# Supplementary material for: The global proteome of Streptococcus pneumoniae EF3030 under nutrient-defined in vitro conditions
Source: Front Cell Infect Microbiol. 2025 Jul 11;15:1606161. doi: 10.3389/fcimb.2025.1606161 (PMC12289677; doi:10.3389/fcimb.2025.1606161)
Supplement: Supplementary file 2 [file Table2.xlsx]

## Sheet: stat_IBAQ
PG.Protein_1st	PG.ProteinGroups	PG.ProteinNames	PG.UniProtIds	PG.ProteinAccessions	PG.ProteinDescriptions	slr	iBAQ_quantile_comp	t	score	n	p	p.fdr	group1	group2	slr_ratio_meta	test	type	significant_changed	significant_changed_raw_p	significant_changed_fc	significant_changed_p_value	fold_change_absolute	fold_change_direction	fold_change	effect_size_method	d	d_pooled_SD	d_95CI_lower	d_95CI_upper	d_magnitute	group1__mean_iBAQ	group_1__iBAQ_quantiles	group2__mean_iBAQ	group_2__iBAQ_quantiles
accB	accB	EF3030_RS02070	accB	accB	acetyl-CoA carboxylase biotin carboxyl carrier protein	0.192795	Q9/Q9	0.98123	0.390346	10	0.235797	0.677269	EF3030_Pellet_10	EF3030_Pellet_04	EF3030_Pellet_10/EF3030_Pellet_04	rots	median	none	none	1.5	0.05	1.14298	up	1.14298	Cohen's d	0.393711	0.744605	-0.128113	0.915536	small	1.08222e+06	Q9	890188	Q9
accC	accC	EF3030_RS02080	accC	accC	acetyl-CoA carboxylase biotin carboxylase subunit	0.0636252	Q9/Q8	0.341945	0.781166	20	0.997389	1	EF3030_Pellet_10	EF3030_Pellet_04	EF3030_Pellet_10/EF3030_Pellet_04	rots	median	none	none	1.5	0.05	1.04509	up	1.04509	Cohen's d	0.48452	0.256444	0.117707	0.851333	small	450472	Q9	418200	Q8
accD	accD	EF3030_RS02085	accD	accD	acetyl-CoA carboxylase, carboxyltransferase subunit beta	0.122465	Q8/Q8	0.874475	0.509128	13	0.526752	1	EF3030_Pellet_10	EF3030_Pellet_04	EF3030_Pellet_10/EF3030_Pellet_04	rots	median	none	none	1.5	0.05	1.08859	up	1.08859	Cohen's d	0.395154	0.220061	-0.0602512	0.85056	small	363603	Q8	337003	Q8
acpS	acpS	EF3030_RS08010	acpS	acpS	holo-ACP synthase	0.0222124	Q2/Q2	0.154278	0.91042	4	0.988183	1	EF3030_Pellet_10	EF3030_Pellet_04	EF3030_Pellet_10/EF3030_Pellet_04	rots	median	none	none	1.5	0.05	1.01552	up	1.01552	Cohen's d	-0.242102	0.219796	-1.09185	0.607649	small	8245.97	Q2	9656.03	Q2
adcA	adcA	EF3030_RS10720	adcA	adcA	zinc ABC transporter substrate-binding lipoprotein AdcA	1.51891	Q8/Q6	6.67751	0.00239214	21	5.06468e-24	7.28807e-22	EF3030_Pellet_10	EF3030_Pellet_04	EF3030_Pellet_10/EF3030_Pellet_04	rots	median	up	up	1.5	0.05	2.86574	up	2.86574	Cohen's d	1.69228	0.472636	1.28132	2.10324	large	302637	Q8	101554	Q6
adcAII	adcAII	EF3030_RS04830	adcAII	adcAII	zinc-binding lipoprotein AdcAII	3.40038	Q10/Q8	14.0674	0.000884414	14	4.15716e-20	4.27296e-18	EF3030_Pellet_10	EF3030_Pellet_04	EF3030_Pellet_10/EF3030_Pellet_04	rots	median	up	up	1.5	0.05	10.5588	up	10.5588	Cohen's d	2.71689	0.591794	2.11495	3.31882	large	1.48026e+06	Q10	226260	Q8
adcR	adcR	EF3030_RS10735	adcR	adcR	zinc-dependent transcriptional regulator AdcR	2.47454	Q8/Q5	15.5816	0.000876252	5	6.71918e-09	1.79054e-07	EF3030_Pellet_10	EF3030_Pellet_04	EF3030_Pellet_10/EF3030_Pellet_04	rots	median	up	up	1.5	0.05	5.55789	up	5.55789	Cohen's d	2.27132	0.621247	1.31203	3.23061	large	233535	Q8	44089.7	Q5
addA	addA	EF3030_RS05680	addA	addA	helicase-exonuclease AddAB subunit AddA	-0.00474824	Q3/Q3	-0.0257807	0.982983	53	1	1	EF3030_Pellet_10	EF3030_Pellet_04	EF3030_Pellet_10/EF3030_Pellet_04	rots	median	none	none	1.5	0.05	1.0033	down	-1.0033	Cohen's d	-0.224578	0.461865	-0.445936	-0.00321982	small	19376.4	Q3	18847.4	Q3
adhE	adhE	EF3030_RS09920	adhE	adhE	bifunctional acetaldehyde-CoA/alcohol dehydrogenase	-0.521823	Q10/Q10	-0.690072	0.4597	46	0.290976	0.753084	EF3030_Pellet_10	EF3030_Pellet_04	EF3030_Pellet_10/EF3030_Pellet_04	rots	median	none	none	1.5	0.05	1.43577	down	-1.43577	Cohen's d	-0.606397	0.713478	-0.848782	-0.364013	medium	2.26364e+06	Q10	3.36742e+06	Q10
adhP	adhP	EF3030_RS01435	adhP	adhP	alcohol dehydrogenase AdhP	-0.701937	Q8/Q9	-1.2876	0.165819	18	0.000463464	0.00430274	EF3030_Pellet_10	EF3030_Pellet_04	EF3030_Pellet_10/EF3030_Pellet_04	rots	median	down	down	1.5	0.05	1.62669	down	-1.62669	Cohen's d	-0.819209	0.772719	-1.21644	-0.421976	large	317619	Q8	481931	Q9
aguA	aguA	EF3030_RS04415	aguA	aguA	agmatine deiminase	-0.415768	Q4/Q4	-2.43251	0.0914812	13	5.58774e-05	0.000696363	EF3030_Pellet_10	EF3030_Pellet_04	EF3030_Pellet_10/EF3030_Pellet_04	rots	median	none	none	1.5	0.05	1.33401	down	-1.33401	Cohen's d	-0.864159	0.352843	-1.33577	-0.392553	large	25966.8	Q4	37258	Q4
aguB	aguB	EF3030_RS04420	aguB	aguB	N-carbamoylputrescine amidase	-0.268202	Q6/Q6	-1.62888	0.226372	10	0.0264528	0.129917	EF3030_Pellet_10	EF3030_Pellet_04	EF3030_Pellet_10/EF3030_Pellet_04	rots	median	none	none	1.5	0.05	1.20431	down	-1.20431	Cohen's d	-1.11959	0.149418	-1.67545	-0.563733	large	73858.3	Q6	93879	Q6
alaS	alaS	EF3030_RS06450	alaS	alaS	alanine--tRNA ligase	0.04816	Q8/Q8	0.317485	0.812833	47	0.999999	1	EF3030_Pellet_10	EF3030_Pellet_04	EF3030_Pellet_10/EF3030_Pellet_04	rots	median	none	none	1.5	0.05	1.03395	up	1.03395	Cohen's d	0.304949	0.364553	0.0691487	0.540749	small	351766	Q8	336867	Q8
alr	alr	EF3030_RS08005	alr	alr	alanine racemase	0.0421603	Q4/Q4	0.0252025	0.978828	14	1	1	EF3030_Pellet_10	EF3030_Pellet_04	EF3030_Pellet_10/EF3030_Pellet_04	rots	median	none	none	1.5	0.05	1.02965	up	1.02965	Cohen's d	0.164393	0.347854	-0.270445	0.59923	negligible	30428.1	Q4	31172.6	Q4
amaP	amaP	EF3030_RS08610	amaP	amaP	alkaline shock response membrane anchor protein AmaP	0.0147222	Q7/Q7	0.0891411	0.946648	8	0.999894	1	EF3030_Pellet_10	EF3030_Pellet_04	EF3030_Pellet_10/EF3030_Pellet_04	rots	median	none	none	1.5	0.05	1.01026	up	1.01026	Cohen's d	-0.143901	0.351741	-0.725725	0.437924	negligible	209764	Q7	195701	Q7
arcA	arcA	EF3030_RS10605	arcA	arcA	arginine deiminase	-1.2934	Q4/Q5	-5.73602	0.00395127	22	1.53068e-22	1.83554e-20	EF3030_Pellet_10	EF3030_Pellet_04	EF3030_Pellet_10/EF3030_Pellet_04	rots	median	down	down	1.5	0.05	2.45105	down	-2.45105	Cohen's d	-1.77732	0.396338	-2.18406	-1.37058	large	24772.8	Q4	66353.2	Q5
arcC	arcC	EF3030_RS10615	arcC	arcC	carbamate kinase	-1.13422	Q2/Q2	-1.37937	0.115462	11	0.000651762	0.00571881	EF3030_Pellet_10	EF3030_Pellet_04	EF3030_Pellet_10/EF3030_Pellet_04	rots	median	down	down	1.5	0.05	2.195	down	-2.195	Cohen's d	-0.402087	0.793433	-0.898839	0.0946649	small	4530.4	Q2	10573.9	Q2
argF	argF	EF3030_RS10610	argF	argF	ornithine carbamoyltransferase	-0.8622	Q6/Q6	-2.22514	0.063238	10	4.78474e-05	0.000609313	EF3030_Pellet_10	EF3030_Pellet_04	EF3030_Pellet_10/EF3030_Pellet_04	rots	median	down	down	1.5	0.05	1.81781	down	-1.81781	Cohen's d	-0.655508	0.567809	-1.18605	-0.124968	medium	79616.3	Q6	67418.4	Q6
argR	argR	EF3030_RS10250	argR	argR	arginine repressor	-0.00675312	Q4/Q4	-0.0247924	0.981785	5	0.999941	1	EF3030_Pellet_10	EF3030_Pellet_04	EF3030_Pellet_10/EF3030_Pellet_04	rots	median	none	none	1.5	0.05	1.00469	down	-1.00469	Cohen's d	0.326073	0.347164	-0.426854	1.079	small	28106.9	Q4	27316	Q4
argS	argS	EF3030_RS10255	argS	argS	arginine--tRNA ligase	0.228799	Q9/Q9	1.32573	0.282125	42	0.00138608	0.0108401	EF3030_Pellet_10	EF3030_Pellet_04	EF3030_Pellet_10/EF3030_Pellet_04	rots	median	none	none	1.5	0.05	1.17186	up	1.17186	Cohen's d	0.519055	0.413584	0.266777	0.771332	medium	1.01106e+06	Q9	892463	Q9
aroA	aroA	EF3030_RS06390	aroA	aroA	3-phosphoshikimate 1-carboxyvinyltransferase	0.1413	Q8/Q8	0.825004	0.529371	18	0.599836	1	EF3030_Pellet_10	EF3030_Pellet_04	EF3030_Pellet_10/EF3030_Pellet_04	rots	median	none	none	1.5	0.05	1.1029	up	1.1029	Cohen's d	0.420785	0.358422	0.0350344	0.806535	small	338828	Q8	284165	Q8
aroB	aroB	EF3030_RS06410	aroB	aroB	3-dehydroquinate synthase	0.184536	Q7/Q7	1.05681	0.416891	16	0.248222	0.691622	EF3030_Pellet_10	EF3030_Pellet_04	EF3030_Pellet_10/EF3030_Pellet_04	rots	median	none	none	1.5	0.05	1.13645	up	1.13645	Cohen's d	0.469404	0.435698	0.0585677	0.880241	small	128611	Q7	115325	Q7
aroC	aroC	EF3030_RS06405	aroC	aroC	chorismate synthase	0.116644	Q8/Q8	0.535078	0.602	25	0.85112	1	EF3030_Pellet_10	EF3030_Pellet_04	EF3030_Pellet_10/EF3030_Pellet_04	rots	median	none	none	1.5	0.05	1.08421	up	1.08421	Cohen's d	0.442479	0.553045	0.115854	0.769103	small	385988	Q8	360887	Q8
aroD	aroD	EF3030_RS06420	aroD	aroD	type I 3-dehydroquinate dehydratase	-0.106509	Q7/Q7	-0.436105	0.701968	11	0.923982	1	EF3030_Pellet_10	EF3030_Pellet_04	EF3030_Pellet_10/EF3030_Pellet_04	rots	median	none	none	1.5	0.05	1.07662	down	-1.07662	Cohen's d	0.0272538	0.505787	-0.464576	0.519084	negligible	180946	Q7	192228	Q7
asnA	asnA	EF3030_RS09565	asnA	asnA	aspartate--ammonia ligase	0.141066	Q10/Q10	1.03603	0.439216	28	0.257371	0.701841	EF3030_Pellet_10	EF3030_Pellet_04	EF3030_Pellet_10/EF3030_Pellet_04	rots	median	none	none	1.5	0.05	1.10272	up	1.10272	Cohen's d	0.402729	0.356284	0.095006	0.710451	small	3.521e+06	Q10	3.01383e+06	Q10
asnS	asnS	EF3030_RS07250	asnS	asnS	asparagine--tRNA ligase	0.0166555	Q9/Q9	0.105446	0.934533	30	1	1	EF3030_Pellet_10	EF3030_Pellet_04	EF3030_Pellet_10/EF3030_Pellet_04	rots	median	none	none	1.5	0.05	1.01161	up	1.01161	Cohen's d	0.425178	0.231286	0.127698	0.722657	small	1.0009e+06	Q9	984164	Q9
asp1	asp1	EF3030_RS08345	asp1	asp1	accessory Sec system protein Asp1	0.000200701	Q2/Q2	0.000930442	0.999056	13	1	1	EF3030_Pellet_10	EF3030_Pellet_04	EF3030_Pellet_10/EF3030_Pellet_04	rots	median	none	none	1.5	0.05	1.00014	up	1.00014	Cohen's d	-0.210894	0.358223	-0.663171	0.241383	small	4247.8	Q2	4358.23	Q2
asp2	asp2	EF3030_RS08340	asp2	asp2	accessory Sec system protein Asp2	-0.0807088	Q1/Q1	-0.586468	0.662637	7	0.820457	1	EF3030_Pellet_10	EF3030_Pellet_04	EF3030_Pellet_10/EF3030_Pellet_04	rots	median	none	none	1.5	0.05	1.05754	down	-1.05754	Cohen's d	-0.56046	0.82323	-1.1963	0.0753843	medium	3079.33	Q1	3617.4	Q1
asp3	asp3	EF3030_RS08335	asp3	asp3	accessory Sec system protein Asp3	-0.177226	Q2/Q2	-1.31505	0.339548	3	0.267583	0.716401	EF3030_Pellet_10	EF3030_Pellet_04	EF3030_Pellet_10/EF3030_Pellet_04	rots	median	none	none	1.5	0.05	1.13071	down	-1.13071	Cohen's d	-0.637953	0.200187	-1.66239	0.386484	medium	5674.43	Q2	6732.23	Q2
asp4	asp4	EF3030_RS08315	asp4	asp4	accessory secretory system protein Asp4	0.516292	Q4/Q3	1.73737	0.190591	2	0.13288	0.434579	EF3030_Pellet_10	EF3030_Pellet_04	EF3030_Pellet_10/EF3030_Pellet_04	rots	median	none	none	1.5	0.05	1.43027	up	1.43027	Cohen's d	1.13112	0.315465	-0.254348	2.51659	large	19469.2	Q4	17071.3	Q3
aspS	aspS	EF3030_RS10440	aspS	aspS	aspartate--tRNA ligase	-0.0897555	Q8/Q8	-0.699392	0.602866	31	0.878452	1	EF3030_Pellet_10	EF3030_Pellet_04	EF3030_Pellet_10/EF3030_Pellet_04	rots	median	none	none	1.5	0.05	1.06419	down	-1.06419	Cohen's d	-0.242179	0.400618	-0.532564	0.0482057	small	376186	Q8	389014	Q8
atpA	atpA	EF3030_RS07080	atpA	atpA	F0F1 ATP synthase subunit alpha	0.205259	Q10/Q10	1.31683	0.286493	26	0.0104366	0.0608026	EF3030_Pellet_10	EF3030_Pellet_04	EF3030_Pellet_10/EF3030_Pellet_04	rots	median	none	none	1.5	0.05	1.15289	up	1.15289	Cohen's d	0.431634	0.560311	0.11164	0.751627	small	2.09803e+06	Q10	1.80637e+06	Q10
atpD	atpD	EF3030_RS07070	atpD	atpD	F0F1 ATP synthase subunit beta	0.274252	Q10/Q10	1.55919	0.207675	31	0.000141142	0.00156234	EF3030_Pellet_10	EF3030_Pellet_04	EF3030_Pellet_10/EF3030_Pellet_04	rots	median	none	none	1.5	0.05	1.20937	up	1.20937	Cohen's d	0.531467	0.306253	0.237078	0.825857	medium	1.74415e+06	Q10	1.39759e+06	Q10
atpF	atpF	EF3030_RS07090	atpF	atpF	F0F1 ATP synthase subunit B	0.281879	Q6/Q6	0.70103	0.492438	9	0.481395	1	EF3030_Pellet_10	EF3030_Pellet_04	EF3030_Pellet_10/EF3030_Pellet_04	rots	median	none	none	1.5	0.05	1.21578	up	1.21578	Cohen's d	0.486653	0.392469	-0.0675123	1.04082	small	107367	Q6	100327	Q6
bgaA	bgaA	EF3030_RS03050	bgaA	bgaA	LPXTG-anchored adhesin/beta-galactosidase BgaA	-0.826533	Q3/Q4	-3.23844	0.0200845	86	4.24685e-50	2.03707e-47	EF3030_Pellet_10	EF3030_Pellet_04	EF3030_Pellet_10/EF3030_Pellet_04	rots	median	down	down	1.5	0.05	1.77342	down	-1.77342	Cohen's d	-1.05307	0.450531	-1.23764	-0.868497	large	18544.3	Q3	34120.9	Q4
bglA	bglA	EF3030_RS01325	bglA	bglA	6-phospho-beta-glucosidase	-0.217889	Q2/Q2	-0.461835	0.628338	15	0.848062	1	EF3030_Pellet_10	EF3030_Pellet_04	EF3030_Pellet_10/EF3030_Pellet_04	rots	median	none	none	1.5	0.05	1.16303	down	-1.16303	Cohen's d	-0.0282018	0.422196	-0.44718	0.390777	negligible	8895.47	Q2	10301.3	Q2
birA	birA	EF3030_RS09135	birA	birA	bifunctional biotin--[acetyl-CoA-carboxylase	0.0859749	Q3/Q3	0.46655	0.686271	15	0.936059	1	EF3030_Pellet_10	EF3030_Pellet_04	EF3030_Pellet_10/EF3030_Pellet_04	rots	median	none	none	1.5	0.05	1.0614	up	1.0614	Cohen's d	0.234379	0.267291	-0.186014	0.654773	small	18702.7	Q3	21076.1	Q3
blpA	blpA	EF3030_RS02520	blpA	blpA	peptide cleavage/export ABC transporter BlpA	0.0581656	Q7/Q7	0.366083	0.775308	29	0.999454	1	EF3030_Pellet_10	EF3030_Pellet_04	EF3030_Pellet_10/EF3030_Pellet_04	rots	median	none	none	1.5	0.05	1.04114	up	1.04114	Cohen's d	-0.150877	0.44112	-0.450578	0.148823	negligible	129870	Q7	122968	Q7
blpU	blpU	EF3030_RS02525	blpU	blpU	bacteriocin-like peptide BlpU	1.76913	Q8/Q7	1.97299	0.185063	2	0.127383	0.425432	EF3030_Pellet_10	EF3030_Pellet_04	EF3030_Pellet_10/EF3030_Pellet_04	rots	median	none	none	1.5	0.05	3.40849	up	3.40849	Cohen's d	0.760637	1.1061	-0.571485	2.09276	medium	292009	Q8	169329	Q7
brnQ	brnQ	EF3030_RS02950	brnQ	brnQ	branched-chain amino acid transport system II carrier protein	-0.361917	Q5/Q5	-1.4968	0.207103	5	0.0635206	0.260416	EF3030_Pellet_10	EF3030_Pellet_04	EF3030_Pellet_10/EF3030_Pellet_04	rots	median	none	none	1.5	0.05	1.28513	down	-1.28513	Cohen's d	-1.62503	0.138508	-2.48767	-0.762399	large	43686.8	Q5	52714.6	Q5
budA	budA	EF3030_RS06495	budA	budA	acetolactate decarboxylase	-0.177799	Q6/Q6	-0.898621	0.497556	6	0.49502	1	EF3030_Pellet_10	EF3030_Pellet_04	EF3030_Pellet_10/EF3030_Pellet_04	rots	median	none	none	1.5	0.05	1.13116	down	-1.13116	Cohen's d	-0.927462	0.226942	-1.64037	-0.214558	large	66569	Q6	72786.4	Q6
carB	carB	EF3030_RS06125	carB	carB	carbamoyl-phosphate synthase large subunit	-0.0709197	Q6/Q6	-0.502243	0.710817	54	0.999456	1	EF3030_Pellet_10	EF3030_Pellet_04	EF3030_Pellet_10/EF3030_Pellet_04	rots	median	none	none	1.5	0.05	1.05039	down	-1.05039	Cohen's d	-0.101295	0.432696	-0.32003	0.117441	negligible	78249.1	Q6	85893.3	Q6
cbpC	cbpC	EF3030_RS01830	cbpC	cbpC	choline-binding protein CbpC	-0.0546096	Q6/Q7	-0.324525	0.770449	15	0.989772	1	EF3030_Pellet_10	EF3030_Pellet_04	EF3030_Pellet_10/EF3030_Pellet_04	rots	median	none	none	1.5	0.05	1.03858	down	-1.03858	Cohen's d	-0.145915	0.261041	-0.565429	0.2736	negligible	112287	Q6	116436	Q7
cbpD	cbpD	EF3030_RS10895	cbpD	cbpD	choline binding-anchored murein hydrolase CbpD	-0.636054	Q2/Q1	-0.68175	0.465815	4	0.442101	0.99094	EF3030_Pellet_10	EF3030_Pellet_04	EF3030_Pellet_10/EF3030_Pellet_04	rots	median	none	none	1.5	0.05	1.55407	down	-1.55407	Cohen's d	-0.214602	0.648006	-1.06369	0.634487	small	6307.93	Q2	1407.8	Q1
cbpE	cbpE	EF3030_RS04460	cbpE	cbpE	phosphorylcholine esterase CbpE	0.10821	Q4/Q4	0.581493	0.633704	21	0.896751	1	EF3030_Pellet_10	EF3030_Pellet_04	EF3030_Pellet_10/EF3030_Pellet_04	rots	median	none	none	1.5	0.05	1.07789	up	1.07789	Cohen's d	-0.056591	0.554761	-0.409318	0.296136	negligible	23566	Q4	24494.1	Q4
cbpJ	cbpJ	EF3030_RS01835	cbpJ	cbpJ	choline-binding protein CbpJ	-0.0503588	Q7/Q8	-0.147894	0.889935	8	0.997679	1	EF3030_Pellet_10	EF3030_Pellet_04	EF3030_Pellet_10/EF3030_Pellet_04	rots	median	none	none	1.5	0.05	1.03552	down	-1.03552	Cohen's d	0.260537	0.659523	-0.322996	0.84407	small	215864	Q7	221276	Q8
ccdA2	ccdA2	EF3030_RS04815	ccdA2	ccdA2	thiol-disulfide oxidoreductase-associated membrane protein CcdA2	-0.759661	Q3/Q4	-0.68502	0.453839	3	0.430955	0.98124	EF3030_Pellet_10	EF3030_Pellet_04	EF3030_Pellet_10/EF3030_Pellet_04	rots	median	none	none	1.5	0.05	1.69309	down	-1.69309	Cohen's d	-0.148683	0.428112	-1.1494	0.85203	negligible	18399.1	Q3	25697.9	Q4
ccpA	ccpA	EF3030_RS09715	ccpA	ccpA	catabolite control protein A	0.0523431	Q9/Q9	0.426198	0.755488	21	0.99464	1	EF3030_Pellet_10	EF3030_Pellet_04	EF3030_Pellet_10/EF3030_Pellet_04	rots	median	none	none	1.5	0.05	1.03695	up	1.03695	Cohen's d	-0.25158	0.334995	-0.605629	0.102469	small	921487	Q9	882656	Q9
cdaA	cdaA	EF3030_RS07355	cdaA	cdaA	diadenylate cyclase CdaA	0.0555821	Q6/Q6	0.633776	0.650191	7	0.800469	1	EF3030_Pellet_10	EF3030_Pellet_04	EF3030_Pellet_10/EF3030_Pellet_04	rots	median	none	none	1.5	0.05	1.03928	up	1.03928	Cohen's d	1.19063	0.124127	0.513906	1.86736	large	107818	Q6	101768	Q6
ciaH	ciaH	EF3030_RS03780	ciaH	ciaH	two-component system sensor histidine kinase CiaH	-0.193783	Q3/Q3	-0.744257	0.528708	18	0.597627	1	EF3030_Pellet_10	EF3030_Pellet_04	EF3030_Pellet_10/EF3030_Pellet_04	rots	median	none	none	1.5	0.05	1.14376	down	-1.14376	Cohen's d	-0.098406	0.565449	-0.480188	0.283376	negligible	12174.7	Q3	14214.2	Q3
ciaR	ciaR	EF3030_RS03775	ciaR	ciaR	two-component system response regulator CiaR	0.0394452	Q8/Q8	0.247502	0.845563	11	0.996903	1	EF3030_Pellet_10	EF3030_Pellet_04	EF3030_Pellet_10/EF3030_Pellet_04	rots	median	none	none	1.5	0.05	1.02772	up	1.02772	Cohen's d	0.136644	0.467744	-0.355737	0.629024	negligible	346234	Q8	335220	Q8
clpP	clpP	EF3030_RS03505	clpP	clpP	ATP-dependent Clp protease proteolytic subunit ClpP	0.0141799	Q9/Q9	0.0504457	0.963214	7	0.999941	1	EF3030_Pellet_10	EF3030_Pellet_04	EF3030_Pellet_10/EF3030_Pellet_04	rots	median	none	none	1.5	0.05	1.00988	up	1.00988	Cohen's d	0.260771	0.264234	-0.365592	0.887134	small	525393	Q9	522165	Q9
clpX	clpX	EF3030_RS07395	clpX	clpX	ATP-dependent Clp protease ATP-binding subunit ClpX	-0.117789	Q6/Q6	-0.876905	0.472443	17	0.408743	0.957823	EF3030_Pellet_10	EF3030_Pellet_04	EF3030_Pellet_10/EF3030_Pellet_04	rots	median	none	none	1.5	0.05	1.08507	down	-1.08507	Cohen's d	-0.5134	0.172769	-0.912704	-0.114095	medium	99984.3	Q6	109500	Q6
cls	cls	EF3030_RS01005	cls	cls	cardiolipin synthase	-0.0501616	Q3/Q2	-0.253814	0.844888	13	0.998446	1	EF3030_Pellet_10	EF3030_Pellet_04	EF3030_Pellet_10/EF3030_Pellet_04	rots	median	none	none	1.5	0.05	1.03538	down	-1.03538	Cohen's d	-0.145459	0.487182	-0.59708	0.306162	negligible	11180	Q3	9370.37	Q2
cmk	cmk	EF3030_RS07545	cmk	cmk	(d)CMP kinase	0.118936	Q7/Q7	0.670101	0.616662	11	0.788954	1	EF3030_Pellet_10	EF3030_Pellet_04	EF3030_Pellet_10/EF3030_Pellet_04	rots	median	none	none	1.5	0.05	1.08593	up	1.08593	Cohen's d	0.864876	0.143819	0.35059	1.37916	large	211438	Q7	194064	Q7
coaA	coaA	EF3030_RS03960	coaA	coaA	type I pantothenate kinase	0.594173	Q2/Q2	0.755385	0.451906	7	0.395762	0.942438	EF3030_Pellet_10	EF3030_Pellet_04	EF3030_Pellet_10/EF3030_Pellet_04	rots	median	none	none	1.5	0.05	1.50961	up	1.50961	Cohen's d	0.644242	0.816224	0.00454993	1.28393	medium	6341.63	Q2	6349.5	Q2
coaB	coaB	EF3030_RS05300	coaB	coaB	phosphopantothenate--cysteine ligase	-0.214293	Q5/Q5	-1.57004	0.25492	8	0.0629348	0.258913	EF3030_Pellet_10	EF3030_Pellet_04	EF3030_Pellet_10/EF3030_Pellet_04	rots	median	none	none	1.5	0.05	1.16013	down	-1.16013	Cohen's d	-1.36892	0.116297	-2.01447	-0.723371	large	43958.2	Q5	53633.6	Q5
coaC	coaC	EF3030_RS05295	coaC	coaC	phosphopantothenoylcysteine decarboxylase	-0.00538751	Q6/Q5	-0.0320159	0.979642	10	1	1	EF3030_Pellet_10	EF3030_Pellet_04	EF3030_Pellet_10/EF3030_Pellet_04	rots	median	none	none	1.5	0.05	1.00374	down	-1.00374	Cohen's d	0.191204	0.644982	-0.326817	0.709224	negligible	63662.1	Q6	65481.3	Q5
coaD	coaD	EF3030_RS09555	coaD	coaD	pantetheine-phosphate adenylyltransferase	-0.0185914	Q4/Q3	-0.181187	0.893983	6	0.994168	1	EF3030_Pellet_10	EF3030_Pellet_04	EF3030_Pellet_10/EF3030_Pellet_04	rots	median	none	none	1.5	0.05	1.01297	down	-1.01297	Cohen's d	-0.531125	0.68994	-1.22038	0.15813	medium	25707.9	Q4	17725	Q3
coaE	coaE	EF3030_RS04675	coaE	coaE	dephospho-CoA kinase	-0.0828818	Q4/Q4	-0.496899	0.696635	9	0.897015	1	EF3030_Pellet_10	EF3030_Pellet_04	EF3030_Pellet_10/EF3030_Pellet_04	rots	median	none	none	1.5	0.05	1.05913	down	-1.05913	Cohen's d	-0.519478	0.547658	-1.07475	0.0357972	medium	21471.1	Q4	28048.8	Q4
codY	codY	EF3030_RS07460	codY	codY	GTP-sensing pleiotropic transcriptional regulator CodY	-0.0477491	Q9/Q9	-0.297404	0.817407	16	0.998249	1	EF3030_Pellet_10	EF3030_Pellet_04	EF3030_Pellet_10/EF3030_Pellet_04	rots	median	none	none	1.5	0.05	1.03365	down	-1.03365	Cohen's d	0.131572	0.206203	-0.274159	0.537304	negligible	717686	Q9	730157	Q9
comA	comA	EF3030_RS00235	comA	comA	peptide cleavage/export ABC transporter ComA	1.12501	Q2/Q1	1.09075	0.239913	13	0.0194367	0.100973	EF3030_Pellet_10	EF3030_Pellet_04	EF3030_Pellet_10/EF3030_Pellet_04	rots	median	none	up	1.5	0.05	2.18103	up	2.18103	Cohen's d	0.466176	0.73744	0.00906557	0.923286	small	4823.73	Q2	3378.93	Q1
comD	comD	EF3030_RS11085	comD	comD	competence system sensor histidine kinase ComD	0.340858	Q5/Q6	0.556673	0.55499	11	0.645902	1	EF3030_Pellet_10	EF3030_Pellet_04	EF3030_Pellet_10/EF3030_Pellet_04	rots	median	none	none	1.5	0.05	1.26651	up	1.26651	Cohen's d	0.379306	0.666019	-0.116904	0.875516	small	59451.7	Q5	73063.3	Q6
comE	comE	EF3030_RS11080	comE	comE	competence system response regulator transcription factor ComE	0.484509	Q8/Q7	0.793493	0.413044	17	0.23169	0.669483	EF3030_Pellet_10	EF3030_Pellet_04	EF3030_Pellet_10/EF3030_Pellet_04	rots	median	none	none	1.5	0.05	1.39911	up	1.39911	Cohen's d	0.234611	0.483664	-0.159623	0.628845	small	229604	Q8	194984	Q7
comGA	comGA	EF3030_RS10050	comGA	comGA	competence type IV pilus ATPase ComGA	2.24172	Q3/Q1	1.74914	0.0594372	13	3.26641e-06	5.34133e-05	EF3030_Pellet_10	EF3030_Pellet_04	EF3030_Pellet_10/EF3030_Pellet_04	rots	median	up	up	1.5	0.05	4.7296	up	4.7296	Cohen's d	1.27186	0.662682	0.777329	1.76638	large	16304.1	Q3	694.233	Q1
cpoA	cpoA	EF3030_RS05965	cpoA	cpoA	alpha-galactosylglucosyldiacylglycerol synthase	-0.254573	Q5/Q6	-1.5257	0.187026	8	0.0196917	0.101683	EF3030_Pellet_10	EF3030_Pellet_04	EF3030_Pellet_10/EF3030_Pellet_04	rots	median	none	none	1.5	0.05	1.19298	down	-1.19298	Cohen's d	-1.04088	0.240948	-1.66005	-0.421709	large	55365.2	Q5	97661.4	Q6
cps4A	cps4A	EF3030_RS01675	cps4A	cps4A	capsular polysaccharide biosynthesis protein Cps4A	-0.0509953	Q6/Q6	-0.226829	0.846152	16	0.99949	1	EF3030_Pellet_10	EF3030_Pellet_04	EF3030_Pellet_10/EF3030_Pellet_04	rots	median	none	none	1.5	0.05	1.03598	down	-1.03598	Cohen's d	0.035047	0.455555	-0.370277	0.440371	negligible	92237.6	Q6	96469.6	Q6
cpsC	cpsC	EF3030_RS01685	cpsC	cpsC	capsular polysaccharide biosynthesis protein CpsC	-0.161815	Q10/Q10	-0.705221	0.515056	11	0.540696	1	EF3030_Pellet_10	EF3030_Pellet_04	EF3030_Pellet_10/EF3030_Pellet_04	rots	median	none	none	1.5	0.05	1.11869	down	-1.11869	Cohen's d	-0.165647	0.312145	-0.658297	0.327003	negligible	1.46663e+06	Q10	1.59342e+06	Q10
cpsD	cpsD	EF3030_RS01690	cpsD	cpsD	polysaccharide biosynthesis tyrosine autokinase CpsD	-0.125847	Q9/Q10	-0.718314	0.579116	12	0.713362	1	EF3030_Pellet_10	EF3030_Pellet_04	EF3030_Pellet_10/EF3030_Pellet_04	rots	median	none	none	1.5	0.05	1.09115	down	-1.09115	Cohen's d	-0.238234	0.301388	-0.709992	0.233524	small	1.18795e+06	Q9	1.27916e+06	Q10
cvfB	cvfB	EF3030_RS04540	cvfB	cvfB	RNA-binding virulence regulatory protein CvfB	-0.0615076	Q5/Q5	-0.342314	0.766389	14	0.986166	1	EF3030_Pellet_10	EF3030_Pellet_04	EF3030_Pellet_10/EF3030_Pellet_04	rots	median	none	none	1.5	0.05	1.04356	down	-1.04356	Cohen's d	0.12561	0.280118	-0.308923	0.560142	negligible	50240	Q5	48974.2	Q5
cysE	cysE	EF3030_RS02790	cysE	cysE	serine O-acetyltransferase	-0.396466	Q1/Q1	-1.8618	0.158811	5	0.0311184	0.147787	EF3030_Pellet_10	EF3030_Pellet_04	EF3030_Pellet_10/EF3030_Pellet_04	rots	median	none	none	1.5	0.05	1.31628	down	-1.31628	Cohen's d	-0.75591	0.228301	-1.53013	0.0183138	medium	1660.97	Q1	2655.07	Q1
cysK	cysK	EF3030_RS10940	cysK	cysK	cysteine synthase A	0.298692	Q7/Q6	1.70686	0.160516	16	0.000695367	0.00602791	EF3030_Pellet_10	EF3030_Pellet_04	EF3030_Pellet_10/EF3030_Pellet_04	rots	median	none	none	1.5	0.05	1.23003	up	1.23003	Cohen's d	0.660379	0.252778	0.244185	1.07657	medium	133209	Q7	112714	Q6
cysS	cysS	EF3030_RS02805	cysS	cysS	cysteine--tRNA ligase	0.0762653	Q8/Q8	0.501268	0.70091	25	0.982978	1	EF3030_Pellet_10	EF3030_Pellet_04	EF3030_Pellet_10/EF3030_Pellet_04	rots	median	none	none	1.5	0.05	1.05429	up	1.05429	Cohen's d	0.146169	0.220597	-0.176961	0.469299	negligible	432061	Q8	436917	Q8
dapA	dapA	EF3030_RS04910	dapA	dapA	4-hydroxy-tetrahydrodipicolinate synthase	-0.259079	Q9/Q9	-1.21673	0.165667	13	0.00231296	0.0170097	EF3030_Pellet_10	EF3030_Pellet_04	EF3030_Pellet_10/EF3030_Pellet_04	rots	median	none	none	1.5	0.05	1.19671	down	-1.19671	Cohen's d	-0.504072	0.342256	-0.962204	-0.0459404	medium	507766	Q9	603781	Q9
dapB	dapB	EF3030_RS07330	dapB	dapB	4-hydroxy-tetrahydrodipicolinate reductase	-0.106497	Q8/Q8	-0.713269	0.591316	11	0.73399	1	EF3030_Pellet_10	EF3030_Pellet_04	EF3030_Pellet_10/EF3030_Pellet_04	rots	median	none	none	1.5	0.05	1.07661	down	-1.07661	Cohen's d	-0.59505	0.16483	-1.09762	-0.0924772	medium	326050	Q8	361696	Q8
dapD	dapD	EF3030_RS10340	dapD	dapD	2,3,4,5-tetrahydropyridine-2,6-dicarboxylate N-acetyltransferase	0.297423	Q10/Q10	1.6812	0.173208	9	0.0105822	0.0614022	EF3030_Pellet_10	EF3030_Pellet_04	EF3030_Pellet_10/EF3030_Pellet_04	rots	median	none	none	1.5	0.05	1.22895	up	1.22895	Cohen's d	1.47401	0.128095	0.85816	2.08987	large	1.49794e+06	Q10	1.27057e+06	Q10
def	def	EF3030_RS06825	def	def	peptide deformylase	0.00764735	Q9/Q10	0.0462219	0.970358	13	1	1	EF3030_Pellet_10	EF3030_Pellet_04	EF3030_Pellet_10/EF3030_Pellet_04	rots	median	none	none	1.5	0.05	1.00531	up	1.00531	Cohen's d	-0.165066	0.375756	-0.616859	0.286726	negligible	1.1722e+06	Q9	1.19475e+06	Q10
deoC	deoC	EF3030_RS03980	deoC	deoC	deoxyribose-phosphate aldolase	0.140283	Q7/Q7	1.04699	0.40106	11	0.248848	0.691622	EF3030_Pellet_10	EF3030_Pellet_04	EF3030_Pellet_10/EF3030_Pellet_04	rots	median	none	none	1.5	0.05	1.10212	up	1.10212	Cohen's d	0.84527	0.128424	0.331971	1.35857	large	198529	Q7	190279	Q7
deoD	deoD	EF3030_RS03945	deoD	deoD	purine-nucleoside phosphorylase	-0.196925	Q8/Q8	-1.21527	0.391143	6	0.286811	0.751063	EF3030_Pellet_10	EF3030_Pellet_04	EF3030_Pellet_10/EF3030_Pellet_04	rots	median	none	none	1.5	0.05	1.14625	down	-1.14625	Cohen's d	-1.02242	0.140012	-1.74273	-0.302103	large	250317	Q8	276251	Q8
der	der	EF3030_RS08060	der	der	ribosome biogenesis GTPase Der	-0.126586	Q8/Q8	-0.587636	0.673059	21	0.951217	1	EF3030_Pellet_10	EF3030_Pellet_04	EF3030_Pellet_10/EF3030_Pellet_04	rots	median	none	none	1.5	0.05	1.09171	down	-1.09171	Cohen's d	-0.299213	0.485327	-0.653838	0.0554112	small	409316	Q8	429839	Q8
divIB	divIB	EF3030_RS03245	divIB	divIB	cell division protein DivIB	-0.0433108	Q3/Q3	-0.280977	0.826771	13	0.99698	1	EF3030_Pellet_10	EF3030_Pellet_04	EF3030_Pellet_10/EF3030_Pellet_04	rots	median	none	none	1.5	0.05	1.03048	down	-1.03048	Cohen's d	0.224657	0.417811	-0.227789	0.677102	small	17215.7	Q3	18333.1	Q3
divIVA	divIVA	EF3030_RS07820	divIVA	divIVA	cell division protein DivIVA	-0.090716	Q9/Q10	-0.547804	0.622249	12	0.81009	1	EF3030_Pellet_10	EF3030_Pellet_04	EF3030_Pellet_10/EF3030_Pellet_04	rots	median	none	none	1.5	0.05	1.0649	down	-1.0649	Cohen's d	-0.514449	0.189779	-0.992255	-0.0366434	medium	1.14834e+06	Q9	1.2054e+06	Q10
dltA	dltA	EF3030_RS10755	dltA	dltA	D-alanine--poly(phosphoribitol) ligase subunit DltA	-0.0525909	Q5/Q5	-0.383158	0.70972	19	0.974004	1	EF3030_Pellet_10	EF3030_Pellet_04	EF3030_Pellet_10/EF3030_Pellet_04	rots	median	none	none	1.5	0.05	1.03713	down	-1.03713	Cohen's d	-0.181531	0.788156	-0.55344	0.190377	negligible	55696.2	Q5	58389.9	Q5
dltC	dltC	EF3030_RS10745	dltC	dltC	D-alanine--poly(phosphoribitol) ligase subunit DltC	0.0443657	Q8/Q8	0.356953	0.793581	3	0.889764	1	EF3030_Pellet_10	EF3030_Pellet_04	EF3030_Pellet_10/EF3030_Pellet_04	rots	median	none	none	1.5	0.05	1.03123	up	1.03123	Cohen's d	-0.686267	0.74144	-1.7146	0.342061	medium	363961	Q8	311941	Q8
dltD	dltD	EF3030_RS10740	dltD	dltD	D-alanyl-lipoteichoic acid biosynthesis protein DltD	0.0830618	Q6/Q6	0.295742	0.789847	15	0.994158	1	EF3030_Pellet_10	EF3030_Pellet_04	EF3030_Pellet_10/EF3030_Pellet_04	rots	median	none	none	1.5	0.05	1.05926	up	1.05926	Cohen's d	0.179063	0.356515	-0.240734	0.598859	negligible	94988.1	Q6	83054	Q6
dnaA	dnaA	EF3030_RS00005	dnaA	dnaA	chromosomal replication initiator protein DnaA	0.10002	Q7/Q7	0.691056	0.596455	30	0.858945	1	EF3030_Pellet_10	EF3030_Pellet_04	EF3030_Pellet_10/EF3030_Pellet_04	rots	median	none	none	1.5	0.05	1.07179	up	1.07179	Cohen's d	0.174881	0.338137	-0.119855	0.469617	negligible	141580	Q7	133778	Q7
dnaB	dnaB	EF3030_RS10905	dnaB	dnaB	replicative DNA helicase	0.00433059	Q7/Q6	0.00708774	0.9885	16	1	1	EF3030_Pellet_10	EF3030_Pellet_04	EF3030_Pellet_10/EF3030_Pellet_04	rots	median	none	none	1.5	0.05	1.00301	up	1.00301	Cohen's d	0.173792	0.419001	-0.232266	0.579849	negligible	119003	Q7	99508.5	Q6
dnaG	dnaG	EF3030_RS05980	dnaG	dnaG	DNA primase	0.0281782	Q3/Q3	0.115687	0.897973	19	0.999995	1	EF3030_Pellet_10	EF3030_Pellet_04	EF3030_Pellet_10/EF3030_Pellet_04	rots	median	none	none	1.5	0.05	1.01972	up	1.01972	Cohen's d	0.26761	0.488582	-0.105192	0.640413	small	13579.9	Q3	14141.7	Q3
dnaI	dnaI	EF3030_RS08070	dnaI	dnaI	primosomal protein DnaI	0.0729477	Q6/Q6	0.486793	0.708997	18	0.970324	1	EF3030_Pellet_10	EF3030_Pellet_04	EF3030_Pellet_10/EF3030_Pellet_04	rots	median	none	none	1.5	0.05	1.05186	up	1.05186	Cohen's d	0.639609	0.290297	0.248424	1.03079	medium	100873	Q6	99472.5	Q6
dnaJ	dnaJ	EF3030_RS02460	dnaJ	dnaJ	molecular chaperone DnaJ	0.0696433	Q8/Q8	0.55981	0.646517	14	0.87316	1	EF3030_Pellet_10	EF3030_Pellet_04	EF3030_Pellet_10/EF3030_Pellet_04	rots	median	none	none	1.5	0.05	1.04946	up	1.04946	Cohen's d	0.453865	0.53646	0.0142065	0.893523	small	290125	Q8	279501	Q8
dnaK	dnaK	EF3030_RS02445	dnaK	dnaK	molecular chaperone DnaK	0.0875332	Q10/Q10	0.650188	0.629761	36	0.944695	1	EF3030_Pellet_10	EF3030_Pellet_04	EF3030_Pellet_10/EF3030_Pellet_04	rots	median	none	none	1.5	0.05	1.06255	up	1.06255	Cohen's d	0.352436	0.294032	0.0821275	0.622745	small	3.83461e+06	Q10	3.62159e+06	Q10
dnaN	dnaN	EF3030_RS00010	dnaN	dnaN	DNA polymerase III subunit beta	0.0975401	Q9/Q9	0.724464	0.591155	16	0.772472	1	EF3030_Pellet_10	EF3030_Pellet_04	EF3030_Pellet_10/EF3030_Pellet_04	rots	median	none	none	1.5	0.05	1.06995	up	1.06995	Cohen's d	0.314711	0.518016	-0.0930839	0.722505	small	561989	Q9	525651	Q9
dnaX	dnaX	EF3030_RS04085	dnaX	dnaX	DNA polymerase III subunit gamma/tau	-0.288536	Q3/Q3	-0.940797	0.373116	7	0.239636	0.683046	EF3030_Pellet_10	EF3030_Pellet_04	EF3030_Pellet_10/EF3030_Pellet_04	rots	median	none	none	1.5	0.05	1.2214	down	-1.2214	Cohen's d	-0.357679	0.282495	-0.986364	0.271006	small	18474.5	Q3	21657.5	Q3
dprA	dprA	EF3030_RS06080	dprA	dprA	DNA-processing protein DprA	2.15729	Q2/Q1	1.60145	0.0797193	7	0.00116069	0.00927904	EF3030_Pellet_10	EF3030_Pellet_04	EF3030_Pellet_10/EF3030_Pellet_04	rots	median	up	up	1.5	0.05	4.46075	up	4.46075	Cohen's d	1.89824	0.533001	1.14708	2.6494	large	5723.67	Q2	1399.07	Q1
dtd	dtd	EF3030_RS07730	dtd	dtd	D-aminoacyl-tRNA deacylase	-0.0461436	Q3/Q4	0.110705	0.912877	4	0.988946	1	EF3030_Pellet_10	EF3030_Pellet_04	EF3030_Pellet_10/EF3030_Pellet_04	rots	median	none	none	1.5	0.05	1.0325	down	-1.0325	Cohen's d	-0.268286	0.819854	-1.11874	0.582169	small	16221.4	Q3	26888.1	Q4
dusB	dusB	EF3030_RS10820	dusB	dusB	tRNA dihydrouridine synthase DusB	-0.52648	Q6/Q7	-2.21796	0.0653597	16	6.77857e-07	1.2668e-05	EF3030_Pellet_10	EF3030_Pellet_04	EF3030_Pellet_10/EF3030_Pellet_04	rots	median	none	none	1.5	0.05	1.44041	down	-1.44041	Cohen's d	-0.518168	0.439428	-0.930207	-0.10613	medium	95821.1	Q6	129801	Q7
EF3030_RS00035	EF3030_RS00035	EF3030_RS00035	EF3030_RS00035	EF3030_RS00035	RNA-binding S4 domain-containing protein	-0.015976	Q8/Q8	-0.167611	0.90366	3	0.973944	1	EF3030_Pellet_10	EF3030_Pellet_04	EF3030_Pellet_10/EF3030_Pellet_04	rots	median	none	none	1.5	0.05	1.01114	down	-1.01114	Cohen's d	-0.39476	0.0822317	-1.40378	0.614259	small	336456	Q8	355680	Q8
EF3030_RS00040	EF3030_RS00040	EF3030_RS00040	EF3030_RS00040	EF3030_RS00040	septum formation initiator family protein	0.235009	Q4/Q3	2.2799	0.121549	3	0.0407309	0.180901	EF3030_Pellet_10	EF3030_Pellet_04	EF3030_Pellet_10/EF3030_Pellet_04	rots	median	none	none	1.5	0.05	1.17691	up	1.17691	Cohen's d	1.73793	0.0939894	0.565026	2.91084	large	19754.7	Q4	16286.3	Q3
EF3030_RS00045	EF3030_RS00045	EF3030_RS00045	EF3030_RS00045	EF3030_RS00045	serine hydrolase	-0.975068	Q1/Q1	-1.24712	0.20367	11	0.0127582	0.0711591	EF3030_Pellet_10	EF3030_Pellet_04	EF3030_Pellet_10/EF3030_Pellet_04	rots	median	none	down	1.5	0.05	1.96573	down	-1.96573	Cohen's d	-0.527294	0.85563	-1.02757	-0.0270133	medium	130.967	Q1	687.733	Q1
EF3030_RS00105	EF3030_RS00105;EF3030_RS00440;EF3030_RS05700;EF3030_RS09870	EF3030_RS00105;EF3030_RS00440;EF3030_RS05700;EF3030_RS09870	EF3030_RS00105;EF3030_RS00440;EF3030_RS05700;EF3030_RS09870	EF3030_RS00105;EF3030_RS00440;EF3030_RS05700;EF3030_RS09870	IS630 family transposase;transposase;IS630 family transposase;IS630 family transposase	-0.196153	Q4/Q5	-1.59562	0.258554	3	0.165982	0.513652	EF3030_Pellet_10	EF3030_Pellet_04	EF3030_Pellet_10/EF3030_Pellet_04	rots	median	none	none	1.5	0.05	1.14564	down	-1.14564	Cohen's d	-0.860817	0.201629	-1.90541	0.183773	large	33240.2	Q4	40881.5	Q5
EF3030_RS00120	EF3030_RS00120	EF3030_RS00120	EF3030_RS00120	EF3030_RS00120	adenylosuccinate synthase	0.088448	Q9/Q9	0.582188	0.659952	33	0.971415	1	EF3030_Pellet_10	EF3030_Pellet_04	EF3030_Pellet_10/EF3030_Pellet_04	rots	median	none	none	1.5	0.05	1.06323	up	1.06323	Cohen's d	0.193822	0.441232	-0.0871435	0.474787	negligible	579570	Q9	574381	Q9
EF3030_RS00135	EF3030_RS00135	EF3030_RS00135	EF3030_RS00135	EF3030_RS00135	dUTP diphosphatase	0.157356	Q6/Q6	0.447062	0.674028	5	0.800907	1	EF3030_Pellet_10	EF3030_Pellet_04	EF3030_Pellet_10/EF3030_Pellet_04	rots	median	none	none	1.5	0.05	1.11524	up	1.11524	Cohen's d	0.223322	0.164888	-0.526978	0.973622	small	94915.1	Q6	87829.4	Q6
EF3030_RS00140	EF3030_RS00140	EF3030_RS00140	EF3030_RS00140	EF3030_RS00140	histidine phosphatase family protein	-0.77077	Q1/Q1	-1.19934	0.17004	5	0.0374776	0.171207	EF3030_Pellet_10	EF3030_Pellet_04	EF3030_Pellet_10/EF3030_Pellet_04	rots	median	none	down	1.5	0.05	1.70618	down	-1.70618	Cohen's d	-0.640114	0.91278	-1.407	0.126774	medium	2289.17	Q1	3789.63	Q1
EF3030_RS00150	EF3030_RS00150	EF3030_RS00150	EF3030_RS00150	EF3030_RS00150	carbonic anhydrase	-0.225881	Q8/Q8	-1.31752	0.467047	6	0.433111	0.982947	EF3030_Pellet_10	EF3030_Pellet_04	EF3030_Pellet_10/EF3030_Pellet_04	rots	median	none	none	1.5	0.05	1.16949	down	-1.16949	Cohen's d	-1.01263	0.306112	-1.73215	-0.293105	large	363870	Q8	368186	Q8
EF3030_RS00170	EF3030_RS00170	EF3030_RS00170	EF3030_RS00170	EF3030_RS00170	ribose-phosphate diphosphokinase	-0.176842	Q8/Q8	-1.26806	0.332243	14	0.0939963	0.34861	EF3030_Pellet_10	EF3030_Pellet_04	EF3030_Pellet_10/EF3030_Pellet_04	rots	median	none	none	1.5	0.05	1.13041	down	-1.13041	Cohen's d	-0.72669	0.162383	-1.17489	-0.278486	medium	312817	Q8	370705	Q8
EF3030_RS00190	EF3030_RS00190	EF3030_RS00190	EF3030_RS00190	EF3030_RS00190	CoA-binding protein	-0.431372	Q7/Q8	-2.60952	0.052388	10	1.77432e-05	0.000245504	EF3030_Pellet_10	EF3030_Pellet_04	EF3030_Pellet_10/EF3030_Pellet_04	rots	median	none	none	1.5	0.05	1.34852	down	-1.34852	Cohen's d	-1.49997	0.223273	-2.08499	-0.914947	large	190193	Q7	257019	Q8
EF3030_RS00200	EF3030_RS00200	EF3030_RS00200	EF3030_RS00200	EF3030_RS00200	YeiH family protein	0.449829	Q1/Q1	-0.528418	0.984135	2	0.996624	1	EF3030_Pellet_10	EF3030_Pellet_04	EF3030_Pellet_10/EF3030_Pellet_04	rots	median	none	none	1.5	0.05	1.36588	up	1.36588	Cohen's d	0.531108	0.558937	-0.777791	1.84001	medium	1088.33	Q1	600.7	Q1
EF3030_RS00205	EF3030_RS00205	EF3030_RS00205	EF3030_RS00205	EF3030_RS00205	pyridoxal phosphate-dependent aminotransferase	0.0776566	Q8/Q8	0.633035	0.642863	17	0.888992	1	EF3030_Pellet_10	EF3030_Pellet_04	EF3030_Pellet_10/EF3030_Pellet_04	rots	median	none	none	1.5	0.05	1.0553	up	1.0553	Cohen's d	0.254851	0.337761	-0.139626	0.649327	small	298258	Q8	277234	Q8
EF3030_RS00220	EF3030_RS00220	EF3030_RS00220	EF3030_RS00220	EF3030_RS00220	acyl carrier protein	0.145084	Q9/Q9	0.451032	0.73528	2	0.788112	1	EF3030_Pellet_10	EF3030_Pellet_04	EF3030_Pellet_10/EF3030_Pellet_04	rots	median	none	none	1.5	0.05	1.10579	up	1.10579	Cohen's d	0.579344	0.183174	-0.733781	1.89247	medium	572603	Q9	577931	Q9
EF3030_RS00245	EF3030_RS00245	EF3030_RS00245	EF3030_RS00245	EF3030_RS00245	phosphoribosylaminoimidazolesuccinocarboxamide synthase	0.203342	Q9/Q9	0.850475	0.408502	20	0.201643	0.5946	EF3030_Pellet_10	EF3030_Pellet_04	EF3030_Pellet_10/EF3030_Pellet_04	rots	median	none	none	1.5	0.05	1.15136	up	1.15136	Cohen's d	0.442882	0.437198	0.0769303	0.808834	small	1.06245e+06	Q9	959473	Q9
EF3030_RS00255	EF3030_RS00255	EF3030_RS00255	EF3030_RS00255	EF3030_RS00255	phosphoribosylformylglycinamidine synthase	0.0916998	Q9/Q9	0.479367	0.696703	64	0.999505	1	EF3030_Pellet_10	EF3030_Pellet_04	EF3030_Pellet_10/EF3030_Pellet_04	rots	median	none	none	1.5	0.05	1.06562	up	1.06562	Cohen's d	0.162604	0.351466	-0.0384011	0.363609	negligible	1.05897e+06	Q9	989950	Q9
EF3030_RS00325	EF3030_RS00325	EF3030_RS00325	EF3030_RS00325	EF3030_RS00325	GntR family transcriptional regulator	0.0779948	Q9/Q9	0.621003	0.652629	10	0.844756	1	EF3030_Pellet_10	EF3030_Pellet_04	EF3030_Pellet_10/EF3030_Pellet_04	rots	median	none	none	1.5	0.05	1.05555	up	1.05555	Cohen's d	0.421825	0.268074	-0.100733	0.944382	small	1.21411e+06	Q9	1.1136e+06	Q9
EF3030_RS00330	EF3030_RS00330	EF3030_RS00330	EF3030_RS00330	EF3030_RS00330	beta-galactosidase	-0.587566	Q1/Q1	-1.34157	0.216136	15	0.0069925	0.0447066	EF3030_Pellet_10	EF3030_Pellet_04	EF3030_Pellet_10/EF3030_Pellet_04	rots	median	down	down	1.5	0.05	1.50271	down	-1.50271	Cohen's d	-0.316066	0.689558	-0.737631	0.1055	small	2284.47	Q1	3736.67	Q1
EF3030_RS00335	EF3030_RS00335	EF3030_RS00335	EF3030_RS00335	EF3030_RS00335	PTS system mannose/fructose/N-acetylgalactosamine-transporter subunit IIB	-0.699002	Q4/Q5	-1.29819	0.257329	8	0.0651025	0.26539	EF3030_Pellet_10	EF3030_Pellet_04	EF3030_Pellet_10/EF3030_Pellet_04	rots	median	none	none	1.5	0.05	1.62338	down	-1.62338	Cohen's d	-0.136338	0.574401	-0.718086	0.445409	negligible	26512.2	Q4	39657.4	Q5
EF3030_RS00340	EF3030_RS00340	EF3030_RS00340	EF3030_RS00340	EF3030_RS00340	PTS mannose/fructose/sorbose/N-acetylgalactosamine transporter subunit IIC	-1.62869	Q1/Q2	-3.68934	0.010057	6	1.86307e-06	3.1174e-05	EF3030_Pellet_10	EF3030_Pellet_04	EF3030_Pellet_10/EF3030_Pellet_04	rots	median	down	down	1.5	0.05	3.09233	down	-3.09233	Cohen's d	-1.87797	0.470685	-2.69111	-1.06483	large	3259.7	Q1	9373.73	Q2
EF3030_RS00345	EF3030_RS00345	EF3030_RS00345	EF3030_RS00345	EF3030_RS00345	PTS system mannose/fructose/sorbose family transporter subunit IID	-0.889938	Q1/Q2	-1.44481	0.127974	4	0.0275741	0.134574	EF3030_Pellet_10	EF3030_Pellet_04	EF3030_Pellet_10/EF3030_Pellet_04	rots	median	none	down	1.5	0.05	1.8531	down	-1.8531	Cohen's d	-0.359705	0.769015	-1.21318	0.493769	small	1882.63	Q1	7463.9	Q2
EF3030_RS00355	EF3030_RS00355	EF3030_RS00355	EF3030_RS00355	EF3030_RS00355	SIS domain-containing protein	-0.846562	Q3/Q3	-3.30451	0.0212318	12	1.0717e-08	2.75388e-07	EF3030_Pellet_10	EF3030_Pellet_04	EF3030_Pellet_10/EF3030_Pellet_04	rots	median	down	down	1.5	0.05	1.79821	down	-1.79821	Cohen's d	-1.2866	0.518484	-1.80304	-0.770155	large	12358.7	Q3	19179	Q3
EF3030_RS00360	EF3030_RS00360	EF3030_RS00360	EF3030_RS00360	EF3030_RS00360	aldose epimerase family protein	-0.423122	Q2/Q2	-1.55326	0.15506	4	0.0431521	0.188741	EF3030_Pellet_10	EF3030_Pellet_04	EF3030_Pellet_10/EF3030_Pellet_04	rots	median	none	none	1.5	0.05	1.34083	down	-1.34083	Cohen's d	-1.02178	0.357273	-1.92199	-0.121574	large	4716.9	Q2	6426.37	Q2
EF3030_RS00365	EF3030_RS00365	EF3030_RS00365	EF3030_RS00365	EF3030_RS00365	VOC family protein	-0.254719	Q2/Q2	-1.14171	0.270569	11	0.0494323	0.210896	EF3030_Pellet_10	EF3030_Pellet_04	EF3030_Pellet_10/EF3030_Pellet_04	rots	median	none	none	1.5	0.05	1.1931	down	-1.1931	Cohen's d	0.111569	0.615411	-0.38062	0.603759	negligible	5926.7	Q2	10055.8	Q2
EF3030_RS00390	EF3030_RS00390	EF3030_RS00390	EF3030_RS00390	EF3030_RS00390	nucleoside phosphorylase	0.0445912	Q6/Q6	0.186663	0.869289	11	0.998724	1	EF3030_Pellet_10	EF3030_Pellet_04	EF3030_Pellet_10/EF3030_Pellet_04	rots	median	none	none	1.5	0.05	1.03139	up	1.03139	Cohen's d	0.313135	0.395011	-0.181676	0.807947	small	86317	Q6	85558.9	Q6
EF3030_RS00400	EF3030_RS00400	EF3030_RS00400	EF3030_RS00400	EF3030_RS00400	TrkH family potassium uptake protein	-0.0744036	Q3/Q3	-0.285511	0.800085	3	0.896082	1	EF3030_Pellet_10	EF3030_Pellet_04	EF3030_Pellet_10/EF3030_Pellet_04	rots	median	none	none	1.5	0.05	1.05293	down	-1.05293	Cohen's d	-0.440572	0.141307	-1.45196	0.570811	small	16330.6	Q3	18026	Q3
EF3030_RS00405	EF3030_RS00405	EF3030_RS00405	EF3030_RS00405	EF3030_RS00405	TrkA family potassium uptake protein	-0.0799335	Q9/Q9	-0.596277	0.6596	10	0.856122	1	EF3030_Pellet_10	EF3030_Pellet_04	EF3030_Pellet_10/EF3030_Pellet_04	rots	median	none	none	1.5	0.05	1.05697	down	-1.05697	Cohen's d	-0.0799185	0.518548	-0.596966	0.437129	negligible	485488	Q9	509574	Q9
EF3030_RS00425	EF3030_RS00425	EF3030_RS00425	EF3030_RS00425	EF3030_RS00425	response regulator transcription factor	-0.47746	Q3/Q4	-1.43446	0.192282	9	0.0165756	0.089187	EF3030_Pellet_10	EF3030_Pellet_04	EF3030_Pellet_10/EF3030_Pellet_04	rots	median	none	none	1.5	0.05	1.39229	down	-1.39229	Cohen's d	-0.0912922	0.640791	-0.637717	0.455132	negligible	18460.8	Q3	23966.2	Q4
EF3030_RS00430	EF3030_RS00430	EF3030_RS00430	EF3030_RS00430	EF3030_RS00430	HAMP domain-containing sensor histidine kinase	-0.231418	Q3/Q3	-2.00054	0.141674	6	0.0149116	0.0822137	EF3030_Pellet_10	EF3030_Pellet_04	EF3030_Pellet_10/EF3030_Pellet_04	rots	median	none	none	1.5	0.05	1.17399	down	-1.17399	Cohen's d	0.052656	0.734541	-0.624876	0.730188	negligible	13390.1	Q3	18718.7	Q3
EF3030_RS00470	EF3030_RS00470	EF3030_RS00470	EF3030_RS00470	EF3030_RS00470	ABC transporter substrate-binding protein	-1.45343	Q3/Q5	-2.94016	0.0226769	20	8.00977e-13	3.84202e-11	EF3030_Pellet_10	EF3030_Pellet_04	EF3030_Pellet_10/EF3030_Pellet_04	rots	median	down	down	1.5	0.05	2.73858	down	-2.73858	Cohen's d	-1.3523	0.499701	-1.75304	-0.951556	large	13938.9	Q3	41075.6	Q5
EF3030_RS00475	EF3030_RS00475	EF3030_RS00475	EF3030_RS00475	EF3030_RS00475	rhodanese-related sulfurtransferase	-0.498204	Q10/Q10	-3.15308	0.0378051	23	7.80027e-12	3.20702e-10	EF3030_Pellet_10	EF3030_Pellet_04	EF3030_Pellet_10/EF3030_Pellet_04	rots	median	none	none	1.5	0.05	1.41245	down	-1.41245	Cohen's d	-1.34651	0.213133	-1.7194	-0.973626	large	1.24731e+06	Q10	1.7039e+06	Q10
EF3030_RS00480	EF3030_RS00480	EF3030_RS00480	EF3030_RS00480	EF3030_RS00480	DUF4299 family protein	-0.677447	Q2/Q3	-2.54803	0.0447668	6	0.00032362	0.00323395	EF3030_Pellet_10	EF3030_Pellet_04	EF3030_Pellet_10/EF3030_Pellet_04	rots	median	down	down	1.5	0.05	1.59931	down	-1.59931	Cohen's d	-0.0470093	0.968872	-0.724518	0.630499	negligible	9675.1	Q2	20019.3	Q3
EF3030_RS00485	EF3030_RS00485	EF3030_RS00485	EF3030_RS00485	EF3030_RS00485	DUF6574 domain-containing protein	0.109085	Q7/Q6	0.474245	0.680075	12	0.906353	1	EF3030_Pellet_10	EF3030_Pellet_04	EF3030_Pellet_10/EF3030_Pellet_04	rots	median	none	none	1.5	0.05	1.07854	up	1.07854	Cohen's d	0.388318	0.338158	-0.0861853	0.862821	small	115826	Q7	106365	Q6
EF3030_RS00490	EF3030_RS00490	EF3030_RS00490	EF3030_RS00490	EF3030_RS00490	DUF4097 domain-containing protein	-0.00660315	Q4/Q4	-0.00746842	0.990961	6	0.999999	1	EF3030_Pellet_10	EF3030_Pellet_04	EF3030_Pellet_10/EF3030_Pellet_04	rots	median	none	none	1.5	0.05	1.00459	down	-1.00459	Cohen's d	-0.439709	0.338861	-1.12526	0.245843	small	25651.9	Q4	24874.8	Q4
EF3030_RS00495	EF3030_RS00495	EF3030_RS00495	EF3030_RS00495	EF3030_RS00495	DUF1700 domain-containing protein	-0.0512429	Q2/Q2	-0.157041	0.885829	4	0.978934	1	EF3030_Pellet_10	EF3030_Pellet_04	EF3030_Pellet_10/EF3030_Pellet_04	rots	median	none	none	1.5	0.05	1.03616	down	-1.03616	Cohen's d	-0.3372	0.439339	-1.18985	0.515451	small	7947.97	Q2	6271.6	Q2
EF3030_RS00500	EF3030_RS00500	EF3030_RS00500	EF3030_RS00500	EF3030_RS00500	PadR family transcriptional regulator	0.0935326	Q2/Q2	0.374437	0.746771	2	0.800931	1	EF3030_Pellet_10	EF3030_Pellet_04	EF3030_Pellet_10/EF3030_Pellet_04	rots	median	none	none	1.5	0.05	1.06698	up	1.06698	Cohen's d	0.257688	0.214949	-1.03406	1.54943	small	4633.53	Q2	4571.77	Q2
EF3030_RS00510	EF3030_RS00510	EF3030_RS00510	EF3030_RS00510	EF3030_RS00510	glycosyltransferase family 2 protein	-0.218395	Q2/Q3	-0.88247	0.394686	8	0.267082	0.716401	EF3030_Pellet_10	EF3030_Pellet_04	EF3030_Pellet_10/EF3030_Pellet_04	rots	median	none	none	1.5	0.05	1.16344	down	-1.16344	Cohen's d	-0.459799	0.30301	-1.0485	0.128901	small	8572.93	Q2	13503.8	Q3
EF3030_RS00515	EF3030_RS00515	EF3030_RS00515	EF3030_RS00515	EF3030_RS00515	nucleoside-diphosphate sugar epimerase/dehydratase	-0.0972939	Q6/Q6	-0.795598	0.570073	25	0.761549	1	EF3030_Pellet_10	EF3030_Pellet_04	EF3030_Pellet_10/EF3030_Pellet_04	rots	median	none	none	1.5	0.05	1.06977	down	-1.06977	Cohen's d	0.038317	0.562634	-0.284412	0.361046	negligible	103961	Q6	111668	Q6
EF3030_RS00530	EF3030_RS00530	EF3030_RS00530	EF3030_RS00530	EF3030_RS00530	HAD family hydrolase	-0.406964	Q4/Q4	-1.29013	0.274747	6	0.111816	0.391035	EF3030_Pellet_10	EF3030_Pellet_04	EF3030_Pellet_10/EF3030_Pellet_04	rots	median	none	none	1.5	0.05	1.32589	down	-1.32589	Cohen's d	-0.562452	0.413151	-1.25313	0.128227	medium	22804.8	Q4	33612.3	Q4
EF3030_RS00545	EF3030_RS00545	EF3030_RS00545	EF3030_RS00545	EF3030_RS00545	LysM peptidoglycan-binding domain-containing protein	-1.17748	Q1/Q2	-1.91621	0.0666928	3	0.0127505	0.0711591	EF3030_Pellet_10	EF3030_Pellet_04	EF3030_Pellet_10/EF3030_Pellet_04	rots	median	none	down	1.5	0.05	2.26181	down	-2.26181	Cohen's d	-1.69327	0.520557	-2.858	-0.528547	large	2447.53	Q1	4443.57	Q2
EF3030_RS00555	EF3030_RS00555	EF3030_RS00555	EF3030_RS00555	EF3030_RS00555	lactococcin 972 family bacteriocin	3.23106	Q1/Q1	1.37672	0.330734	2	0.288674	0.751063	EF3030_Pellet_10	EF3030_Pellet_04	EF3030_Pellet_10/EF3030_Pellet_04	rots	median	none	none	1.5	0.05	9.38959	up	9.38959	Cohen's d	0.89166	0.74017	-0.457166	2.24049	large	2966.03	Q1	2540.3	Q1
EF3030_RS00560	EF3030_RS00560	EF3030_RS00560	EF3030_RS00560	EF3030_RS00560	bacteriocin-associated integral membrane family protein	0.0426952	Q2/Q2	0.187047	0.870495	13	0.999488	1	EF3030_Pellet_10	EF3030_Pellet_04	EF3030_Pellet_10/EF3030_Pellet_04	rots	median	none	none	1.5	0.05	1.03004	up	1.03004	Cohen's d	-0.025217	0.634201	-0.47626	0.425826	negligible	5366.13	Q2	7535.87	Q2
EF3030_RS00565	EF3030_RS00565	EF3030_RS00565	EF3030_RS00565	EF3030_RS00565	ABC transporter ATP-binding protein	0.0547878	Q3/Q3	0.366716	0.778465	8	0.962436	1	EF3030_Pellet_10	EF3030_Pellet_04	EF3030_Pellet_10/EF3030_Pellet_04	rots	median	none	none	1.5	0.05	1.03871	up	1.03871	Cohen's d	0.367949	0.249227	-0.21802	0.953919	small	17415.1	Q3	18983.9	Q3
EF3030_RS00570	EF3030_RS00570	EF3030_RS00570	EF3030_RS00570	EF3030_RS00570	ABC transporter substrate-binding protein	0.259467	Q2/Q2	0.58613	0.603546	10	0.751388	1	EF3030_Pellet_10	EF3030_Pellet_04	EF3030_Pellet_10/EF3030_Pellet_04	rots	median	none	none	1.5	0.05	1.19704	up	1.19704	Cohen's d	0.510945	0.352659	-0.0142614	1.03615	medium	6753.07	Q2	4481.5	Q2
EF3030_RS00580	EF3030_RS00580	EF3030_RS00580	EF3030_RS00580	EF3030_RS00580	helix-turn-helix transcriptional regulator	0.15028	Q1/Q1	0.680506	0.572308	8	0.664305	1	EF3030_Pellet_10	EF3030_Pellet_04	EF3030_Pellet_10/EF3030_Pellet_04	rots	median	none	none	1.5	0.05	1.10978	up	1.10978	Cohen's d	0.658377	0.511342	0.0617697	1.25498	medium	3874.47	Q1	2968.97	Q1
EF3030_RS00660	EF3030_RS00660	EF3030_RS00660	EF3030_RS00660	EF3030_RS00660	choline-binding protein	0.48323	Q10/Q10	2.1643	0.0779236	24	1.57072e-08	3.7671e-07	EF3030_Pellet_10	EF3030_Pellet_04	EF3030_Pellet_10/EF3030_Pellet_04	rots	median	none	none	1.5	0.05	1.39787	up	1.39787	Cohen's d	0.901372	0.41475	0.555578	1.24717	large	6.73058e+06	Q10	5.29131e+06	Q10
EF3030_RS00670	EF3030_RS00670	EF3030_RS00670	EF3030_RS00670	EF3030_RS00670	NUDIX hydrolase	-0.166126	Q3/Q3	-0.334858	0.735092	5	0.880141	1	EF3030_Pellet_10	EF3030_Pellet_04	EF3030_Pellet_10/EF3030_Pellet_04	rots	median	none	none	1.5	0.05	1.12204	down	-1.12204	Cohen's d	-0.669715	0.446513	-1.43837	0.0989392	medium	13295.8	Q3	13045.6	Q3
EF3030_RS00680	EF3030_RS00680	EF3030_RS00680	EF3030_RS00680	EF3030_RS00680	ribonuclease J	0.115295	Q8/Q8	0.628051	0.610909	31	0.896311	1	EF3030_Pellet_10	EF3030_Pellet_04	EF3030_Pellet_10/EF3030_Pellet_04	rots	median	none	none	1.5	0.05	1.0832	up	1.0832	Cohen's d	0.203552	0.353389	-0.086522	0.493627	small	364013	Q8	334215	Q8
EF3030_RS00685	EF3030_RS00685	EF3030_RS00685	EF3030_RS00685	EF3030_RS00685	DNA-dependent RNA polymerase subunit epsilon	0.155422	Q9/Q9	0.624467	0.595892	5	0.675437	1	EF3030_Pellet_10	EF3030_Pellet_04	EF3030_Pellet_10/EF3030_Pellet_04	rots	median	none	none	1.5	0.05	1.11375	up	1.11375	Cohen's d	0.521571	0.520566	-0.239012	1.28215	medium	924396	Q9	674349	Q9
EF3030_RS00750	EF3030_RS00750	EF3030_RS00750	EF3030_RS00750	EF3030_RS00750	ABC transporter ATP-binding protein	-0.485734	Q3/Q3	-1.27223	0.255528	11	0.038011	0.172549	EF3030_Pellet_10	EF3030_Pellet_04	EF3030_Pellet_10/EF3030_Pellet_04	rots	median	none	none	1.5	0.05	1.4003	down	-1.4003	Cohen's d	-0.670893	0.414201	-1.17635	-0.165441	medium	11944.4	Q3	16593.4	Q3
EF3030_RS00815	EF3030_RS00815	EF3030_RS00815	EF3030_RS00815	EF3030_RS00815	amino acid ABC transporter substrate-binding protein	0.121921	Q6/Q6	0.504289	0.614471	14	0.811618	1	EF3030_Pellet_10	EF3030_Pellet_04	EF3030_Pellet_10/EF3030_Pellet_04	rots	median	none	none	1.5	0.05	1.08818	up	1.08818	Cohen's d	0.268089	0.444569	-0.167962	0.70414	small	102190	Q6	98113.9	Q6
EF3030_RS00820	EF3030_RS00820	EF3030_RS00820	EF3030_RS00820	EF3030_RS00820	amino acid ABC transporter substrate-binding protein	0.0387357	Q9/Q9	0.319709	0.822969	16	0.998594	1	EF3030_Pellet_10	EF3030_Pellet_04	EF3030_Pellet_10/EF3030_Pellet_04	rots	median	none	none	1.5	0.05	1.02721	up	1.02721	Cohen's d	0.242011	0.225404	-0.164763	0.648785	small	958082	Q9	941933	Q9
EF3030_RS00825	EF3030_RS00825	EF3030_RS00825	EF3030_RS00825	EF3030_RS00825	MetQ/NlpA family ABC transporter substrate-binding protein	-0.19714	Q8/Q8	-1.214	0.361105	16	0.124764	0.418497	EF3030_Pellet_10	EF3030_Pellet_04	EF3030_Pellet_10/EF3030_Pellet_04	rots	median	none	none	1.5	0.05	1.14642	down	-1.14642	Cohen's d	-0.712896	0.223889	-1.13087	-0.294928	medium	338862	Q8	394044	Q8
EF3030_RS00830	EF3030_RS00830	EF3030_RS00830	EF3030_RS00830	EF3030_RS00830	M20/M25/M40 family metallo-hydrolase	-0.41498	Q3/Q4	-1.30987	0.257751	19	0.0111536	0.0639443	EF3030_Pellet_10	EF3030_Pellet_04	EF3030_Pellet_10/EF3030_Pellet_04	rots	median	none	none	1.5	0.05	1.33328	down	-1.33328	Cohen's d	-0.293159	0.429445	-0.666292	0.079974	small	17660.1	Q3	23016.9	Q4
EF3030_RS00835	EF3030_RS00835	EF3030_RS00835	EF3030_RS00835	EF3030_RS00835	methionine ABC transporter ATP-binding protein	-0.0395929	Q7/Q7	-0.348744	0.798422	16	0.99651	1	EF3030_Pellet_10	EF3030_Pellet_04	EF3030_Pellet_10/EF3030_Pellet_04	rots	median	none	none	1.5	0.05	1.02782	down	-1.02782	Cohen's d	-0.206733	0.157765	-0.613108	0.199641	small	147340	Q7	152099	Q7
EF3030_RS00855	EF3030_RS00855	EF3030_RS00855	EF3030_RS00855	EF3030_RS00855	sensor histidine kinase	-0.429182	Q1/Q1	-1.66331	0.0781116	7	0.00107424	0.00873352	EF3030_Pellet_10	EF3030_Pellet_04	EF3030_Pellet_10/EF3030_Pellet_04	rots	median	none	none	1.5	0.05	1.34647	down	-1.34647	Cohen's d	-0.679441	0.561739	-1.3209	-0.0379799	medium	228.367	Q1	787.567	Q1
EF3030_RS00860	EF3030_RS00860	EF3030_RS00860	EF3030_RS00860	EF3030_RS00860	response regulator transcription factor	-0.321318	Q3/Q3	-1.25173	0.208855	15	0.00561381	0.0373994	EF3030_Pellet_10	EF3030_Pellet_04	EF3030_Pellet_10/EF3030_Pellet_04	rots	median	none	none	1.5	0.05	1.24947	down	-1.24947	Cohen's d	-0.230065	0.555238	-0.650407	0.190276	small	14990.3	Q3	21195.7	Q3
EF3030_RS00865	EF3030_RS00865	EF3030_RS00865	EF3030_RS00865	EF3030_RS00865	hypothetical protein	-0.0687141	Q7/Q7	-0.451693	0.728597	3	0.819004	1	EF3030_Pellet_10	EF3030_Pellet_04	EF3030_Pellet_10/EF3030_Pellet_04	rots	median	none	none	1.5	0.05	1.04878	down	-1.04878	Cohen's d	-0.206614	0.119713	-1.20861	0.795382	small	141467	Q7	148082	Q7
EF3030_RS00880	EF3030_RS00880	EF3030_RS00880	EF3030_RS00880	EF3030_RS00880	NRAMP family divalent metal transporter	-0.729679	Q6/Q7	-2.52847	0.0527271	6	0.000564733	0.00507907	EF3030_Pellet_10	EF3030_Pellet_04	EF3030_Pellet_10/EF3030_Pellet_04	rots	median	down	down	1.5	0.05	1.65827	down	-1.65827	Cohen's d	-1.15534	0.348756	-1.88708	-0.423586	large	107317	Q6	142209	Q7
EF3030_RS00890	EF3030_RS00890	EF3030_RS00890	EF3030_RS00890	EF3030_RS00890	LytTR family DNA-binding domain-containing protein	1.68448	Q1/Q1	0.471783	0.647513	2	0.685058	1	EF3030_Pellet_10	EF3030_Pellet_04	EF3030_Pellet_10/EF3030_Pellet_04	rots	median	none	none	1.5	0.05	3.21424	up	3.21424	Cohen's d	0.765895	0.778078	-0.56685	2.09864	medium	2871.9	Q1	2872.67	Q1
EF3030_RS00910	EF3030_RS00910	EF3030_RS00910	EF3030_RS00910	EF3030_RS00910	bifunctional 3,4-dihydroxy-2-butanone-4-phosphate synthase/GTP cyclohydrolase II	0.334848	Q4/Q4	0.953157	0.384946	13	0.195624	0.579223	EF3030_Pellet_10	EF3030_Pellet_04	EF3030_Pellet_10/EF3030_Pellet_04	rots	median	none	none	1.5	0.05	1.26124	up	1.26124	Cohen's d	0.631207	0.893911	0.169088	1.09333	medium	23860.8	Q4	27574.4	Q4
EF3030_RS00930	EF3030_RS00930	EF3030_RS00930	EF3030_RS00930	EF3030_RS00930	DNA-3-methyladenine glycosylase I	-0.0242169	Q2/Q2	-0.0834795	0.937068	2	0.973711	1	EF3030_Pellet_10	EF3030_Pellet_04	EF3030_Pellet_10/EF3030_Pellet_04	rots	median	none	none	1.5	0.05	1.01693	down	-1.01693	Cohen's d	0.0265184	0.508099	-1.25995	1.31299	negligible	3979.1	Q2	7377.23	Q2
EF3030_RS00940	EF3030_RS00940	EF3030_RS00940	EF3030_RS00940	EF3030_RS00940	LD-carboxypeptidase	0.27836	Q6/Q6	1.46439	0.221263	17	0.00532815	0.0358281	EF3030_Pellet_10	EF3030_Pellet_04	EF3030_Pellet_10/EF3030_Pellet_04	rots	median	none	none	1.5	0.05	1.21282	up	1.21282	Cohen's d	0.343628	0.284904	-0.052146	0.739402	small	94600.7	Q6	78004.8	Q6
EF3030_RS00945	EF3030_RS00945	EF3030_RS00945	EF3030_RS00945	EF3030_RS00945	DUF1129 domain-containing protein	0.769985	Q2/Q2	1.09465	0.220726	3	0.124653	0.418497	EF3030_Pellet_10	EF3030_Pellet_04	EF3030_Pellet_10/EF3030_Pellet_04	rots	median	none	none	1.5	0.05	1.70525	up	1.70525	Cohen's d	0.451338	0.694708	-0.560638	1.46331	small	6021.47	Q2	5634.6	Q2
EF3030_RS00950	EF3030_RS00950	EF3030_RS00950	EF3030_RS00950	EF3030_RS00950	magnesium transporter CorA family protein	0.133714	Q6/Q5	0.883685	0.507304	8	0.517001	1	EF3030_Pellet_10	EF3030_Pellet_04	EF3030_Pellet_10/EF3030_Pellet_04	rots	median	none	none	1.5	0.05	1.09711	up	1.09711	Cohen's d	0.374307	0.195884	-0.211832	0.960446	small	65541.2	Q6	59428.4	Q5
EF3030_RS00960	EF3030_RS00960	EF3030_RS00960	EF3030_RS00960	EF3030_RS00960	Xaa-Pro peptidase family protein	0.0367135	Q7/Q7	0.157834	0.870817	20	0.999974	1	EF3030_Pellet_10	EF3030_Pellet_04	EF3030_Pellet_10/EF3030_Pellet_04	rots	median	none	none	1.5	0.05	1.02577	up	1.02577	Cohen's d	0.267371	0.350245	-0.0957871	0.63053	small	202228	Q7	203217	Q7
EF3030_RS00975	EF3030_RS00975	EF3030_RS00975	EF3030_RS00975	EF3030_RS00975	SP0191 family lipoprotein	-0.107491	Q7/Q7	-0.867401	0.528712	8	0.566591	1	EF3030_Pellet_10	EF3030_Pellet_04	EF3030_Pellet_10/EF3030_Pellet_04	rots	median	none	none	1.5	0.05	1.07735	down	-1.07735	Cohen's d	-0.980674	0.157779	-1.59568	-0.365666	large	158193	Q7	176724	Q7
EF3030_RS00980	EF3030_RS00980	EF3030_RS00980	EF3030_RS00980	EF3030_RS00980	IreB family regulatory phosphoprotein	-0.00602633	Q9/Q9	-0.0376028	0.976141	6	0.999963	1	EF3030_Pellet_10	EF3030_Pellet_04	EF3030_Pellet_10/EF3030_Pellet_04	rots	median	none	none	1.5	0.05	1.00419	down	-1.00419	Cohen's d	-0.198574	0.284744	-0.877656	0.480509	negligible	1.06274e+06	Q9	1.10685e+06	Q9
EF3030_RS00995	EF3030_RS00995	EF3030_RS00995	EF3030_RS00995	EF3030_RS00995	folylpolyglutamate synthase/dihydrofolate synthase family protein	-0.0673999	Q3/Q3	-0.301016	0.797732	12	0.990412	1	EF3030_Pellet_10	EF3030_Pellet_04	EF3030_Pellet_10/EF3030_Pellet_04	rots	median	none	none	1.5	0.05	1.04783	down	-1.04783	Cohen's d	0.224281	0.382226	-0.247288	0.69585	small	19392.3	Q3	19394	Q3
EF3030_RS01000	EF3030_RS01000	EF3030_RS01000	EF3030_RS01000	EF3030_RS01000	SP_0198 family lipoprotein	-0.86527	Q5/Q6	-4.56691	0.00867661	6	1.11426e-06	1.97953e-05	EF3030_Pellet_10	EF3030_Pellet_04	EF3030_Pellet_10/EF3030_Pellet_04	rots	median	down	down	1.5	0.05	1.82168	down	-1.82168	Cohen's d	-2.63729	0.195303	-3.5635	-1.71109	large	50709.4	Q5	93046.8	Q6
EF3030_RS01015	EF3030_RS01015	EF3030_RS01015	EF3030_RS01015	EF3030_RS01015	hypothetical protein	0.0107953	Q5/Q5	0.0714603	0.955552	8	0.999952	1	EF3030_Pellet_10	EF3030_Pellet_04	EF3030_Pellet_10/EF3030_Pellet_04	rots	median	none	none	1.5	0.05	1.00751	up	1.00751	Cohen's d	0.18694	0.183243	-0.395401	0.76928	negligible	42203.1	Q5	45439.5	Q5
EF3030_RS01030	EF3030_RS01030	EF3030_RS01030	EF3030_RS01030	EF3030_RS01030	GNAT family N-acetyltransferase	-0.0686914	Q4/Q3	-0.359351	0.762184	5	0.908915	1	EF3030_Pellet_10	EF3030_Pellet_04	EF3030_Pellet_10/EF3030_Pellet_04	rots	median	none	none	1.5	0.05	1.04876	down	-1.04876	Cohen's d	-0.234317	0.282217	-0.984852	0.516218	small	20091.2	Q4	20091.8	Q3
EF3030_RS01040	EF3030_RS01040	EF3030_RS01040	EF3030_RS01040	EF3030_RS01040	phosphoribulokinase	0.248099	Q7/Q6	1.20407	0.213893	9	0.025937	0.128259	EF3030_Pellet_10	EF3030_Pellet_04	EF3030_Pellet_10/EF3030_Pellet_04	rots	median	none	none	1.5	0.05	1.18764	up	1.18764	Cohen's d	0.708364	0.486069	0.145357	1.27137	medium	130186	Q7	105155	Q6
EF3030_RS01060	EF3030_RS01060	EF3030_RS01060	EF3030_RS01060	EF3030_RS01060	50S ribosomal protein L23	-0.0540306	Q10/Q10	-0.494941	0.710254	10	0.923749	1	EF3030_Pellet_10	EF3030_Pellet_04	EF3030_Pellet_10/EF3030_Pellet_04	rots	median	none	none	1.5	0.05	1.03816	down	-1.03816	Cohen's d	-0.228582	0.158827	-0.747108	0.289944	small	5.37887e+06	Q10	5.59974e+06	Q10
EF3030_RS01155	EF3030_RS01155	EF3030_RS01155	EF3030_RS01155	EF3030_RS01155	adenylate kinase	0.250852	Q10/Q10	1.43777	0.257108	15	0.0204846	0.104902	EF3030_Pellet_10	EF3030_Pellet_04	EF3030_Pellet_10/EF3030_Pellet_04	rots	median	none	none	1.5	0.05	1.18991	up	1.18991	Cohen's d	0.87492	0.289304	0.436376	1.31346	large	1.89477e+06	Q10	1.63628e+06	Q10
EF3030_RS01180	EF3030_RS01180	EF3030_RS01180	EF3030_RS01180	EF3030_RS01180	DNA-directed RNA polymerase subunit alpha	0.0360325	Q10/Q10	0.269109	0.838494	20	0.999806	1	EF3030_Pellet_10	EF3030_Pellet_04	EF3030_Pellet_10/EF3030_Pellet_04	rots	median	none	none	1.5	0.05	1.02529	up	1.02529	Cohen's d	0.234012	0.679507	-0.12877	0.596794	small	1.43528e+06	Q10	1.42779e+06	Q10
EF3030_RS01190	EF3030_RS01190	EF3030_RS01190	EF3030_RS01190	EF3030_RS01190	ACT domain-containing protein	0.276527	Q9/Q9	1.22283	0.344754	4	0.248965	0.691622	EF3030_Pellet_10	EF3030_Pellet_04	EF3030_Pellet_10/EF3030_Pellet_04	rots	median	none	none	1.5	0.05	1.21128	up	1.21128	Cohen's d	0.645058	0.478056	-0.223336	1.51345	medium	648646	Q9	556438	Q9
EF3030_RS01195	EF3030_RS01195	EF3030_RS01195	EF3030_RS01195	EF3030_RS01195	PFL family protein	0.131852	Q8/Q8	0.980811	0.482534	20	0.437137	0.989058	EF3030_Pellet_10	EF3030_Pellet_04	EF3030_Pellet_10/EF3030_Pellet_04	rots	median	none	none	1.5	0.05	1.0957	up	1.0957	Cohen's d	0.408037	0.205437	0.0427473	0.773326	small	297547	Q8	270750	Q8
EF3030_RS01200	EF3030_RS01200	EF3030_RS01200	EF3030_RS01200	EF3030_RS01200	histidine phosphatase family protein	-0.0468919	Q8/Q9	-0.499115	0.723246	7	0.902088	1	EF3030_Pellet_10	EF3030_Pellet_04	EF3030_Pellet_10/EF3030_Pellet_04	rots	median	none	none	1.5	0.05	1.03304	down	-1.03304	Cohen's d	0.46637	0.333507	-0.165769	1.09851	small	436241	Q8	473485	Q9
EF3030_RS01235	EF3030_RS01235	EF3030_RS01235	EF3030_RS01235	EF3030_RS01235	DeoR/GlpR family DNA-binding transcription regulator	0.0786029	Q4/Q4	0.381584	0.758444	12	0.975751	1	EF3030_Pellet_10	EF3030_Pellet_04	EF3030_Pellet_10/EF3030_Pellet_04	rots	median	none	none	1.5	0.05	1.05599	up	1.05599	Cohen's d	0.41348	0.52377	-0.0616101	0.88857	small	27460.6	Q4	30480.2	Q4
EF3030_RS01240	EF3030_RS01240	EF3030_RS01240	EF3030_RS01240	EF3030_RS01240	sugar-binding transcriptional regulator	-0.059568	Q3/Q3	-0.222468	0.842027	14	0.998771	1	EF3030_Pellet_10	EF3030_Pellet_04	EF3030_Pellet_10/EF3030_Pellet_04	rots	median	none	none	1.5	0.05	1.04215	down	-1.04215	Cohen's d	-0.175606	0.516861	-0.610547	0.259335	negligible	12984.2	Q3	14775.6	Q3
EF3030_RS01255	EF3030_RS01255	EF3030_RS01255	EF3030_RS01255	EF3030_RS01255	PTS sugar transporter subunit IIC	0.806834	Q1/Q1	1.51821	0.161146	2	0.104346	0.377273	EF3030_Pellet_10	EF3030_Pellet_04	EF3030_Pellet_10/EF3030_Pellet_04	rots	median	none	none	1.5	0.05	1.74937	up	1.74937	Cohen's d	1.1769	0.334147	-0.216434	2.57024	large	1498.93	Q1	1049.17	Q1
EF3030_RS01260	EF3030_RS01260	EF3030_RS01260	EF3030_RS01260	EF3030_RS01260	glycyl radical protein	-0.0048313	Q2/Q2	-0.0279919	0.98172	23	1	1	EF3030_Pellet_10	EF3030_Pellet_04	EF3030_Pellet_10/EF3030_Pellet_04	rots	median	none	none	1.5	0.05	1.00335	down	-1.00335	Cohen's d	0.27835	0.636112	-0.0599591	0.616658	small	7622.97	Q2	8118.03	Q2
EF3030_RS01265	EF3030_RS01265	EF3030_RS01265	EF3030_RS01265	EF3030_RS01265	fructose-6-phosphate aldolase	0.530561	Q2/Q2	1.69734	0.0862387	9	0.000446454	0.00417173	EF3030_Pellet_10	EF3030_Pellet_04	EF3030_Pellet_10/EF3030_Pellet_04	rots	median	none	none	1.5	0.05	1.44449	up	1.44449	Cohen's d	0.754806	0.545493	0.189553	1.32006	medium	7598.57	Q2	4664.33	Q2
EF3030_RS01270	EF3030_RS01270	EF3030_RS01270	EF3030_RS01270	EF3030_RS01270	glycerol dehydrogenase	0.174291	Q4/Q3	0.523503	0.62801	13	0.83074	1	EF3030_Pellet_10	EF3030_Pellet_04	EF3030_Pellet_10/EF3030_Pellet_04	rots	median	none	none	1.5	0.05	1.12841	up	1.12841	Cohen's d	0.0608871	0.614477	-0.390242	0.512017	negligible	23654.1	Q4	18005.1	Q3
EF3030_RS01280	EF3030_RS01280	EF3030_RS01280	EF3030_RS01280	EF3030_RS01280	GNAT family protein	0.158844	Q7/Q7	1.06007	0.407961	14	0.239707	0.683046	EF3030_Pellet_10	EF3030_Pellet_04	EF3030_Pellet_10/EF3030_Pellet_04	rots	median	none	none	1.5	0.05	1.11639	up	1.11639	Cohen's d	0.785203	0.144807	0.334681	1.23573	medium	212712	Q7	192568	Q7
EF3030_RS01305	EF3030_RS01305	EF3030_RS01305	EF3030_RS01305	EF3030_RS01305	isoprenyl transferase	-0.0532024	Q6/Q6	-0.305553	0.804375	11	0.989566	1	EF3030_Pellet_10	EF3030_Pellet_04	EF3030_Pellet_10/EF3030_Pellet_04	rots	median	none	none	1.5	0.05	1.03757	down	-1.03757	Cohen's d	-0.122083	0.272193	-0.614348	0.370182	negligible	100224	Q6	103449	Q6
EF3030_RS01320	EF3030_RS01320	EF3030_RS01320	EF3030_RS01320	EF3030_RS01320	proline--tRNA ligase	0.0223514	Q9/Q9	0.174002	0.895936	33	1	1	EF3030_Pellet_10	EF3030_Pellet_04	EF3030_Pellet_10/EF3030_Pellet_04	rots	median	none	none	1.5	0.05	1.01561	up	1.01561	Cohen's d	0.138557	0.260754	-0.142087	0.419201	negligible	932716	Q9	970204	Q9
EF3030_RS01335	EF3030_RS01335	EF3030_RS01335	EF3030_RS01335	EF3030_RS01335	LLM class flavin-dependent oxidoreductase	-0.574586	Q6/Q7	-3.2275	0.0317665	21	8.72705e-12	3.48839e-10	EF3030_Pellet_10	EF3030_Pellet_04	EF3030_Pellet_10/EF3030_Pellet_04	rots	median	none	none	1.5	0.05	1.48925	down	-1.48925	Cohen's d	-2.19433	0.18813	-2.64067	-1.74799	large	108615	Q6	171583	Q7
EF3030_RS01370	EF3030_RS01370	EF3030_RS01370	EF3030_RS01370	EF3030_RS01370	PolC-type DNA polymerase III	-0.107996	Q5/Q5	-0.812833	0.536841	47	0.694455	1	EF3030_Pellet_10	EF3030_Pellet_04	EF3030_Pellet_10/EF3030_Pellet_04	rots	median	none	none	1.5	0.05	1.07773	down	-1.07773	Cohen's d	-0.337403	0.342664	-0.573507	-0.101299	small	45042.7	Q5	46888.1	Q5
EF3030_RS01375	EF3030_RS01375	EF3030_RS01375	EF3030_RS01375	EF3030_RS01375	type II toxin-antitoxin system RelB/DinJ family antitoxin	0.294597	Q5/Q4	1.77932	0.17427	3	0.0805253	0.311494	EF3030_Pellet_10	EF3030_Pellet_04	EF3030_Pellet_10/EF3030_Pellet_04	rots	median	none	none	1.5	0.05	1.22654	up	1.22654	Cohen's d	0.937553	0.197503	-0.115251	1.99036	large	39476.9	Q5	32421	Q4
EF3030_RS01380	EF3030_RS01380	EF3030_RS01380	EF3030_RS01380	EF3030_RS01380	type II toxin-antitoxin system YafQ family toxin	-0.141839	Q1/Q1	-0.597644	0.663418	2	0.704304	1	EF3030_Pellet_10	EF3030_Pellet_04	EF3030_Pellet_10/EF3030_Pellet_04	rots	median	none	none	1.5	0.05	1.10331	down	-1.10331	Cohen's d	-0.570561	0.625982	-1.88289	0.741768	medium	1994	Q1	2077.67	Q1
EF3030_RS01390	EF3030_RS01390	EF3030_RS01390	EF3030_RS01390	EF3030_RS01390	aminopeptidase	-0.0290481	Q9/Q9	-0.219346	0.862821	22	0.99998	1	EF3030_Pellet_10	EF3030_Pellet_04	EF3030_Pellet_10/EF3030_Pellet_04	rots	median	none	none	1.5	0.05	1.02034	down	-1.02034	Cohen's d	0.0790578	0.29811	-0.265469	0.423584	negligible	675555	Q9	706057	Q9
EF3030_RS01405	EF3030_RS01405	EF3030_RS01405	EF3030_RS01405	EF3030_RS01405	pseudouridine synthase	-0.553714	Q2/Q3	-2.10882	0.0707712	7	0.000737489	0.00624263	EF3030_Pellet_10	EF3030_Pellet_04	EF3030_Pellet_10/EF3030_Pellet_04	rots	median	none	none	1.5	0.05	1.46786	down	-1.46786	Cohen's d	-1.29002	0.19754	-1.97555	-0.604492	large	8643.9	Q2	12540.2	Q3
EF3030_RS01420	EF3030_RS01420	EF3030_RS01420	EF3030_RS01420	EF3030_RS01420	PTS system mannose/fructose/sorbose family transporter subunit IID	0.0638254	Q10/Q10	0.577041	0.664943	14	0.902015	1	EF3030_Pellet_10	EF3030_Pellet_04	EF3030_Pellet_10/EF3030_Pellet_04	rots	median	none	none	1.5	0.05	1.04523	up	1.04523	Cohen's d	-0.000655569	0.644322	-0.43476	0.433449	negligible	3.09244e+06	Q10	2.98969e+06	Q10
EF3030_RS01425	EF3030_RS01425	EF3030_RS01425	EF3030_RS01425	EF3030_RS01425	PTS mannose/fructose/sorbose transporter subunit IIC	-0.0687949	Q9/Q9	-0.439002	0.740717	4	0.86299	1	EF3030_Pellet_10	EF3030_Pellet_04	EF3030_Pellet_10/EF3030_Pellet_04	rots	median	none	none	1.5	0.05	1.04884	down	-1.04884	Cohen's d	-0.656969	0.141085	-1.52616	0.212225	medium	697097	Q9	735873	Q9
EF3030_RS01430	EF3030_RS01430	EF3030_RS01430	EF3030_RS01430	EF3030_RS01430	PTS sugar transporter subunit IIB	0.153868	Q10/Q10	0.644911	0.605425	25	0.859263	1	EF3030_Pellet_10	EF3030_Pellet_04	EF3030_Pellet_10/EF3030_Pellet_04	rots	median	none	none	1.5	0.05	1.11255	up	1.11255	Cohen's d	0.287405	0.407317	-0.0369566	0.611766	small	2.97442e+06	Q10	2.76988e+06	Q10
EF3030_RS01440	EF3030_RS01440	EF3030_RS01440	EF3030_RS01440	EF3030_RS01440	Cof-type HAD-IIB family hydrolase	0.0560055	Q7/Q7	0.38042	0.771919	14	0.987984	1	EF3030_Pellet_10	EF3030_Pellet_04	EF3030_Pellet_10/EF3030_Pellet_04	rots	median	none	none	1.5	0.05	1.03958	up	1.03958	Cohen's d	0.484721	0.197938	0.0442875	0.925154	small	200048	Q7	196125	Q7
EF3030_RS01445	EF3030_RS01445	EF3030_RS01445	EF3030_RS01445	EF3030_RS01445	NCS2 family permease	0.101811	Q9/Q9	0.723889	0.591461	6	0.681205	1	EF3030_Pellet_10	EF3030_Pellet_04	EF3030_Pellet_10/EF3030_Pellet_04	rots	median	none	none	1.5	0.05	1.07312	up	1.07312	Cohen's d	0.412012	0.462874	-0.272552	1.09658	small	507471	Q9	477778	Q9
EF3030_RS01450	EF3030_RS01450	EF3030_RS01450	EF3030_RS01450	EF3030_RS01450	CPBP family intramembrane glutamic endopeptidase	-0.0738613	Q2/Q2	-0.279698	0.806061	2	0.86376	1	EF3030_Pellet_10	EF3030_Pellet_04	EF3030_Pellet_10/EF3030_Pellet_04	rots	median	none	none	1.5	0.05	1.05253	down	-1.05253	Cohen's d	-0.0375338	0.242151	-1.32406	1.249	negligible	7228.17	Q2	8221.97	Q2
EF3030_RS01460	EF3030_RS01460	EF3030_RS01460	EF3030_RS01460	EF3030_RS01460	folylpolyglutamate synthase/dihydrofolate synthase family protein	-0.0631578	Q5/Q6	-0.407508	0.700857	14	0.945016	1	EF3030_Pellet_10	EF3030_Pellet_04	EF3030_Pellet_10/EF3030_Pellet_04	rots	median	none	none	1.5	0.05	1.04475	down	-1.04475	Cohen's d	-0.227024	0.208393	-0.662525	0.208477	small	61458.9	Q5	67675.7	Q6
EF3030_RS01505	EF3030_RS01505	EF3030_RS01505	EF3030_RS01505	EF3030_RS01505	glycoside hydrolase family 31 protein	0.051516	Q5/Q5	0.356537	0.737836	32	0.998062	1	EF3030_Pellet_10	EF3030_Pellet_04	EF3030_Pellet_10/EF3030_Pellet_04	rots	median	none	none	1.5	0.05	1.03635	up	1.03635	Cohen's d	0.309956	0.444759	0.023542	0.596371	small	61279.7	Q5	59351	Q5
EF3030_RS01510	EF3030_RS01510	EF3030_RS01510	EF3030_RS01510	EF3030_RS01510	glutathione peroxidase	-0.0558444	Q2/Q2	-0.478144	0.730099	5	0.874392	1	EF3030_Pellet_10	EF3030_Pellet_04	EF3030_Pellet_10/EF3030_Pellet_04	rots	median	none	none	1.5	0.05	1.03947	down	-1.03947	Cohen's d	-0.360742	0.249025	-1.11477	0.393289	small	7921.7	Q2	10391.8	Q2
EF3030_RS01515	EF3030_RS01515	EF3030_RS01515	EF3030_RS01515	EF3030_RS01515	LPXTG-anchored hyaluronate lyase	-0.119237	Q1/Q1	-0.272222	0.787442	10	0.980074	1	EF3030_Pellet_10	EF3030_Pellet_04	EF3030_Pellet_10/EF3030_Pellet_04	rots	median	none	none	1.5	0.05	1.08616	down	-1.08616	Cohen's d	-0.0320012	0.963047	-0.548875	0.484873	negligible	173.7	Q1	113.767	Q1
EF3030_RS01545	EF3030_RS01545	EF3030_RS01545	EF3030_RS01545	EF3030_RS01545	RpiB/LacA/LacB family sugar-phosphate isomerase	-0.118451	Q1/Q1	-0.359872	0.770683	4	0.895261	1	EF3030_Pellet_10	EF3030_Pellet_04	EF3030_Pellet_10/EF3030_Pellet_04	rots	median	none	none	1.5	0.05	1.08557	down	-1.08557	Cohen's d	0.284407	0.592584	-0.566518	1.13533	small	2694.4	Q1	3058.63	Q1
EF3030_RS01550	EF3030_RS01550	EF3030_RS01550	EF3030_RS01550	EF3030_RS01550	gluconate 5-dehydrogenase	-0.437601	Q1/Q1	-0.676971	0.429303	3	0.394661	0.941819	EF3030_Pellet_10	EF3030_Pellet_04	EF3030_Pellet_10/EF3030_Pellet_04	rots	median	none	none	1.5	0.05	1.35435	down	-1.35435	Cohen's d	-0.124626	0.818095	-1.12493	0.875676	negligible	329.267	Q1	431.4	Q1
EF3030_RS01590	EF3030_RS01590	EF3030_RS01590	EF3030_RS01590	EF3030_RS01590	LacI family DNA-binding transcriptional regulator	-0.187336	Q4/Q4	-1.17635	0.409	11	0.266731	0.716401	EF3030_Pellet_10	EF3030_Pellet_04	EF3030_Pellet_10/EF3030_Pellet_04	rots	median	none	none	1.5	0.05	1.13866	down	-1.13866	Cohen's d	-0.416027	0.398651	-0.913126	0.0810716	small	28938.5	Q4	34382	Q4
EF3030_RS01605	EF3030_RS01605	EF3030_RS01605	EF3030_RS01605	EF3030_RS01605	DUF3278 domain-containing protein	-0.0278046	Q4/Q3	-0.144033	0.904236	3	0.974244	1	EF3030_Pellet_10	EF3030_Pellet_04	EF3030_Pellet_10/EF3030_Pellet_04	rots	median	none	none	1.5	0.05	1.01946	down	-1.01946	Cohen's d	0.0911445	0.128865	-0.908707	1.091	negligible	19906.3	Q4	18687.5	Q3
EF3030_RS01640	EF3030_RS01640	EF3030_RS01640	EF3030_RS01640	EF3030_RS01640	ATP-dependent Clp protease ATP-binding subunit	0.290163	Q3/Q2	0.856333	0.37919	31	0.084306	0.32265	EF3030_Pellet_10	EF3030_Pellet_04	EF3030_Pellet_10/EF3030_Pellet_04	rots	median	none	none	1.5	0.05	1.22278	up	1.22278	Cohen's d	0.636249	0.692873	0.339693	0.932805	medium	14758.7	Q3	8329.67	Q2
EF3030_RS01645	EF3030_RS01645	EF3030_RS01645	EF3030_RS01645	EF3030_RS01645	S-ribosylhomocysteine lyase	-0.612845	Q8/Q9	-2.47663	0.0661751	10	6.06998e-05	0.000746556	EF3030_Pellet_10	EF3030_Pellet_04	EF3030_Pellet_10/EF3030_Pellet_04	rots	median	down	down	1.5	0.05	1.52927	down	-1.52927	Cohen's d	-0.862767	0.358711	-1.40312	-0.322416	large	356167	Q8	495500	Q9
EF3030_RS01650	EF3030_RS01650	EF3030_RS01650	EF3030_RS01650	EF3030_RS01650	DUF1846 domain-containing protein	-0.0554861	Q8/Q8	-0.42263	0.760192	22	0.996171	1	EF3030_Pellet_10	EF3030_Pellet_04	EF3030_Pellet_10/EF3030_Pellet_04	rots	median	none	none	1.5	0.05	1.03921	down	-1.03921	Cohen's d	-0.15789	0.301844	-0.502818	0.187038	negligible	259117	Q8	268894	Q8
EF3030_RS01655	EF3030_RS01655	EF3030_RS01655	EF3030_RS01655	EF3030_RS01655	alpha-glucosidase	-0.546025	Q6/Q7	-2.85405	0.0421423	23	2.74354e-11	1.03893e-09	EF3030_Pellet_10	EF3030_Pellet_04	EF3030_Pellet_10/EF3030_Pellet_04	rots	median	none	none	1.5	0.05	1.46006	down	-1.46006	Cohen's d	-0.582588	0.45953	-0.926338	-0.238838	medium	80169.9	Q6	121505	Q7
EF3030_RS01680	EF3030_RS01680	EF3030_RS01680	EF3030_RS01680	EF3030_RS01680	capsular polysaccharide biosynthesis protein Cps4B	-0.0449309	Q5/Q5	-0.429417	0.745933	9	0.947836	1	EF3030_Pellet_10	EF3030_Pellet_04	EF3030_Pellet_10/EF3030_Pellet_04	rots	median	none	none	1.5	0.05	1.03163	down	-1.03163	Cohen's d	0.163337	0.367573	-0.383713	0.710387	negligible	43606	Q5	48368.6	Q5
EF3030_RS01695	EF3030_RS01695	EF3030_RS01695	EF3030_RS01695	EF3030_RS01695	sugar transferase	-0.0446347	Q8/Q8	-0.323625	0.810289	16	0.997709	1	EF3030_Pellet_10	EF3030_Pellet_04	EF3030_Pellet_10/EF3030_Pellet_04	rots	median	none	none	1.5	0.05	1.03142	down	-1.03142	Cohen's d	0.0394204	0.291852	-0.365912	0.444753	negligible	228458	Q8	232352	Q8
EF3030_RS01700	EF3030_RS01700	EF3030_RS01700	EF3030_RS01700	EF3030_RS01700	WecB/TagA/CpsF family glycosyltransferase	-0.143941	Q10/Q10	-0.828522	0.543118	19	0.648614	1	EF3030_Pellet_10	EF3030_Pellet_04	EF3030_Pellet_10/EF3030_Pellet_04	rots	median	none	none	1.5	0.05	1.10492	down	-1.10492	Cohen's d	-0.132226	0.290052	-0.503776	0.239325	negligible	1.51407e+06	Q10	1.62333e+06	Q10
EF3030_RS01705	EF3030_RS01705	EF3030_RS01705	EF3030_RS01705	EF3030_RS01705	LicD family protein	-0.183331	Q9/Q9	-1.11135	0.351472	23	0.0702808	0.28171	EF3030_Pellet_10	EF3030_Pellet_04	EF3030_Pellet_10/EF3030_Pellet_04	rots	median	none	none	1.5	0.05	1.1355	down	-1.1355	Cohen's d	-0.271374	0.562944	-0.609603	0.0668542	small	848893	Q9	939338	Q9
EF3030_RS01710	EF3030_RS01710	EF3030_RS01710	EF3030_RS01710	EF3030_RS01710	glycosyltransferase	-0.213757	Q8/Q8	-1.4553	0.237663	13	0.0184618	0.0962556	EF3030_Pellet_10	EF3030_Pellet_04	EF3030_Pellet_10/EF3030_Pellet_04	rots	median	none	none	1.5	0.05	1.1597	down	-1.1597	Cohen's d	-0.793841	0.205142	-1.26229	-0.325388	medium	245624	Q8	285165	Q8
EF3030_RS01720	EF3030_RS01720	EF3030_RS01720	EF3030_RS01720	EF3030_RS01720	hypothetical protein	-0.16183	Q4/Q4	-0.703717	0.544071	7	0.595659	1	EF3030_Pellet_10	EF3030_Pellet_04	EF3030_Pellet_10/EF3030_Pellet_04	rots	median	none	none	1.5	0.05	1.1187	down	-1.1187	Cohen's d	-0.0271512	0.413944	-0.650897	0.596595	negligible	27466.9	Q4	28407.2	Q4
EF3030_RS01735	EF3030_RS01735	EF3030_RS01735	EF3030_RS01735	EF3030_RS01735	dTDP-4-dehydrorhamnose 3,5-epimerase family protein	0.0165551	Q10/Q10	0.0745553	0.948449	11	0.999993	1	EF3030_Pellet_10	EF3030_Pellet_04	EF3030_Pellet_10/EF3030_Pellet_04	rots	median	none	none	1.5	0.05	1.01154	up	1.01154	Cohen's d	0.16751	0.165579	-0.325158	0.660179	negligible	1.36345e+06	Q10	1.43672e+06	Q10
EF3030_RS01770	EF3030_RS01770	EF3030_RS01770	EF3030_RS01770	EF3030_RS01770	peptide ABC transporter substrate-binding protein	-0.307853	Q10/Q10	-1.84901	0.151755	38	2.12657e-07	4.37162e-06	EF3030_Pellet_10	EF3030_Pellet_04	EF3030_Pellet_10/EF3030_Pellet_04	rots	median	none	none	1.5	0.05	1.23786	down	-1.23786	Cohen's d	-0.394734	0.426572	-0.658264	-0.131203	small	1.71699e+06	Q10	2.12158e+06	Q10
EF3030_RS01780	EF3030_RS01780	EF3030_RS01780	EF3030_RS01780	EF3030_RS01780	SpGH101 family endo-alpha-N-acetylgalactosaminidase	0.416604	Q4/Q3	2.11477	0.100065	57	8.92031e-15	5.34847e-13	EF3030_Pellet_10	EF3030_Pellet_04	EF3030_Pellet_10/EF3030_Pellet_04	rots	median	none	none	1.5	0.05	1.33478	up	1.33478	Cohen's d	0.922735	0.332783	0.698978	1.14649	large	25610.4	Q4	15276.6	Q3
EF3030_RS01810	EF3030_RS01810	EF3030_RS01810	EF3030_RS01810	EF3030_RS01810	class I SAM-dependent RNA methyltransferase	-0.18815	Q6/Q6	-1.02444	0.455668	15	0.363225	0.894139	EF3030_Pellet_10	EF3030_Pellet_04	EF3030_Pellet_10/EF3030_Pellet_04	rots	median	none	none	1.5	0.05	1.1393	down	-1.1393	Cohen's d	-0.542651	0.245618	-0.969249	-0.116053	medium	69903.3	Q6	76734.1	Q6
EF3030_RS01825	EF3030_RS01825	EF3030_RS01825	EF3030_RS01825	EF3030_RS01825	response regulator transcription factor	-0.0330934	Q5/Q5	-0.0553951	0.94793	14	0.999999	1	EF3030_Pellet_10	EF3030_Pellet_04	EF3030_Pellet_10/EF3030_Pellet_04	rots	median	none	none	1.5	0.05	1.0232	down	-1.0232	Cohen's d	-0.0220832	0.507667	-0.456201	0.412035	negligible	46463.5	Q5	47839	Q5
EF3030_RS01875	EF3030_RS01875	EF3030_RS01875	EF3030_RS01875	EF3030_RS01875	phosphomevalonate kinase	-0.325247	Q1/Q2	-0.803282	0.410416	10	0.279046	0.736783	EF3030_Pellet_10	EF3030_Pellet_04	EF3030_Pellet_10/EF3030_Pellet_04	rots	median	none	none	1.5	0.05	1.25288	down	-1.25288	Cohen's d	-0.112357	0.539629	-0.629605	0.404892	negligible	3145.5	Q1	4856.83	Q2
EF3030_RS01890	EF3030_RS01890	EF3030_RS01890	EF3030_RS01890	EF3030_RS01890	sensor histidine kinase	-0.54485	Q2/Q2	-1.68836	0.114864	8	0.00277034	0.0199326	EF3030_Pellet_10	EF3030_Pellet_04	EF3030_Pellet_10/EF3030_Pellet_04	rots	median	none	none	1.5	0.05	1.45887	down	-1.45887	Cohen's d	-0.819951	0.344168	-1.42495	-0.214954	large	4588	Q2	8832.6	Q2
EF3030_RS01895	EF3030_RS01895	EF3030_RS01895	EF3030_RS01895	EF3030_RS01895	response regulator transcription factor	-0.223871	Q4/Q4	-1.35181	0.312967	9	0.115483	0.400433	EF3030_Pellet_10	EF3030_Pellet_04	EF3030_Pellet_10/EF3030_Pellet_04	rots	median	none	none	1.5	0.05	1.16786	down	-1.16786	Cohen's d	-0.131695	0.486142	-0.678427	0.415036	negligible	24208.4	Q4	27260.9	Q4
EF3030_RS01965	EF3030_RS01965	EF3030_RS01965	EF3030_RS01965	EF3030_RS01965	ATP-dependent RecD-like DNA helicase	0.158335	Q3/Q3	0.668358	0.583887	23	0.793675	1	EF3030_Pellet_10	EF3030_Pellet_04	EF3030_Pellet_10/EF3030_Pellet_04	rots	median	none	none	1.5	0.05	1.116	up	1.116	Cohen's d	0.139102	0.421808	-0.197987	0.476191	negligible	16494.1	Q3	15470.3	Q3
EF3030_RS01980	EF3030_RS01980	EF3030_RS01980	EF3030_RS01980	EF3030_RS01980	cell division protein ZapA	0.0269784	Q7/Q7	0.494166	0.784155	4	0.90843	1	EF3030_Pellet_10	EF3030_Pellet_04	EF3030_Pellet_10/EF3030_Pellet_04	rots	median	none	none	1.5	0.05	1.01888	up	1.01888	Cohen's d	-0.114187	0.16436	-0.961532	0.733157	negligible	189477	Q7	197402	Q7
EF3030_RS01985	EF3030_RS01985	EF3030_RS01985	EF3030_RS01985	EF3030_RS01985	CvpA family protein	0.365167	Q1/Q1	0.498568	0.599934	2	0.626388	1	EF3030_Pellet_10	EF3030_Pellet_04	EF3030_Pellet_10/EF3030_Pellet_04	rots	median	none	none	1.5	0.05	1.28803	up	1.28803	Cohen's d	0.58102	0.716496	-0.732258	1.8943	medium	269.633	Q1	184.7	Q1
EF3030_RS01990	EF3030_RS01990	EF3030_RS01990	EF3030_RS01990	EF3030_RS01990	endonuclease MutS2	0.0343373	Q5/Q5	0.202133	0.87069	27	0.999999	1	EF3030_Pellet_10	EF3030_Pellet_04	EF3030_Pellet_10/EF3030_Pellet_04	rots	median	none	none	1.5	0.05	1.02409	up	1.02409	Cohen's d	0.322865	0.54941	0.0105242	0.635206	small	58408.2	Q5	52766.3	Q5
EF3030_RS01995	EF3030_RS01995	EF3030_RS01995	EF3030_RS01995	EF3030_RS01995	sodium:alanine symporter family protein	-0.422272	Q5/Q6	-1.52271	0.184532	6	0.0342253	0.160424	EF3030_Pellet_10	EF3030_Pellet_04	EF3030_Pellet_10/EF3030_Pellet_04	rots	median	none	none	1.5	0.05	1.34004	down	-1.34004	Cohen's d	-0.326184	0.4019	-1.00809	0.355721	small	36027.4	Q5	81110	Q6
EF3030_RS02000	EF3030_RS02000	EF3030_RS02000	EF3030_RS02000	EF3030_RS02000	carboxymuconolactone decarboxylase family protein	1.2255	Q8/Q6	5.16375	0.0052028	5	1.39738e-06	2.42269e-05	EF3030_Pellet_10	EF3030_Pellet_04	EF3030_Pellet_10/EF3030_Pellet_04	rots	median	up	up	1.5	0.05	2.33836	up	2.33836	Cohen's d	3.09307	0.254987	1.98469	4.20146	large	253109	Q8	111216	Q6
EF3030_RS02015	EF3030_RS02015	EF3030_RS02015	EF3030_RS02015	EF3030_RS02015	DUF956 family protein	-0.21407	Q5/Q5	-0.42106	0.649167	3	0.717112	1	EF3030_Pellet_10	EF3030_Pellet_04	EF3030_Pellet_10/EF3030_Pellet_04	rots	median	none	none	1.5	0.05	1.15996	down	-1.15996	Cohen's d	-0.0953296	0.33569	-1.09523	0.904571	negligible	39448.5	Q5	40602.2	Q5
EF3030_RS02020	EF3030_RS02020	EF3030_RS02020	EF3030_RS02020	EF3030_RS02020	aspartate kinase	0.188484	Q9/Q9	0.68712	0.564434	25	0.7433	1	EF3030_Pellet_10	EF3030_Pellet_04	EF3030_Pellet_10/EF3030_Pellet_04	rots	median	none	none	1.5	0.05	1.13957	up	1.13957	Cohen's d	0.267356	0.271277	-0.0567822	0.591494	small	635913	Q9	571560	Q9
EF3030_RS02030	EF3030_RS02030	EF3030_RS02030	EF3030_RS02030	EF3030_RS02030	enoyl-CoA hydratase	0.0701471	Q10/Q10	0.282155	0.770797	15	0.989869	1	EF3030_Pellet_10	EF3030_Pellet_04	EF3030_Pellet_10/EF3030_Pellet_04	rots	median	none	none	1.5	0.05	1.04982	up	1.04982	Cohen's d	0.144546	0.492042	-0.274958	0.56405	negligible	2.10413e+06	Q10	2.15102e+06	Q10
EF3030_RS02035	EF3030_RS02035	EF3030_RS02035	EF3030_RS02035	EF3030_RS02035	MarR family transcriptional regulator	0.174531	Q8/Q8	1.52056	0.40073	6	0.304295	0.780536	EF3030_Pellet_10	EF3030_Pellet_04	EF3030_Pellet_10/EF3030_Pellet_04	rots	median	none	none	1.5	0.05	1.1286	up	1.1286	Cohen's d	-0.000151712	0.407799	-0.677567	0.677263	negligible	401142	Q8	341630	Q8
EF3030_RS02040	EF3030_RS02040	EF3030_RS02040	EF3030_RS02040	EF3030_RS02040	beta-ketoacyl-ACP synthase III	0.0175787	Q8/Q8	0.146636	0.916991	8	0.999291	1	EF3030_Pellet_10	EF3030_Pellet_04	EF3030_Pellet_10/EF3030_Pellet_04	rots	median	none	none	1.5	0.05	1.01226	up	1.01226	Cohen's d	0.275833	0.221418	-0.307996	0.859663	small	265855	Q8	268148	Q8
EF3030_RS02045	EF3030_RS02045	EF3030_RS02045	EF3030_RS02045	EF3030_RS02045	acyl carrier protein	0.126507	Q10/Q10	0.876239	0.535825	2	0.545575	1	EF3030_Pellet_10	EF3030_Pellet_04	EF3030_Pellet_10/EF3030_Pellet_04	rots	median	none	none	1.5	0.05	1.09165	up	1.09165	Cohen's d	0.737593	0.125622	-0.591845	2.06703	medium	1.47914e+07	Q10	1.38876e+07	Q10
EF3030_RS02090	EF3030_RS02090	EF3030_RS02090	EF3030_RS02090	EF3030_RS02090	acetyl-CoA carboxylase carboxyl transferase subunit alpha	0.0611217	Q9/Q9	0.380276	0.767048	17	0.992361	1	EF3030_Pellet_10	EF3030_Pellet_04	EF3030_Pellet_10/EF3030_Pellet_04	rots	median	none	none	1.5	0.05	1.04328	up	1.04328	Cohen's d	0.293633	0.443531	-0.101363	0.68863	small	533485	Q9	489861	Q9
EF3030_RS02115	EF3030_RS02115	EF3030_RS02115	EF3030_RS02115	EF3030_RS02115	Asp23/Gls24 family envelope stress response protein	0.0510864	Q8/Q8	0.173454	0.875269	8	0.996108	1	EF3030_Pellet_10	EF3030_Pellet_04	EF3030_Pellet_10/EF3030_Pellet_04	rots	median	none	none	1.5	0.05	1.03604	up	1.03604	Cohen's d	-0.13132	0.86766	-0.713019	0.450379	negligible	312992	Q8	296055	Q8
EF3030_RS02140	EF3030_RS02140	EF3030_RS02140	EF3030_RS02140	EF3030_RS02140	peptide chain release factor 3	-0.133996	Q7/Q7	-0.685731	0.588212	30	0.836982	1	EF3030_Pellet_10	EF3030_Pellet_04	EF3030_Pellet_10/EF3030_Pellet_04	rots	median	none	none	1.5	0.05	1.09733	down	-1.09733	Cohen's d	-0.264376	0.285739	-0.559833	0.0310803	small	155567	Q7	161440	Q7
EF3030_RS02165	EF3030_RS02165	EF3030_RS02165	EF3030_RS02165	EF3030_RS02165	Asp23/Gls24 family envelope stress response protein	-0.585693	Q8/Q8	-1.30282	0.179757	3	0.0853206	0.325667	EF3030_Pellet_10	EF3030_Pellet_04	EF3030_Pellet_10/EF3030_Pellet_04	rots	median	none	none	1.5	0.05	1.50076	down	-1.50076	Cohen's d	-0.999354	0.375748	-2.05923	0.0605226	large	447233	Q8	446603	Q8
EF3030_RS02170	EF3030_RS02170	EF3030_RS02170	EF3030_RS02170	EF3030_RS02170	DAK2 domain-containing protein	-0.171928	Q9/Q9	-0.920926	0.464288	23	0.364399	0.894829	EF3030_Pellet_10	EF3030_Pellet_04	EF3030_Pellet_10/EF3030_Pellet_04	rots	median	none	none	1.5	0.05	1.12656	down	-1.12656	Cohen's d	-0.419381	0.243219	-0.759744	-0.0790176	small	489573	Q9	529389	Q9
EF3030_RS02175	EF3030_RS02175	EF3030_RS02175	EF3030_RS02175	EF3030_RS02175	acetolactate synthase large subunit	-0.181499	Q8/Q8	-1.20143	0.33338	24	0.0447003	0.193746	EF3030_Pellet_10	EF3030_Pellet_04	EF3030_Pellet_10/EF3030_Pellet_04	rots	median	none	none	1.5	0.05	1.13406	down	-1.13406	Cohen's d	-0.101462	0.488594	-0.431142	0.228219	negligible	270909	Q8	306873	Q8
EF3030_RS02210	EF3030_RS02210	EF3030_RS02210	EF3030_RS02210	EF3030_RS02210	hypothetical protein	0.0902866	Q10/Q10	0.274002	0.797398	3	0.89349	1	EF3030_Pellet_10	EF3030_Pellet_04	EF3030_Pellet_10/EF3030_Pellet_04	rots	median	none	none	1.5	0.05	1.06458	up	1.06458	Cohen's d	0.416093	0.180907	-0.593996	1.42618	small	4.99639e+06	Q10	4.51412e+06	Q10
EF3030_RS02215	EF3030_RS02215	EF3030_RS02215	EF3030_RS02215	EF3030_RS02215	amino acid ABC transporter ATP-binding protein	0.0420301	Q8/Q8	0.310029	0.81013	10	0.988141	1	EF3030_Pellet_10	EF3030_Pellet_04	EF3030_Pellet_10/EF3030_Pellet_04	rots	median	none	none	1.5	0.05	1.02956	up	1.02956	Cohen's d	0.0389317	0.212978	-0.477959	0.555822	negligible	271108	Q8	249795	Q8
EF3030_RS02220	EF3030_RS02220	EF3030_RS02220	EF3030_RS02220	EF3030_RS02220	ABC transporter substrate-binding protein/permease	0.206776	Q7/Q7	1.3766	0.26736	25	0.0062987	0.0407995	EF3030_Pellet_10	EF3030_Pellet_04	EF3030_Pellet_10/EF3030_Pellet_04	rots	median	none	none	1.5	0.05	1.15411	up	1.15411	Cohen's d	0.65946	0.218211	0.328106	0.990815	medium	136808	Q7	125514	Q7
EF3030_RS02225	EF3030_RS02225	EF3030_RS02225	EF3030_RS02225	EF3030_RS02225	DUF2207 domain-containing protein	0.0702492	Q4/Q4	0.431679	0.718591	19	0.979053	1	EF3030_Pellet_10	EF3030_Pellet_04	EF3030_Pellet_10/EF3030_Pellet_04	rots	median	none	none	1.5	0.05	1.0499	up	1.0499	Cohen's d	0.232032	0.442385	-0.14036	0.604424	small	32431.2	Q4	31149.5	Q4
EF3030_RS02235	EF3030_RS02235	EF3030_RS02235	EF3030_RS02235	EF3030_RS02235	undecaprenyl-diphosphate phosphatase	0.050156	Q7/Q7	0.147184	0.907617	6	0.996293	1	EF3030_Pellet_10	EF3030_Pellet_04	EF3030_Pellet_10/EF3030_Pellet_04	rots	median	none	none	1.5	0.05	1.03538	up	1.03538	Cohen's d	0.145389	0.409594	-0.53292	0.823698	negligible	147157	Q7	125789	Q7
EF3030_RS02290	EF3030_RS02290	EF3030_RS02290	EF3030_RS02290	EF3030_RS02290	TrkH family potassium uptake protein	0.240467	Q2/Q2	0.324187	0.793615	2	0.851079	1	EF3030_Pellet_10	EF3030_Pellet_04	EF3030_Pellet_10/EF3030_Pellet_04	rots	median	none	none	1.5	0.05	1.18137	up	1.18137	Cohen's d	-0.000727643	0.831603	-1.28714	1.28569	negligible	4601.77	Q2	4384.37	Q2
EF3030_RS02300	EF3030_RS02300	EF3030_RS02300	EF3030_RS02300	EF3030_RS02300	S-adenosyl-l-methionine hydroxide adenosyltransferase family protein	-0.191714	Q4/Q4	-1.40445	0.218452	9	0.0283046	0.136679	EF3030_Pellet_10	EF3030_Pellet_04	EF3030_Pellet_10/EF3030_Pellet_04	rots	median	none	none	1.5	0.05	1.14212	down	-1.14212	Cohen's d	-0.179798	0.440922	-0.72704	0.367444	negligible	19925.6	Q4	36371.1	Q4
EF3030_RS02310	EF3030_RS02310	EF3030_RS02310	EF3030_RS02310	EF3030_RS02310	ABC transporter ATP-binding protein	-0.170375	Q4/Q4	-0.666305	0.517431	24	0.568529	1	EF3030_Pellet_10	EF3030_Pellet_04	EF3030_Pellet_10/EF3030_Pellet_04	rots	median	none	none	1.5	0.05	1.12535	down	-1.12535	Cohen's d	-0.0985021	0.435791	-0.42817	0.231166	negligible	20334.1	Q4	22027.9	Q4
EF3030_RS02320	EF3030_RS02320	EF3030_RS02320	EF3030_RS02320	EF3030_RS02320	tRNA (cytidine(34)-2'-O)-methyltransferase	-0.26544	Q3/Q3	-1.14806	0.322845	7	0.157568	0.492464	EF3030_Pellet_10	EF3030_Pellet_04	EF3030_Pellet_10/EF3030_Pellet_04	rots	median	none	none	1.5	0.05	1.202	down	-1.202	Cohen's d	-0.697417	0.267553	-1.33982	-0.0550189	medium	17327.3	Q3	19312.4	Q3
EF3030_RS02330	EF3030_RS02330	EF3030_RS02330	EF3030_RS02330	EF3030_RS02330	phosphatase PAP2 family protein	-0.141539	Q1/Q1	-0.0485769	0.953285	3	0.993657	1	EF3030_Pellet_10	EF3030_Pellet_04	EF3030_Pellet_10/EF3030_Pellet_04	rots	median	none	none	1.5	0.05	1.10308	down	-1.10308	Cohen's d	-0.350678	0.929331	-1.35766	0.656306	small	430.8	Q1	626.2	Q1
EF3030_RS02335	EF3030_RS02335	EF3030_RS02335	EF3030_RS02335	EF3030_RS02335	chromosome partitioning protein ParB	-0.448187	Q1/Q1	-1.34535	0.432045	2	0.413744	0.960049	EF3030_Pellet_10	EF3030_Pellet_04	EF3030_Pellet_10/EF3030_Pellet_04	rots	median	none	none	1.5	0.05	1.36432	down	-1.36432	Cohen's d	0.18836	0.641913	-1.10091	1.47763	negligible	742.3	Q1	1365.43	Q1
EF3030_RS02350	EF3030_RS02350	EF3030_RS02350	EF3030_RS02350	EF3030_RS02350	CTP synthase	0.0997042	Q8/Q8	0.512697	0.678836	27	0.973843	1	EF3030_Pellet_10	EF3030_Pellet_04	EF3030_Pellet_10/EF3030_Pellet_04	rots	median	none	none	1.5	0.05	1.07155	up	1.07155	Cohen's d	0.331662	0.456816	0.0192097	0.644114	small	316358	Q8	309173	Q8
EF3030_RS02355	EF3030_RS02355	EF3030_RS02355	EF3030_RS02355	EF3030_RS02355	Na/Pi cotransporter family protein	0.30831	Q3/Q3	1.86139	0.120247	14	0.000202574	0.00217541	EF3030_Pellet_10	EF3030_Pellet_04	EF3030_Pellet_10/EF3030_Pellet_04	rots	median	none	none	1.5	0.05	1.23826	up	1.23826	Cohen's d	0.527184	0.481731	0.0856034	0.968765	medium	17065.5	Q3	15300	Q3
EF3030_RS02365	EF3030_RS02365	EF3030_RS02365	EF3030_RS02365	EF3030_RS02365	phosphoglycerate kinase	0.118725	Q10/Q10	0.657209	0.602102	33	0.883883	1	EF3030_Pellet_10	EF3030_Pellet_04	EF3030_Pellet_10/EF3030_Pellet_04	rots	median	none	none	1.5	0.05	1.08578	up	1.08578	Cohen's d	0.328243	0.599946	0.0460541	0.610433	small	1.31895e+07	Q10	1.21877e+07	Q10
EF3030_RS02410	EF3030_RS02410	EF3030_RS02410	EF3030_RS02410	EF3030_RS02410	restriction endonuclease subunit S	0.0178175	Q7/Q7	0.161706	0.90331	10	0.999568	1	EF3030_Pellet_10	EF3030_Pellet_04	EF3030_Pellet_10/EF3030_Pellet_04	rots	median	none	none	1.5	0.05	1.01243	up	1.01243	Cohen's d	0.359077	0.422284	-0.161912	0.880067	small	184756	Q7	177419	Q7
EF3030_RS02415	EF3030_RS02415	EF3030_RS02415	EF3030_RS02415	EF3030_RS02415	class I SAM-dependent DNA methyltransferase	0.134344	Q5/Q5	0.362088	0.716565	23	0.986457	1	EF3030_Pellet_10	EF3030_Pellet_04	EF3030_Pellet_10/EF3030_Pellet_04	rots	median	none	none	1.5	0.05	1.09759	up	1.09759	Cohen's d	0.247103	0.432052	-0.0908619	0.585068	small	61875.1	Q5	57827	Q5
EF3030_RS02420	EF3030_RS02420	EF3030_RS02420	EF3030_RS02420	EF3030_RS02420	DEAD/DEAH box helicase family protein	0.305551	Q4/Q4	1.51456	0.201566	39	1.50844e-05	0.000210743	EF3030_Pellet_10	EF3030_Pellet_04	EF3030_Pellet_10/EF3030_Pellet_04	rots	median	none	none	1.5	0.05	1.23589	up	1.23589	Cohen's d	0.450715	0.490206	0.189867	0.711562	small	29915.6	Q4	24606.1	Q4
EF3030_RS02470	EF3030_RS02470	EF3030_RS02470	EF3030_RS02470	EF3030_RS02470	hypothetical protein	0.118605	Q7/Q7	1.05518	0.460707	4	0.433499	0.982947	EF3030_Pellet_10	EF3030_Pellet_04	EF3030_Pellet_10/EF3030_Pellet_04	rots	median	none	none	1.5	0.05	1.08568	up	1.08568	Cohen's d	1.32226	0.0976448	0.387654	2.25686	large	179832	Q7	170550	Q7
EF3030_RS02475	EF3030_RS02475	EF3030_RS02475	EF3030_RS02475	EF3030_RS02475	HIT family protein	-0.269087	Q9/Q9	-1.28154	0.290479	9	0.0875651	0.331595	EF3030_Pellet_10	EF3030_Pellet_04	EF3030_Pellet_10/EF3030_Pellet_04	rots	median	none	none	1.5	0.05	1.20505	down	-1.20505	Cohen's d	-0.847907	0.225759	-1.41806	-0.277754	large	613155	Q9	691109	Q9
EF3030_RS02480	EF3030_RS02480	EF3030_RS02480	EF3030_RS02480	EF3030_RS02480	ABC transporter ATP-binding protein	-0.0188901	Q5/Q4	-0.102913	0.931536	8	0.999689	1	EF3030_Pellet_10	EF3030_Pellet_04	EF3030_Pellet_10/EF3030_Pellet_04	rots	median	none	none	1.5	0.05	1.01318	down	-1.01318	Cohen's d	-0.115226	0.366304	-0.696781	0.466329	negligible	47875.8	Q5	34285.4	Q4
EF3030_RS02485	EF3030_RS02485	EF3030_RS02485	EF3030_RS02485	EF3030_RS02485	ABC transporter permease	-0.450076	Q3/Q3	-1.36127	0.214221	8	0.033111	0.156006	EF3030_Pellet_10	EF3030_Pellet_04	EF3030_Pellet_10/EF3030_Pellet_04	rots	median	none	none	1.5	0.05	1.36611	down	-1.36611	Cohen's d	-0.969697	0.362053	-1.58397	-0.355423	large	11648.3	Q3	14598.6	Q3
EF3030_RS02490	EF3030_RS02490	EF3030_RS02490	EF3030_RS02490	EF3030_RS02490	hypothetical protein	0.535362	Q9/Q9	2.12306	0.091739	8	0.00108229	0.00874952	EF3030_Pellet_10	EF3030_Pellet_04	EF3030_Pellet_10/EF3030_Pellet_04	rots	median	none	none	1.5	0.05	1.44931	up	1.44931	Cohen's d	0.899212	0.387644	0.289481	1.50894	large	739594	Q9	553194	Q9
EF3030_RS02495	EF3030_RS02495	EF3030_RS02495	EF3030_RS02495	EF3030_RS02495	LytTR family DNA-binding domain-containing protein	0.257342	Q6/Q5	1.77986	0.189905	3	0.0944942	0.348659	EF3030_Pellet_10	EF3030_Pellet_04	EF3030_Pellet_10/EF3030_Pellet_04	rots	median	none	none	1.5	0.05	1.19527	up	1.19527	Cohen's d	0.84703	0.299955	-0.196152	1.89021	large	69274.8	Q6	55468.5	Q5
EF3030_RS02500	EF3030_RS02500	EF3030_RS02500	EF3030_RS02500	EF3030_RS02500	response regulator transcription factor	0.200594	Q8/Q8	1.1096	0.374499	16	0.149977	0.479594	EF3030_Pellet_10	EF3030_Pellet_04	EF3030_Pellet_10/EF3030_Pellet_04	rots	median	none	none	1.5	0.05	1.14917	up	1.14917	Cohen's d	0.1548	0.519512	-0.251099	0.5607	negligible	264327	Q8	227892	Q8
EF3030_RS02505	EF3030_RS02505	EF3030_RS02505	EF3030_RS02505	EF3030_RS02505	sensor histidine kinase	0.149997	Q4/Q3	0.667597	0.56046	12	0.666138	1	EF3030_Pellet_10	EF3030_Pellet_04	EF3030_Pellet_10/EF3030_Pellet_04	rots	median	none	none	1.5	0.05	1.10957	up	1.10957	Cohen's d	0.727235	0.227199	0.241852	1.21262	medium	22444.5	Q4	16118.8	Q3
EF3030_RS02515	EF3030_RS02515	EF3030_RS02515	EF3030_RS02515	EF3030_RS02515	bacteriocin secretion accessory protein	-0.337781	Q5/Q5	-1.49976	0.181351	19	0.00071118	0.00612807	EF3030_Pellet_10	EF3030_Pellet_04	EF3030_Pellet_10/EF3030_Pellet_04	rots	median	none	none	1.5	0.05	1.26381	down	-1.26381	Cohen's d	-1.09146	0.218721	-1.48928	-0.693643	large	36214.1	Q5	48707.4	Q5
EF3030_RS02540	EF3030_RS02540	EF3030_RS02540	EF3030_RS02540	EF3030_RS02540	hypothetical protein	0.428254	Q6/Q6	1.95717	0.113637	3	0.0358053	0.16514	EF3030_Pellet_10	EF3030_Pellet_04	EF3030_Pellet_10/EF3030_Pellet_04	rots	median	none	none	1.5	0.05	1.3456	up	1.3456	Cohen's d	1.61687	0.201432	0.465779	2.76796	large	87269.7	Q6	69166	Q6
EF3030_RS02605	EF3030_RS02605	EF3030_RS02605	EF3030_RS02605	EF3030_RS02605	phosphotransferase family protein	-0.062135	Q7/Q7	-0.551696	0.693601	17	0.954165	1	EF3030_Pellet_10	EF3030_Pellet_04	EF3030_Pellet_10/EF3030_Pellet_04	rots	median	none	none	1.5	0.05	1.04401	down	-1.04401	Cohen's d	0.13377	0.261657	-0.259554	0.527094	negligible	118167	Q7	129715	Q7
EF3030_RS02625	EF3030_RS02625	EF3030_RS02625	EF3030_RS02625	EF3030_RS02625	YlxR family protein	0.0919366	Q7/Q7	0.829607	0.550994	4	0.58612	1	EF3030_Pellet_10	EF3030_Pellet_04	EF3030_Pellet_10/EF3030_Pellet_04	rots	median	none	none	1.5	0.05	1.0658	up	1.0658	Cohen's d	0.10316	0.118832	-0.744058	0.950378	negligible	194080	Q7	196405	Q7
EF3030_RS02630	EF3030_RS02630	EF3030_RS02630	EF3030_RS02630	EF3030_RS02630	YlxQ-related RNA-binding protein	-0.245504	Q5/Q5	-1.50868	0.220462	4	0.0959866	0.352359	EF3030_Pellet_10	EF3030_Pellet_04	EF3030_Pellet_10/EF3030_Pellet_04	rots	median	none	none	1.5	0.05	1.18551	down	-1.18551	Cohen's d	-1.04736	0.158166	-1.9502	-0.144525	large	46804.7	Q5	55344	Q5
EF3030_RS02665	EF3030_RS02665	EF3030_RS02665	EF3030_RS02665	EF3030_RS02665	DUF438 domain-containing protein	0.0873787	Q4/Q4	0.434279	0.72763	13	0.961801	1	EF3030_Pellet_10	EF3030_Pellet_04	EF3030_Pellet_10/EF3030_Pellet_04	rots	median	none	none	1.5	0.05	1.06244	up	1.06244	Cohen's d	0.279869	0.318382	-0.173359	0.733097	small	25190.4	Q4	27257.3	Q4
EF3030_RS02670	EF3030_RS02670	EF3030_RS02670	EF3030_RS02670	EF3030_RS02670	DUF1912 family protein	0.211907	Q6/Q5	1.49203	0.200291	4	0.0774421	0.303379	EF3030_Pellet_10	EF3030_Pellet_04	EF3030_Pellet_10/EF3030_Pellet_04	rots	median	none	none	1.5	0.05	1.15822	up	1.15822	Cohen's d	0.829055	0.323046	-0.0532213	1.71133	large	67880.4	Q6	60111.4	Q5
EF3030_RS02675	EF3030_RS02675	EF3030_RS02675	EF3030_RS02675	EF3030_RS02675	hypothetical protein	-0.135728	Q7/Q7	-0.810787	0.495077	4	0.491643	1	EF3030_Pellet_10	EF3030_Pellet_04	EF3030_Pellet_10/EF3030_Pellet_04	rots	median	none	none	1.5	0.05	1.09865	down	-1.09865	Cohen's d	-0.477564	0.385352	-1.3362	0.381074	small	202646	Q7	217278	Q7
EF3030_RS02690	EF3030_RS02690	EF3030_RS02690	EF3030_RS02690	EF3030_RS02690	AAA family ATPase	-0.170302	Q1/Q2	-0.639314	0.575709	3	0.612696	1	EF3030_Pellet_10	EF3030_Pellet_04	EF3030_Pellet_10/EF3030_Pellet_04	rots	median	none	none	1.5	0.05	1.12529	down	-1.12529	Cohen's d	-0.438671	0.280775	-1.44995	0.57261	small	2335.1	Q1	4556.9	Q2
EF3030_RS02695	EF3030_RS02695	EF3030_RS02695	EF3030_RS02695	EF3030_RS02695	valine--tRNA ligase	0.0277658	Q8/Q8	0.150423	0.901144	43	1	1	EF3030_Pellet_10	EF3030_Pellet_04	EF3030_Pellet_10/EF3030_Pellet_04	rots	median	none	none	1.5	0.05	1.01943	up	1.01943	Cohen's d	0.216222	0.209483	-0.0296963	0.462141	small	341427	Q8	337764	Q8
EF3030_RS02710	EF3030_RS02710	EF3030_RS02710	EF3030_RS02710	EF3030_RS02710	Fic/DOC family protein	0.300535	Q3/Q3	0.931243	0.337414	11	0.12831	0.425432	EF3030_Pellet_10	EF3030_Pellet_04	EF3030_Pellet_10/EF3030_Pellet_04	rots	median	none	none	1.5	0.05	1.2316	up	1.2316	Cohen's d	0.531256	0.447003	0.030849	1.03166	medium	16337.2	Q3	16654.4	Q3
EF3030_RS02725	EF3030_RS02725	EF3030_RS02725	EF3030_RS02725	EF3030_RS02725	PRD domain-containing protein	-0.401331	Q1/Q1	-0.281327	0.743876	5	0.88992	1	EF3030_Pellet_10	EF3030_Pellet_04	EF3030_Pellet_10/EF3030_Pellet_04	rots	median	none	none	1.5	0.05	1.32073	down	-1.32073	Cohen's d	-0.330811	0.839507	-1.08388	0.42226	small	1554.27	Q1	2183.43	Q1
EF3030_RS02730	EF3030_RS02730	EF3030_RS02730	EF3030_RS02730	EF3030_RS02730	beta-glucoside-specific PTS transporter subunit IIABC	-0.136673	Q5/Q5	-0.888576	0.497288	12	0.492346	1	EF3030_Pellet_10	EF3030_Pellet_04	EF3030_Pellet_10/EF3030_Pellet_04	rots	median	none	none	1.5	0.05	1.09937	down	-1.09937	Cohen's d	-0.529008	0.212044	-1.00725	-0.0507631	medium	38661	Q5	44075	Q5
EF3030_RS02735	EF3030_RS02735	EF3030_RS02735	EF3030_RS02735	EF3030_RS02735	glycoside hydrolase family 1 protein	-0.078969	Q3/Q3	-0.354685	0.759617	12	0.976345	1	EF3030_Pellet_10	EF3030_Pellet_04	EF3030_Pellet_10/EF3030_Pellet_04	rots	median	none	none	1.5	0.05	1.05626	down	-1.05626	Cohen's d	0.0526752	0.431628	-0.4175	0.52285	negligible	13340.6	Q3	15237.2	Q3
EF3030_RS02745	EF3030_RS02745	EF3030_RS02745	EF3030_RS02745	EF3030_RS02745	N-acetyltransferase	-0.293999	Q3/Q4	-1.48369	0.137521	7	0.00884146	0.052977	EF3030_Pellet_10	EF3030_Pellet_04	EF3030_Pellet_10/EF3030_Pellet_04	rots	median	none	none	1.5	0.05	1.22603	down	-1.22603	Cohen's d	-0.223332	0.432872	-0.848991	0.402326	small	16389.9	Q3	23540.7	Q4
EF3030_RS02795	EF3030_RS02795	EF3030_RS02795	EF3030_RS02795	EF3030_RS02795	GNAT family N-acetyltransferase	-0.0811932	Q5/Q5	-0.290195	0.793353	15	0.994758	1	EF3030_Pellet_10	EF3030_Pellet_04	EF3030_Pellet_10/EF3030_Pellet_04	rots	median	none	none	1.5	0.05	1.05789	down	-1.05789	Cohen's d	0.0782812	0.606362	-0.340837	0.497399	negligible	39285.8	Q5	41304.3	Q5
EF3030_RS02815	EF3030_RS02815	EF3030_RS02815	EF3030_RS02815	EF3030_RS02815	PucR family transcriptional regulator	0.0709409	Q2/Q2	0.405071	0.74647	5	0.892726	1	EF3030_Pellet_10	EF3030_Pellet_04	EF3030_Pellet_10/EF3030_Pellet_04	rots	median	none	none	1.5	0.05	1.0504	up	1.0504	Cohen's d	0.107906	0.518796	-0.64061	0.856423	negligible	6658.33	Q2	6135.53	Q2
EF3030_RS02825	EF3030_RS02825	EF3030_RS02825	EF3030_RS02825	EF3030_RS02825	ABC transporter permease	0.0315597	Q2/Q2	0.13095	0.902035	11	0.999736	1	EF3030_Pellet_10	EF3030_Pellet_04	EF3030_Pellet_10/EF3030_Pellet_04	rots	median	none	none	1.5	0.05	1.02212	up	1.02212	Cohen's d	0.211959	0.406509	-0.281227	0.705145	small	8042.8	Q2	7972.07	Q2
EF3030_RS02850	EF3030_RS02850	EF3030_RS02850	EF3030_RS02850	EF3030_RS02850	class II fructose-bisphosphate aldolase	-0.00179021	Q10/Q10	-0.0123006	0.998255	16	1	1	EF3030_Pellet_10	EF3030_Pellet_04	EF3030_Pellet_10/EF3030_Pellet_04	rots	median	none	none	1.5	0.05	1.00124	down	-1.00124	Cohen's d	0.270893	0.545616	-0.136255	0.678041	small	8.787e+06	Q10	8.67896e+06	Q10
EF3030_RS02855	EF3030_RS02855	EF3030_RS02855	EF3030_RS02855	EF3030_RS02855	ferric reductase-like transmembrane domain-containing protein	-0.135979	Q1/Q1	-0.0592629	0.927013	6	0.998309	1	EF3030_Pellet_10	EF3030_Pellet_04	EF3030_Pellet_10/EF3030_Pellet_04	rots	median	none	none	1.5	0.05	1.09884	down	-1.09884	Cohen's d	-0.124834	0.597505	-0.802909	0.55324	negligible	1106.53	Q1	996.667	Q1
EF3030_RS02885	EF3030_RS02885	EF3030_RS02885	EF3030_RS02885	EF3030_RS02885	ribonuclease J	0.080374	Q9/Q9	0.42614	0.728759	27	0.99449	1	EF3030_Pellet_10	EF3030_Pellet_04	EF3030_Pellet_10/EF3030_Pellet_04	rots	median	none	none	1.5	0.05	1.05729	up	1.05729	Cohen's d	0.133555	0.190656	-0.177116	0.444227	negligible	514459	Q9	477634	Q9
EF3030_RS02890	EF3030_RS02890	EF3030_RS02890	EF3030_RS02890	EF3030_RS02890	alpha/beta hydrolase family protein	0.120891	Q7/Q7	0.0397458	0.961852	6	0.999813	1	EF3030_Pellet_10	EF3030_Pellet_04	EF3030_Pellet_10/EF3030_Pellet_04	rots	median	none	none	1.5	0.05	1.08741	up	1.08741	Cohen's d	-0.0193232	0.887207	-0.696754	0.658107	negligible	138079	Q7	115429	Q7
EF3030_RS02905	EF3030_RS02905	EF3030_RS02905	EF3030_RS02905	EF3030_RS02905	M57 family metalloprotease	-1.10274	Q1/Q1	-1.60326	0.107771	2	0.0580817	0.24156	EF3030_Pellet_10	EF3030_Pellet_04	EF3030_Pellet_10/EF3030_Pellet_04	rots	median	none	none	1.5	0.05	2.14762	down	-2.14762	Cohen's d	-1.52499	0.371361	-2.98647	-0.0635052	large	2552.47	Q1	4027.63	Q1
EF3030_RS02915	EF3030_RS02915	EF3030_RS02915	EF3030_RS02915	EF3030_RS02915	metallophosphoesterase family protein	-0.128397	Q4/Q5	-0.596567	0.621689	16	0.842321	1	EF3030_Pellet_10	EF3030_Pellet_04	EF3030_Pellet_10/EF3030_Pellet_04	rots	median	none	none	1.5	0.05	1.09308	down	-1.09308	Cohen's d	-0.142232	0.367878	-0.548037	0.263574	negligible	32038.3	Q4	38647.7	Q5
EF3030_RS02920	EF3030_RS02920	EF3030_RS02920	EF3030_RS02920	EF3030_RS02920	amino acid ABC transporter substrate-binding protein	0.649154	Q2/Q2	0.993806	0.319097	10	0.112229	0.391035	EF3030_Pellet_10	EF3030_Pellet_04	EF3030_Pellet_10/EF3030_Pellet_04	rots	median	none	none	1.5	0.05	1.56825	up	1.56825	Cohen's d	0.47541	0.621347	-0.0486812	0.999501	small	10061.5	Q2	9689.4	Q2
EF3030_RS02925	EF3030_RS02925	EF3030_RS02925	EF3030_RS02925	EF3030_RS02925	nitroreductase family protein	0.052113	Q9/Q9	0.472939	0.734855	10	0.947332	1	EF3030_Pellet_10	EF3030_Pellet_04	EF3030_Pellet_10/EF3030_Pellet_04	rots	median	none	none	1.5	0.05	1.03678	up	1.03678	Cohen's d	0.183275	0.439376	-0.33465	0.7012	negligible	696053	Q9	737348	Q9
EF3030_RS02935	EF3030_RS02935	EF3030_RS02935	EF3030_RS02935	EF3030_RS02935	uracil-DNA glycosylase family protein	-0.214409	Q2/Q2	-0.591715	0.579181	7	0.66893	1	EF3030_Pellet_10	EF3030_Pellet_04	EF3030_Pellet_10/EF3030_Pellet_04	rots	median	none	none	1.5	0.05	1.16023	down	-1.16023	Cohen's d	-0.52603	0.967197	-1.16044	0.108382	medium	8503.2	Q2	8477.57	Q2
EF3030_RS02955	EF3030_RS02955	EF3030_RS02955	EF3030_RS02955	EF3030_RS02955	M42 family metallopeptidase	0.104645	Q8/Q8	0.846716	0.543378	17	0.641954	1	EF3030_Pellet_10	EF3030_Pellet_04	EF3030_Pellet_10/EF3030_Pellet_04	rots	median	none	none	1.5	0.05	1.07523	up	1.07523	Cohen's d	0.457003	0.246981	0.0590223	0.854983	small	290215	Q8	253809	Q8
EF3030_RS02960	EF3030_RS02960	EF3030_RS02960	EF3030_RS02960	EF3030_RS02960	HIT family protein	0.329772	Q2/Q2	0.802738	0.44261	3	0.414294	0.960049	EF3030_Pellet_10	EF3030_Pellet_04	EF3030_Pellet_10/EF3030_Pellet_04	rots	median	none	none	1.5	0.05	1.25681	up	1.25681	Cohen's d	0.471328	1.20441	-0.541785	1.48444	small	5808.9	Q2	7082.4	Q2
EF3030_RS02995	EF3030_RS02995	EF3030_RS02995	EF3030_RS02995	EF3030_RS02995	ATP-binding cassette domain-containing protein	-0.26809	Q2/Q3	-1.09186	0.324241	14	0.0832426	0.31943	EF3030_Pellet_10	EF3030_Pellet_04	EF3030_Pellet_10/EF3030_Pellet_04	rots	median	none	none	1.5	0.05	1.20421	down	-1.20421	Cohen's d	-0.356186	0.359935	-0.79372	0.081347	small	10123.6	Q2	12844.5	Q3
EF3030_RS03025	EF3030_RS03025	EF3030_RS03025	EF3030_RS03025	EF3030_RS03025	S8 family serine peptidase	-0.646361	Q3/Q3	-1.95295	0.0817025	86	9.26699e-25	1.48169e-22	EF3030_Pellet_10	EF3030_Pellet_04	EF3030_Pellet_10/EF3030_Pellet_04	rots	median	down	down	1.5	0.05	1.56521	down	-1.56521	Cohen's d	-0.871437	0.437744	-1.05243	-0.690441	large	11935.1	Q3	17858.7	Q3
EF3030_RS03030	EF3030_RS03030	EF3030_RS03030	EF3030_RS03030	EF3030_RS03030	PTS sugar transporter subunit IIA	-0.684727	Q4/Q5	-2.3215	0.0417021	5	0.000680619	0.00593583	EF3030_Pellet_10	EF3030_Pellet_04	EF3030_Pellet_10/EF3030_Pellet_04	rots	median	down	down	1.5	0.05	1.6074	down	-1.6074	Cohen's d	-2.22559	0.230574	-3.17735	-1.27382	large	25088	Q4	44167.5	Q5
EF3030_RS03035	EF3030_RS03035	EF3030_RS03035	EF3030_RS03035	EF3030_RS03035	PTS sugar transporter subunit IIB	-1.07238	Q6/Q7	-1.87907	0.0478662	7	0.000163456	0.00179552	EF3030_Pellet_10	EF3030_Pellet_04	EF3030_Pellet_10/EF3030_Pellet_04	rots	median	down	down	1.5	0.05	2.1029	down	-2.1029	Cohen's d	-0.0972219	0.921729	-0.721308	0.526864	negligible	66869.8	Q6	130476	Q7
EF3030_RS03040	EF3030_RS03040	EF3030_RS03040	EF3030_RS03040	EF3030_RS03040	PTS galactitol transporter subunit IIC	-0.824612	Q2/Q3	-3.17735	0.0226975	6	3.13844e-05	0.000414331	EF3030_Pellet_10	EF3030_Pellet_04	EF3030_Pellet_10/EF3030_Pellet_04	rots	median	down	down	1.5	0.05	1.77106	down	-1.77106	Cohen's d	-2.11278	0.241182	-2.95833	-1.26724	large	9000.33	Q2	20216.4	Q3
EF3030_RS03075	EF3030_RS03075	EF3030_RS03075	EF3030_RS03075	EF3030_RS03075	class I SAM-dependent methyltransferase	-0.156009	Q3/Q3	-0.934572	0.467508	5	0.439249	0.989938	EF3030_Pellet_10	EF3030_Pellet_04	EF3030_Pellet_10/EF3030_Pellet_04	rots	median	none	none	1.5	0.05	1.1142	down	-1.1142	Cohen's d	-0.411118	0.246074	-1.16695	0.344715	small	11553.3	Q3	13331.2	Q3
EF3030_RS03080	EF3030_RS03080	EF3030_RS03080	EF3030_RS03080	EF3030_RS03080	hypothetical protein	-0.40742	Q4/Q4	-1.50695	0.195738	3	0.0999416	0.363172	EF3030_Pellet_10	EF3030_Pellet_04	EF3030_Pellet_10/EF3030_Pellet_04	rots	median	none	none	1.5	0.05	1.32631	down	-1.32631	Cohen's d	-1.2604	0.213645	-2.35447	-0.166336	large	31389.8	Q4	32789.3	Q4
EF3030_RS03085	EF3030_RS03085	EF3030_RS03085	EF3030_RS03085	EF3030_RS03085	sodium:proton antiporter	-0.0648166	Q2/Q1	-0.579152	0.67995	5	0.809403	1	EF3030_Pellet_10	EF3030_Pellet_04	EF3030_Pellet_10/EF3030_Pellet_04	rots	median	none	none	1.5	0.05	1.04595	down	-1.04595	Cohen's d	0.2385	0.409343	-0.512127	0.989127	small	5398.27	Q2	3901.57	Q1
EF3030_RS03090	EF3030_RS03090	EF3030_RS03090	EF3030_RS03090	EF3030_RS03090	YihY/virulence factor BrkB family protein	-0.000332972	Q2/Q2	-0.0259016	0.988538	2	0.997924	1	EF3030_Pellet_10	EF3030_Pellet_04	EF3030_Pellet_10/EF3030_Pellet_04	rots	median	none	none	1.5	0.05	1.00023	down	-1.00023	Cohen's d	0.0482589	0.12185	-1.23834	1.33486	negligible	7996.47	Q2	7920.67	Q2
EF3030_RS03100	EF3030_RS03100	EF3030_RS03100	EF3030_RS03100	EF3030_RS03100	redoxin family protein	0.130909	Q3/Q2	0.287992	0.773546	7	0.949152	1	EF3030_Pellet_10	EF3030_Pellet_04	EF3030_Pellet_10/EF3030_Pellet_04	rots	median	none	none	1.5	0.05	1.09498	up	1.09498	Cohen's d	0.0736999	0.481385	-0.550229	0.697629	negligible	12720.4	Q3	9448.43	Q2
EF3030_RS03110	EF3030_RS03110	EF3030_RS03110	EF3030_RS03110	EF3030_RS03110	response regulator transcription factor	0.357328	Q4/Q3	1.52669	0.128716	11	0.00117491	0.00934083	EF3030_Pellet_10	EF3030_Pellet_04	EF3030_Pellet_10/EF3030_Pellet_04	rots	median	none	none	1.5	0.05	1.28105	up	1.28105	Cohen's d	0.391481	0.544233	-0.105014	0.887977	small	25335	Q4	16716.3	Q3
EF3030_RS03115	EF3030_RS03115	EF3030_RS03115	EF3030_RS03115	EF3030_RS03115	sensor histidine kinase	-0.217189	Q2/Q1	-0.625572	0.496984	13	0.491157	1	EF3030_Pellet_10	EF3030_Pellet_04	EF3030_Pellet_10/EF3030_Pellet_04	rots	median	none	none	1.5	0.05	1.16247	down	-1.16247	Cohen's d	0.057191	0.614563	-0.393926	0.508308	negligible	4638.8	Q2	4193.17	Q1
EF3030_RS03120	EF3030_RS03120	EF3030_RS03120	EF3030_RS03120	EF3030_RS03120	TIGR01440 family protein	-0.533877	Q6/Q6	-1.19962	0.190519	8	0.0211547	0.107568	EF3030_Pellet_10	EF3030_Pellet_04	EF3030_Pellet_10/EF3030_Pellet_04	rots	median	none	none	1.5	0.05	1.44781	down	-1.44781	Cohen's d	-0.805577	0.479236	-1.40976	-0.201395	large	80182.8	Q6	109019	Q6
EF3030_RS03125	EF3030_RS03125	EF3030_RS03125	EF3030_RS03125	EF3030_RS03125	ZmpA/ZmpB/ZmpC family metallo-endopeptidase	-0.413461	Q4/Q5	-1.67723	0.136666	99	2.6899e-18	2.58051e-16	EF3030_Pellet_10	EF3030_Pellet_04	EF3030_Pellet_10/EF3030_Pellet_04	rots	median	none	none	1.5	0.05	1.33188	down	-1.33188	Cohen's d	-0.447589	0.469202	-0.610761	-0.284418	small	33914	Q4	48444.2	Q5
EF3030_RS03135	EF3030_RS03135	EF3030_RS03135	EF3030_RS03135	EF3030_RS03135	alpha/beta hydrolase	-0.023453	Q1/Q1	-0.0274553	0.975686	4	0.999512	1	EF3030_Pellet_10	EF3030_Pellet_04	EF3030_Pellet_10/EF3030_Pellet_04	rots	median	none	none	1.5	0.05	1.01639	down	-1.01639	Cohen's d	0.145003	0.608785	-0.702764	0.99277	negligible	2042.37	Q1	2431.67	Q1
EF3030_RS03140	EF3030_RS03140	EF3030_RS03140	EF3030_RS03140	EF3030_RS03140	N-acetylmuramoyl-L-alanine amidase family protein	-0.0587571	Q6/Q6	-0.213794	0.833949	15	0.998774	1	EF3030_Pellet_10	EF3030_Pellet_04	EF3030_Pellet_10/EF3030_Pellet_04	rots	median	none	none	1.5	0.05	1.04157	down	-1.04157	Cohen's d	0.104415	0.40528	-0.314828	0.523658	negligible	69533.9	Q6	67806.6	Q6
EF3030_RS03145	EF3030_RS03145	EF3030_RS03145	EF3030_RS03145	EF3030_RS03145	ROK family glucokinase	-0.144163	Q8/Q8	-1.21653	0.392762	16	0.188961	0.562969	EF3030_Pellet_10	EF3030_Pellet_04	EF3030_Pellet_10/EF3030_Pellet_04	rots	median	none	none	1.5	0.05	1.10509	down	-1.10509	Cohen's d	-0.621881	0.255417	-1.03685	-0.206907	medium	400811	Q8	450178	Q8
EF3030_RS03150	EF3030_RS03150	EF3030_RS03150	EF3030_RS03150	EF3030_RS03150	thymidylate synthase	-0.196359	Q6/Q6	-1.0788	0.439041	11	0.338998	0.845439	EF3030_Pellet_10	EF3030_Pellet_04	EF3030_Pellet_10/EF3030_Pellet_04	rots	median	none	none	1.5	0.05	1.1458	down	-1.1458	Cohen's d	-0.528592	0.312879	-1.02891	-0.0282704	medium	79750.7	Q6	88383.6	Q6
EF3030_RS03155	EF3030_RS03155	EF3030_RS03155	EF3030_RS03155	EF3030_RS03155	DUF3042 family protein	-0.0281412	Q10/Q10	0.169607	0.903267	6	0.995685	1	EF3030_Pellet_10	EF3030_Pellet_04	EF3030_Pellet_10/EF3030_Pellet_04	rots	median	none	none	1.5	0.05	1.0197	down	-1.0197	Cohen's d	0.169372	0.390846	-0.509256	0.848	negligible	2.45032e+06	Q10	1.91704e+06	Q10
EF3030_RS03170	EF3030_RS03170	EF3030_RS03170	EF3030_RS03170	EF3030_RS03170	cystathionine beta-lyase	-0.0602446	Q6/Q6	-0.264829	0.811697	8	0.979782	1	EF3030_Pellet_10	EF3030_Pellet_04	EF3030_Pellet_10/EF3030_Pellet_04	rots	median	none	none	1.5	0.05	1.04264	down	-1.04264	Cohen's d	-0.0978982	0.255995	-0.679319	0.483523	negligible	97494.7	Q6	104529	Q6
EF3030_RS03180	EF3030_RS03180	EF3030_RS03180	EF3030_RS03180	EF3030_RS03180	SDR family oxidoreductase	-0.00860977	Q5/Q5	-0.075535	0.953934	10	0.999991	1	EF3030_Pellet_10	EF3030_Pellet_04	EF3030_Pellet_10/EF3030_Pellet_04	rots	median	none	none	1.5	0.05	1.00599	down	-1.00599	Cohen's d	0.276523	0.279218	-0.242783	0.795828	small	39238.8	Q5	40097.4	Q5
EF3030_RS03185	EF3030_RS03185	EF3030_RS03185	EF3030_RS03185	EF3030_RS03185	LysR family transcriptional regulator	-0.2635	Q6/Q7	-1.11591	0.314533	8	0.130703	0.430391	EF3030_Pellet_10	EF3030_Pellet_04	EF3030_Pellet_10/EF3030_Pellet_04	rots	median	none	none	1.5	0.05	1.20039	down	-1.20039	Cohen's d	-0.904902	0.260374	-1.51499	-0.294815	large	92363.7	Q6	116528	Q7
EF3030_RS03190	EF3030_RS03190	EF3030_RS03190	EF3030_RS03190	EF3030_RS03190	YqgQ family protein	-0.186227	Q3/Q4	-1.10764	0.393967	5	0.307069	0.78625	EF3030_Pellet_10	EF3030_Pellet_04	EF3030_Pellet_10/EF3030_Pellet_04	rots	median	none	none	1.5	0.05	1.13778	down	-1.13778	Cohen's d	-0.507767	0.212677	-1.2677	0.252163	medium	18008.4	Q3	24914.5	Q4
EF3030_RS03195	EF3030_RS03195	EF3030_RS03195	EF3030_RS03195	EF3030_RS03195	rhodanese-like domain-containing protein	0.00489543	Q9/Q9	0.0387192	0.976799	9	0.999999	1	EF3030_Pellet_10	EF3030_Pellet_04	EF3030_Pellet_10/EF3030_Pellet_04	rots	median	none	none	1.5	0.05	1.0034	up	1.0034	Cohen's d	-0.0275936	0.224877	-0.57376	0.518572	negligible	479156	Q9	462283	Q9
EF3030_RS03240	EF3030_RS03240	EF3030_RS03240	EF3030_RS03240	EF3030_RS03240	UDP-N-acetylglucosamine--N-acetylmuramyl-(pentapeptide) pyrophosphoryl-undecaprenol N-acetylglucosamine transferase	-0.0833258	Q5/Q5	-0.224621	0.814427	22	0.99962	1	EF3030_Pellet_10	EF3030_Pellet_04	EF3030_Pellet_10/EF3030_Pellet_04	rots	median	none	none	1.5	0.05	1.05946	down	-1.05946	Cohen's d	-0.12505	0.73857	-0.469778	0.219679	negligible	39281.3	Q5	42403.3	Q5
EF3030_RS03260	EF3030_RS03260	EF3030_RS03260	EF3030_RS03260	EF3030_RS03260	ThiF family adenylyltransferase	-0.352701	Q1/Q1	-0.542196	0.527514	3	0.541229	1	EF3030_Pellet_10	EF3030_Pellet_04	EF3030_Pellet_10/EF3030_Pellet_04	rots	median	none	none	1.5	0.05	1.27695	down	-1.27695	Cohen's d	-0.180733	0.497642	-1.1821	0.820638	negligible	306.467	Q1	367.067	Q1
EF3030_RS03265	EF3030_RS03265	EF3030_RS03265	EF3030_RS03265	EF3030_RS03265	ABC transporter ATP-binding protein	0.206745	Q6/Q5	1.77565	0.218636	13	0.0116239	0.066376	EF3030_Pellet_10	EF3030_Pellet_04	EF3030_Pellet_10/EF3030_Pellet_04	rots	median	none	none	1.5	0.05	1.15408	up	1.15408	Cohen's d	0.428636	0.247068	-0.0275387	0.884811	small	65104.4	Q6	55148.5	Q5
EF3030_RS03270	EF3030_RS03270	EF3030_RS03270	EF3030_RS03270	EF3030_RS03270	ABC transporter permease	0.755706	Q2/Q2	1.80301	0.136777	3	0.0510062	0.215876	EF3030_Pellet_10	EF3030_Pellet_04	EF3030_Pellet_10/EF3030_Pellet_04	rots	median	none	none	1.5	0.05	1.68846	up	1.68846	Cohen's d	1.64886	0.229584	0.492119	2.80561	large	9324.8	Q2	5843.2	Q2
EF3030_RS03310	EF3030_RS03310	EF3030_RS03310	EF3030_RS03310	EF3030_RS03310	ABC transporter ATP-binding protein	0.413272	Q2/Q2	0.822637	0.388362	5	0.297532	0.76729	EF3030_Pellet_10	EF3030_Pellet_04	EF3030_Pellet_10/EF3030_Pellet_04	rots	median	none	none	1.5	0.05	1.3317	up	1.3317	Cohen's d	0.441473	0.587316	-0.315556	1.1985	small	4044.9	Q2	4346.93	Q2
EF3030_RS03350	EF3030_RS03350	EF3030_RS03350	EF3030_RS03350	EF3030_RS03350	TenA family protein	-0.128788	Q6/Q6	-0.857069	0.485316	8	0.465848	1	EF3030_Pellet_10	EF3030_Pellet_04	EF3030_Pellet_10/EF3030_Pellet_04	rots	median	none	none	1.5	0.05	1.09337	down	-1.09337	Cohen's d	-0.416743	0.21536	-1.00409	0.170603	small	80330.7	Q6	84237.3	Q6
EF3030_RS03405	EF3030_RS03405	EF3030_RS03405	EF3030_RS03405	EF3030_RS03405	hydroxyethylthiazole kinase	0.835026	Q1/Q1	0.772076	0.375175	3	0.316652	0.80515	EF3030_Pellet_10	EF3030_Pellet_04	EF3030_Pellet_10/EF3030_Pellet_04	rots	median	none	none	1.5	0.05	1.78389	up	1.78389	Cohen's d	0.102021	1.33381	-0.897961	1.102	negligible	533.967	Q1	234.067	Q1
EF3030_RS03420	EF3030_RS03420	EF3030_RS03420	EF3030_RS03420	EF3030_RS03420	CopY/TcrY family copper transport repressor	2.5329	Q4/Q1	4.53564	0.00442718	6	1.06613e-07	2.32449e-06	EF3030_Pellet_10	EF3030_Pellet_04	EF3030_Pellet_10/EF3030_Pellet_04	rots	median	up	up	1.5	0.05	5.78735	up	5.78735	Cohen's d	1.75098	0.795123	0.954265	2.5477	large	30115.4	Q4	2372.3	Q1
EF3030_RS03425	EF3030_RS03425	EF3030_RS03425	EF3030_RS03425	EF3030_RS03425	cupredoxin domain-containing protein	1.434	Q5/Q2	3.16326	0.207135	2	0.149694	0.479594	EF3030_Pellet_10	EF3030_Pellet_04	EF3030_Pellet_10/EF3030_Pellet_04	rots	median	none	none	1.5	0.05	2.70195	up	2.70195	Cohen's d	1.24244	0.582625	-0.162616	2.6475	large	36417.6	Q5	5282.03	Q2
EF3030_RS03430	EF3030_RS03430	EF3030_RS03430	EF3030_RS03430	EF3030_RS03430	heavy metal translocating P-type ATPase	2.08646	Q5/Q2	6.64734	0.00253078	20	9.56956e-23	1.25187e-20	EF3030_Pellet_10	EF3030_Pellet_04	EF3030_Pellet_10/EF3030_Pellet_04	rots	median	up	up	1.5	0.05	4.24705	up	4.24705	Cohen's d	2.93857	0.379419	2.41722	3.45993	large	40973	Q5	8689.37	Q2
EF3030_RS03440	EF3030_RS03440	EF3030_RS03440	EF3030_RS03440	EF3030_RS03440	lactoylglutathione lyase	-0.16268	Q6/Q6	-0.635697	0.561883	4	0.604253	1	EF3030_Pellet_10	EF3030_Pellet_04	EF3030_Pellet_10/EF3030_Pellet_04	rots	median	none	none	1.5	0.05	1.11936	down	-1.11936	Cohen's d	0.218653	0.579719	-0.630528	1.06783	small	82010.6	Q6	93900.3	Q6
EF3030_RS03470	EF3030_RS03470	EF3030_RS03470	EF3030_RS03470	EF3030_RS03470	MerR family transcriptional regulator	0.122812	Q4/Q4	0.72003	0.546282	9	0.612606	1	EF3030_Pellet_10	EF3030_Pellet_04	EF3030_Pellet_10/EF3030_Pellet_04	rots	median	none	none	1.5	0.05	1.08886	up	1.08886	Cohen's d	0.350146	0.297648	-0.200163	0.900455	small	24040.3	Q4	22696	Q4
EF3030_RS03475	EF3030_RS03475	EF3030_RS03475	EF3030_RS03475	EF3030_RS03475	8-oxo-dGTP diphosphatase	-0.0799177	Q2/Q2	-0.508732	0.699618	6	0.856444	1	EF3030_Pellet_10	EF3030_Pellet_04	EF3030_Pellet_10/EF3030_Pellet_04	rots	median	none	none	1.5	0.05	1.05696	down	-1.05696	Cohen's d	-0.350351	0.133179	-1.03294	0.332241	small	6637.63	Q2	6370.67	Q2
EF3030_RS03480	EF3030_RS03480	EF3030_RS03480	EF3030_RS03480	EF3030_RS03480	NAD(P)/FAD-dependent oxidoreductase	-0.286395	Q4/Q4	-1.23499	0.2876	12	0.0572418	0.238756	EF3030_Pellet_10	EF3030_Pellet_04	EF3030_Pellet_10/EF3030_Pellet_04	rots	median	none	none	1.5	0.05	1.21959	down	-1.21959	Cohen's d	-0.0377517	0.55393	-0.507887	0.432384	negligible	20648.5	Q4	22536.1	Q4
EF3030_RS03485	EF3030_RS03485	EF3030_RS03485	EF3030_RS03485	EF3030_RS03485	DegV family protein	-0.320056	Q9/Q10	-1.36407	0.167675	13	0.00248616	0.0180686	EF3030_Pellet_10	EF3030_Pellet_04	EF3030_Pellet_10/EF3030_Pellet_04	rots	median	none	none	1.5	0.05	1.24838	down	-1.24838	Cohen's d	-1.08036	0.292627	-1.56317	-0.597553	large	1.03816e+06	Q9	1.27301e+06	Q10
EF3030_RS03490	EF3030_RS03490	EF3030_RS03490	EF3030_RS03490	EF3030_RS03490	TetR/AcrR family transcriptional regulator	0.252795	Q4/Q3	1.38883	0.326591	8	0.148029	0.477609	EF3030_Pellet_10	EF3030_Pellet_04	EF3030_Pellet_10/EF3030_Pellet_04	rots	median	none	none	1.5	0.05	1.19151	up	1.19151	Cohen's d	0.151976	0.467397	-0.429935	0.733888	negligible	26975.1	Q4	21272.7	Q3
EF3030_RS03495	EF3030_RS03495	EF3030_RS03495	EF3030_RS03495	EF3030_RS03495	cytidine/deoxycytidylate deaminase family protein	-0.0723297	Q5/Q5	-0.384322	0.756196	6	0.920787	1	EF3030_Pellet_10	EF3030_Pellet_04	EF3030_Pellet_10/EF3030_Pellet_04	rots	median	none	none	1.5	0.05	1.05141	down	-1.05141	Cohen's d	-0.430384	0.120845	-1.1156	0.254828	small	50722.4	Q5	56334.7	Q5
EF3030_RS03515	EF3030_RS03515	EF3030_RS03515	EF3030_RS03515	EF3030_RS03515	YlbG family protein	-0.212266	Q5/Q4	-0.0933443	0.892791	4	0.981854	1	EF3030_Pellet_10	EF3030_Pellet_04	EF3030_Pellet_10/EF3030_Pellet_04	rots	median	none	none	1.5	0.05	1.15851	down	-1.15851	Cohen's d	-0.374677	0.443698	-1.22873	0.479375	small	40714.1	Q5	38253.8	Q4
EF3030_RS03520	EF3030_RS03520	EF3030_RS03520	EF3030_RS03520	EF3030_RS03520	ABC transporter substrate-binding protein	-0.1707	Q9/Q9	-1.20623	0.36791	20	0.111594	0.391035	EF3030_Pellet_10	EF3030_Pellet_04	EF3030_Pellet_10/EF3030_Pellet_04	rots	median	none	none	1.5	0.05	1.1256	down	-1.1256	Cohen's d	-0.580697	0.26753	-0.949784	-0.211609	medium	689111	Q9	766480	Q9
EF3030_RS03525	EF3030_RS03525	EF3030_RS03525	EF3030_RS03525	EF3030_RS03525	branched-chain amino acid ABC transporter permease	0.298165	Q3/Q2	2.53229	0.200741	2	0.143134	0.464035	EF3030_Pellet_10	EF3030_Pellet_04	EF3030_Pellet_10/EF3030_Pellet_04	rots	median	none	none	1.5	0.05	1.22958	up	1.22958	Cohen's d	2.29435	0.0887659	0.637916	3.95079	large	13028	Q3	9753.67	Q2
EF3030_RS03530	EF3030_RS03530	EF3030_RS03530	EF3030_RS03530	EF3030_RS03530	branched-chain amino acid ABC transporter permease	0.107571	Q2/Q2	-0.643882	0.804545	2	0.862231	1	EF3030_Pellet_10	EF3030_Pellet_04	EF3030_Pellet_10/EF3030_Pellet_04	rots	median	none	none	1.5	0.05	1.07741	up	1.07741	Cohen's d	0.301018	0.469225	-0.992663	1.5947	small	7669.43	Q2	8953.67	Q2
EF3030_RS03535	EF3030_RS03535	EF3030_RS03535	EF3030_RS03535	EF3030_RS03535	ABC transporter ATP-binding protein	-0.240945	Q6/Q7	-0.832381	0.509462	10	0.524463	1	EF3030_Pellet_10	EF3030_Pellet_04	EF3030_Pellet_10/EF3030_Pellet_04	rots	median	none	none	1.5	0.05	1.18177	down	-1.18177	Cohen's d	-0.658454	0.261003	-1.18912	-0.127792	medium	109413	Q6	118958	Q7
EF3030_RS03540	EF3030_RS03540	EF3030_RS03540	EF3030_RS03540	EF3030_RS03540	ABC transporter ATP-binding protein	-0.143326	Q7/Q7	-0.83295	0.483571	11	0.455606	1	EF3030_Pellet_10	EF3030_Pellet_04	EF3030_Pellet_10/EF3030_Pellet_04	rots	median	none	none	1.5	0.05	1.10445	down	-1.10445	Cohen's d	-0.645437	0.271311	-1.14989	-0.140987	medium	197640	Q7	205360	Q7
EF3030_RS03545	EF3030_RS03545	EF3030_RS03545	EF3030_RS03545	EF3030_RS03545	CBS domain-containing protein	-0.144238	Q7/Q7	-0.867578	0.500443	7	0.500969	1	EF3030_Pellet_10	EF3030_Pellet_04	EF3030_Pellet_10/EF3030_Pellet_04	rots	median	none	none	1.5	0.05	1.10515	down	-1.10515	Cohen's d	-0.575489	0.29028	-1.21199	0.0610082	medium	133903	Q7	144076	Q7
EF3030_RS03565	EF3030_RS03565	EF3030_RS03565	EF3030_RS03565	EF3030_RS03565	PTS transporter subunit IIBC	-0.591574	Q4/Q5	-3.03687	0.0321555	21	9.94096e-12	3.86623e-10	EF3030_Pellet_10	EF3030_Pellet_04	EF3030_Pellet_10/EF3030_Pellet_04	rots	median	down	down	1.5	0.05	1.50689	down	-1.50689	Cohen's d	-1.53656	0.272098	-1.9379	-1.13523	large	26023.5	Q4	42269.8	Q5
EF3030_RS03570	EF3030_RS03570	EF3030_RS03570	EF3030_RS03570	EF3030_RS03570	endonuclease/exonuclease/phosphatase family protein	-1.37054	Q1/Q1	-0.695445	0.416996	5	0.347203	0.86291	EF3030_Pellet_10	EF3030_Pellet_04	EF3030_Pellet_10/EF3030_Pellet_04	rots	median	none	none	1.5	0.05	2.58568	down	-2.58568	Cohen's d	-0.0552477	1.12925	-0.803363	0.692867	negligible	59.0333	Q1	810.733	Q1
EF3030_RS03575	EF3030_RS03575	EF3030_RS03575	EF3030_RS03575	EF3030_RS03575	DEAD/DEAH box helicase	-0.0984561	Q7/Q7	-0.584271	0.67257	20	0.946622	1	EF3030_Pellet_10	EF3030_Pellet_04	EF3030_Pellet_10/EF3030_Pellet_04	rots	median	none	none	1.5	0.05	1.07063	down	-1.07063	Cohen's d	-0.0121053	0.328595	-0.373655	0.349445	negligible	147099	Q7	160410	Q7
EF3030_RS03590	EF3030_RS03590	EF3030_RS03590	EF3030_RS03590	EF3030_RS03590	dihydroorotate oxidase	0.0300591	Q9/Q9	0.212064	0.847272	19	0.999832	1	EF3030_Pellet_10	EF3030_Pellet_04	EF3030_Pellet_10/EF3030_Pellet_04	rots	median	none	none	1.5	0.05	1.02105	up	1.02105	Cohen's d	0.278738	0.568441	-0.0942051	0.651681	small	582071	Q9	540942	Q9
EF3030_RS03605	EF3030_RS03605	EF3030_RS03605	EF3030_RS03605	EF3030_RS03605	YutD family protein	0.201814	Q7/Q7	1.29485	0.351771	6	0.219281	0.637466	EF3030_Pellet_10	EF3030_Pellet_04	EF3030_Pellet_10/EF3030_Pellet_04	rots	median	none	none	1.5	0.05	1.15014	up	1.15014	Cohen's d	0.717247	0.473165	0.0183905	1.4161	medium	153208	Q7	134197	Q7
EF3030_RS03620	EF3030_RS03620	EF3030_RS03620	EF3030_RS03620	EF3030_RS03620	ABC-F family ATP-binding cassette domain-containing protein	0.156698	Q9/Q9	0.810784	0.528366	29	0.621112	1	EF3030_Pellet_10	EF3030_Pellet_04	EF3030_Pellet_10/EF3030_Pellet_04	rots	median	none	none	1.5	0.05	1.11473	up	1.11473	Cohen's d	0.567254	0.239122	0.26202	0.872488	medium	804628	Q9	913595	Q9
EF3030_RS03625	EF3030_RS03625	EF3030_RS03625	EF3030_RS03625	EF3030_RS03625	peptidylprolyl isomerase	-0.147083	Q8/Q8	-0.988687	0.461472	14	0.384398	0.92437	EF3030_Pellet_10	EF3030_Pellet_04	EF3030_Pellet_10/EF3030_Pellet_04	rots	median	none	none	1.5	0.05	1.10733	down	-1.10733	Cohen's d	-0.420426	0.223652	-0.859301	0.0184483	small	298117	Q8	330563	Q8
EF3030_RS03675	EF3030_RS03675	EF3030_RS03675	EF3030_RS03675	EF3030_RS03675	ATP cone domain-containing protein	0.10593	Q9/Q9	0.590124	0.616943	9	0.767805	1	EF3030_Pellet_10	EF3030_Pellet_04	EF3030_Pellet_10/EF3030_Pellet_04	rots	median	none	none	1.5	0.05	1.07619	up	1.07619	Cohen's d	0.378969	0.736982	-0.172052	0.929989	small	710456	Q9	675631	Q9
EF3030_RS03680	EF3030_RS03680	EF3030_RS03680	EF3030_RS03680	EF3030_RS03680	hypothetical protein	0.380328	Q5/Q5	1.87697	0.194883	4	0.0728047	0.289327	EF3030_Pellet_10	EF3030_Pellet_04	EF3030_Pellet_10/EF3030_Pellet_04	rots	median	none	none	1.5	0.05	1.30164	up	1.30164	Cohen's d	0.659003	0.275138	-0.210329	1.52833	medium	60965.7	Q5	49707.8	Q5
EF3030_RS03695	EF3030_RS03695	EF3030_RS03695	EF3030_RS03695	EF3030_RS03695	biotin transporter BioY	0.353021	Q5/Q5	1.96219	0.164612	4	0.0495363	0.210896	EF3030_Pellet_10	EF3030_Pellet_04	EF3030_Pellet_10/EF3030_Pellet_04	rots	median	none	none	1.5	0.05	1.27723	up	1.27723	Cohen's d	0.96766	0.223132	0.0728267	1.86249	large	49029.8	Q5	38404.2	Q5
EF3030_RS03705	EF3030_RS03705	EF3030_RS03705	EF3030_RS03705	EF3030_RS03705	efflux RND transporter periplasmic adaptor subunit	0.562973	Q9/Q9	1.62563	0.139001	21	3.40201e-05	0.000441036	EF3030_Pellet_10	EF3030_Pellet_04	EF3030_Pellet_10/EF3030_Pellet_04	rots	median	none	none	1.5	0.05	1.47731	up	1.47731	Cohen's d	0.618778	0.571971	0.257781	0.979775	medium	814312	Q9	540528	Q9
EF3030_RS03710	EF3030_RS03710	EF3030_RS03710	EF3030_RS03710	EF3030_RS03710	ABC transporter ATP-binding protein	0.658104	Q7/Q7	1.86485	0.102388	11	0.00033693	0.00334374	EF3030_Pellet_10	EF3030_Pellet_04	EF3030_Pellet_10/EF3030_Pellet_04	rots	median	up	up	1.5	0.05	1.57801	up	1.57801	Cohen's d	1.08998	0.39265	0.562919	1.61704	large	171284	Q7	121850	Q7
EF3030_RS03715	EF3030_RS03715	EF3030_RS03715	EF3030_RS03715	EF3030_RS03715	ABC transporter permease	0.780142	Q7/Q6	1.86661	0.0962612	10	0.000421978	0.0039688	EF3030_Pellet_10	EF3030_Pellet_04	EF3030_Pellet_10/EF3030_Pellet_04	rots	median	up	up	1.5	0.05	1.7173	up	1.7173	Cohen's d	1.38844	0.428635	0.812681	1.96419	large	167712	Q7	102092	Q6
EF3030_RS03730	EF3030_RS03730	EF3030_RS03730	EF3030_RS03730	EF3030_RS03730	PadR family transcriptional regulator	0.25206	Q1/Q1	1.14908	0.217705	3	0.12155	0.411479	EF3030_Pellet_10	EF3030_Pellet_04	EF3030_Pellet_10/EF3030_Pellet_04	rots	median	none	none	1.5	0.05	1.19091	up	1.19091	Cohen's d	-0.0941477	1.02432	-1.09403	0.905739	negligible	569.833	Q1	722.333	Q1
EF3030_RS03735	EF3030_RS03735	EF3030_RS03735	EF3030_RS03735	EF3030_RS03735	hypothetical protein	-0.145921	Q3/Q2	-0.488963	0.680042	4	0.786225	1	EF3030_Pellet_10	EF3030_Pellet_04	EF3030_Pellet_10/EF3030_Pellet_04	rots	median	none	none	1.5	0.05	1.10644	down	-1.10644	Cohen's d	-0.0715059	0.220212	-0.918432	0.77542	negligible	10437.9	Q3	7787.33	Q2
EF3030_RS03740	EF3030_RS03740	EF3030_RS03740	EF3030_RS03740	EF3030_RS03740	aldo/keto reductase family oxidoreductase	-0.0208763	Q5/Q5	-0.153238	0.907276	10	0.999652	1	EF3030_Pellet_10	EF3030_Pellet_04	EF3030_Pellet_10/EF3030_Pellet_04	rots	median	none	none	1.5	0.05	1.01458	down	-1.01458	Cohen's d	-0.197474	0.156285	-0.715573	0.320625	negligible	53061.6	Q5	53945.7	Q5
EF3030_RS03750	EF3030_RS03750	EF3030_RS03750	EF3030_RS03750	EF3030_RS03750	3-oxoacyl-ACP reductase	-0.287602	Q3/Q3	-0.992965	0.379146	7	0.250542	0.693328	EF3030_Pellet_10	EF3030_Pellet_04	EF3030_Pellet_10/EF3030_Pellet_04	rots	median	none	none	1.5	0.05	1.22061	down	-1.22061	Cohen's d	-0.487451	0.374933	-1.12036	0.145461	small	10665.5	Q3	11906	Q3
EF3030_RS03755	EF3030_RS03755	EF3030_RS03755	EF3030_RS03755	EF3030_RS03755	NUDIX hydrolase	0.00209616	Q5/Q5	0.0182241	0.989041	5	0.999987	1	EF3030_Pellet_10	EF3030_Pellet_04	EF3030_Pellet_10/EF3030_Pellet_04	rots	median	none	none	1.5	0.05	1.00145	up	1.00145	Cohen's d	-0.0656261	0.322607	-0.8138	0.682548	negligible	43168.5	Q5	43248	Q5
EF3030_RS03765	EF3030_RS03765	EF3030_RS03765	EF3030_RS03765	EF3030_RS03765	ASCH domain-containing protein	0.0509963	Q6/Q6	0.419407	0.756809	4	0.88082	1	EF3030_Pellet_10	EF3030_Pellet_04	EF3030_Pellet_10/EF3030_Pellet_04	rots	median	none	none	1.5	0.05	1.03598	up	1.03598	Cohen's d	-0.496854	0.329097	-1.35647	0.362765	small	73480.7	Q6	70281.7	Q6
EF3030_RS03770	EF3030_RS03770	EF3030_RS03770	EF3030_RS03770	EF3030_RS03770	M1 family metallopeptidase	0.106263	Q9/Q9	0.691038	0.609841	53	0.948111	1	EF3030_Pellet_10	EF3030_Pellet_04	EF3030_Pellet_10/EF3030_Pellet_04	rots	median	none	none	1.5	0.05	1.07644	up	1.07644	Cohen's d	0.153997	0.361759	-0.0669938	0.374987	negligible	1.01227e+06	Q9	941222	Q9
EF3030_RS03790	EF3030_RS03790	EF3030_RS03790	EF3030_RS03790	EF3030_RS03790	peptidase U32 family protein	-0.315836	Q6/Q6	-1.68784	0.17207	15	0.00156114	0.0121431	EF3030_Pellet_10	EF3030_Pellet_04	EF3030_Pellet_10/EF3030_Pellet_04	rots	median	none	none	1.5	0.05	1.24473	down	-1.24473	Cohen's d	-0.70359	0.305176	-1.13532	-0.271864	medium	74764.6	Q6	88558	Q6
EF3030_RS03800	EF3030_RS03800	EF3030_RS03800	EF3030_RS03800	EF3030_RS03800	bifunctional DnaQ family exonuclease/ATP-dependent helicase	-0.168654	Q2/Q2	-1.046	0.425936	23	0.235097	0.676608	EF3030_Pellet_10	EF3030_Pellet_04	EF3030_Pellet_10/EF3030_Pellet_04	rots	median	none	none	1.5	0.05	1.12401	down	-1.12401	Cohen's d	0.0566999	0.430548	-0.28005	0.39345	negligible	6035.3	Q2	7576.83	Q2
EF3030_RS03805	EF3030_RS03805	EF3030_RS03805	EF3030_RS03805	EF3030_RS03805	FtsW/RodA/SpoVE family cell cycle protein	0.757239	Q1/Q1	1.6131	0.397974	2	0.371004	0.907375	EF3030_Pellet_10	EF3030_Pellet_04	EF3030_Pellet_10/EF3030_Pellet_04	rots	median	none	none	1.5	0.05	1.69025	up	1.69025	Cohen's d	1.37661	0.321674	-0.0540824	2.8073	large	2740.17	Q1	1837.37	Q1
EF3030_RS03810	EF3030_RS03810	EF3030_RS03810	EF3030_RS03810	EF3030_RS03810	DJ-1 family glyoxalase III	-0.108742	Q7/Q7	-0.299346	0.756759	8	0.946916	1	EF3030_Pellet_10	EF3030_Pellet_04	EF3030_Pellet_10/EF3030_Pellet_04	rots	median	none	none	1.5	0.05	1.07829	down	-1.07829	Cohen's d	-0.339346	0.289556	-0.924586	0.245894	small	192215	Q7	192858	Q7
EF3030_RS03815	EF3030_RS03815	EF3030_RS03815	EF3030_RS03815	EF3030_RS03815	HAD family hydrolase	0.206888	Q5/Q4	0.607617	0.578814	6	0.657272	1	EF3030_Pellet_10	EF3030_Pellet_04	EF3030_Pellet_10/EF3030_Pellet_04	rots	median	none	none	1.5	0.05	1.1542	up	1.1542	Cohen's d	0.545358	0.951629	-0.144534	1.23525	medium	39372.3	Q5	33373.2	Q4
EF3030_RS03845	EF3030_RS03845	EF3030_RS03845	EF3030_RS03845	EF3030_RS03845	DUF1827 family protein	0.0685637	Q8/Q8	0.49598	0.710539	5	0.85058	1	EF3030_Pellet_10	EF3030_Pellet_04	EF3030_Pellet_10/EF3030_Pellet_04	rots	median	none	none	1.5	0.05	1.04867	up	1.04867	Cohen's d	0.284084	0.17878	-0.467652	1.03582	small	383704	Q8	373157	Q8
EF3030_RS03865	EF3030_RS03865	EF3030_RS03865	EF3030_RS03865	EF3030_RS03865	ATP-dependent Clp protease ATP-binding subunit	-0.137678	Q6/Q6	-0.797982	0.557303	37	0.759339	1	EF3030_Pellet_10	EF3030_Pellet_04	EF3030_Pellet_10/EF3030_Pellet_04	rots	median	none	none	1.5	0.05	1.10013	down	-1.10013	Cohen's d	-0.382025	0.24116	-0.648971	-0.115079	small	86319.9	Q6	96278.2	Q6
EF3030_RS03870	EF3030_RS03870	EF3030_RS03870	EF3030_RS03870	EF3030_RS03870	YkuJ family protein	0.0268588	Q10/Q10	0.12714	0.915196	4	0.989639	1	EF3030_Pellet_10	EF3030_Pellet_04	EF3030_Pellet_10/EF3030_Pellet_04	rots	median	none	none	1.5	0.05	1.01879	up	1.01879	Cohen's d	0.0166329	0.262831	-0.830037	0.863303	negligible	1.3295e+06	Q10	1.3561e+06	Q10
EF3030_RS03875	EF3030_RS03875	EF3030_RS03875	EF3030_RS03875	EF3030_RS03875	amino acid ABC transporter permease	0.116076	Q2/Q2	1.11159	0.351973	3	0.284447	0.746934	EF3030_Pellet_10	EF3030_Pellet_04	EF3030_Pellet_10/EF3030_Pellet_04	rots	median	none	none	1.5	0.05	1.08378	up	1.08378	Cohen's d	-0.179495	0.396594	-1.18084	0.821848	negligible	5321.9	Q2	5014.4	Q2
EF3030_RS03880	EF3030_RS03880	EF3030_RS03880	EF3030_RS03880	EF3030_RS03880	amino acid ABC transporter ATP-binding protein	-0.0442777	Q6/Q6	-0.168726	0.879138	9	0.99787	1	EF3030_Pellet_10	EF3030_Pellet_04	EF3030_Pellet_10/EF3030_Pellet_04	rots	median	none	none	1.5	0.05	1.03117	down	-1.03117	Cohen's d	-0.128917	0.278956	-0.675624	0.41779	negligible	101520	Q6	94592.8	Q6
EF3030_RS03885	EF3030_RS03885	EF3030_RS03885	EF3030_RS03885	EF3030_RS03885	bifunctional methylenetetrahydrofolate dehydrogenase/methenyltetrahydrofolate cyclohydrolase	-0.0283497	Q3/Q3	-0.118829	0.916368	9	0.999613	1	EF3030_Pellet_10	EF3030_Pellet_04	EF3030_Pellet_10/EF3030_Pellet_04	rots	median	none	none	1.5	0.05	1.01984	down	-1.01984	Cohen's d	0.26675	0.237147	-0.281814	0.815313	small	16414.9	Q3	17045.5	Q3
EF3030_RS03890	EF3030_RS03890	EF3030_RS03890	EF3030_RS03890	EF3030_RS03890	hypothetical protein	-0.152323	Q3/Q2	-0.56219	0.631178	8	0.782119	1	EF3030_Pellet_10	EF3030_Pellet_04	EF3030_Pellet_10/EF3030_Pellet_04	rots	median	none	none	1.5	0.05	1.11136	down	-1.11136	Cohen's d	0.0764636	0.47682	-0.504822	0.657749	negligible	10570.2	Q3	11128.6	Q2
EF3030_RS03895	EF3030_RS03895	EF3030_RS03895	EF3030_RS03895	EF3030_RS03895	NAD(P)H-hydrate dehydratase	-0.0836782	Q3/Q3	-0.543339	0.690446	6	0.844076	1	EF3030_Pellet_10	EF3030_Pellet_04	EF3030_Pellet_10/EF3030_Pellet_04	rots	median	none	none	1.5	0.05	1.05972	down	-1.05972	Cohen's d	0.289828	0.911446	-0.391134	0.97079	small	18825.9	Q3	20913.7	Q3
EF3030_RS03905	EF3030_RS03905	EF3030_RS03905	EF3030_RS03905	EF3030_RS03905	phosphopentomutase	0.115168	Q9/Q9	0.671946	0.568308	19	0.727821	1	EF3030_Pellet_10	EF3030_Pellet_04	EF3030_Pellet_10/EF3030_Pellet_04	rots	median	none	none	1.5	0.05	1.0831	up	1.0831	Cohen's d	0.172921	0.17624	-0.198917	0.544759	negligible	590774	Q9	572580	Q9
EF3030_RS03915	EF3030_RS03915	EF3030_RS03915	EF3030_RS03915	EF3030_RS03915	purine-nucleoside phosphorylase	-0.702173	Q2/Q2	-2.62315	0.0453238	5	0.000868909	0.00718598	EF3030_Pellet_10	EF3030_Pellet_04	EF3030_Pellet_10/EF3030_Pellet_04	rots	median	down	down	1.5	0.05	1.62695	down	-1.62695	Cohen's d	-1.12737	0.373875	-1.93256	-0.322167	large	6465.87	Q2	10748.1	Q2
EF3030_RS03970	EF3030_RS03970	EF3030_RS03970	EF3030_RS03970	EF3030_RS03970	class I SAM-dependent methyltransferase	-0.424526	Q4/Q5	-1.47454	0.194079	6	0.0399682	0.178616	EF3030_Pellet_10	EF3030_Pellet_04	EF3030_Pellet_10/EF3030_Pellet_04	rots	median	none	none	1.5	0.05	1.34213	down	-1.34213	Cohen's d	-0.347119	0.468911	-1.02962	0.335378	small	26154	Q4	38401.1	Q5
EF3030_RS03975	EF3030_RS03975	EF3030_RS03975	EF3030_RS03975	EF3030_RS03975	pyrimidine-nucleoside phosphorylase	-0.220583	Q5/Q4	-0.90743	0.386368	13	0.198644	0.586958	EF3030_Pellet_10	EF3030_Pellet_04	EF3030_Pellet_10/EF3030_Pellet_04	rots	median	none	none	1.5	0.05	1.1652	down	-1.1652	Cohen's d	0.128021	0.510611	-0.323466	0.579508	negligible	37517.4	Q5	37541.4	Q4
EF3030_RS03990	EF3030_RS03990	EF3030_RS03990	EF3030_RS03990	EF3030_RS03990	BMP family protein	-0.299168	Q10/Q10	-1.52874	0.237622	24	0.00247555	0.0180686	EF3030_Pellet_10	EF3030_Pellet_04	EF3030_Pellet_10/EF3030_Pellet_04	rots	median	none	none	1.5	0.05	1.23043	down	-1.23043	Cohen's d	-0.274572	0.626331	-0.605589	0.0564454	small	5.02237e+06	Q10	6.12954e+06	Q10
EF3030_RS03995	EF3030_RS03995	EF3030_RS03995	EF3030_RS03995	EF3030_RS03995	ABC transporter ATP-binding protein	-0.0880049	Q7/Q7	-0.532721	0.664284	10	0.863481	1	EF3030_Pellet_10	EF3030_Pellet_04	EF3030_Pellet_10/EF3030_Pellet_04	rots	median	none	none	1.5	0.05	1.0629	down	-1.0629	Cohen's d	0.0247224	0.146599	-0.492139	0.541583	negligible	209019	Q7	220379	Q7
EF3030_RS04000	EF3030_RS04000	EF3030_RS04000	EF3030_RS04000	EF3030_RS04000	ABC transporter permease	-0.151232	Q6/Q6	-1.05083	0.435925	5	0.381168	0.921851	EF3030_Pellet_10	EF3030_Pellet_04	EF3030_Pellet_10/EF3030_Pellet_04	rots	median	none	none	1.5	0.05	1.11052	down	-1.11052	Cohen's d	-0.453749	0.112422	-1.21129	0.303787	small	94650.4	Q6	102311	Q6
EF3030_RS04005	EF3030_RS04005	EF3030_RS04005	EF3030_RS04005	EF3030_RS04005	ABC transporter permease	0.0049736	Q6/Q6	0.0554001	0.967702	4	0.999017	1	EF3030_Pellet_10	EF3030_Pellet_04	EF3030_Pellet_10/EF3030_Pellet_04	rots	median	none	none	1.5	0.05	1.00345	up	1.00345	Cohen's d	0.283621	0.0655464	-0.56728	1.13452	small	72085	Q6	69578.5	Q6
EF3030_RS04030	EF3030_RS04030	EF3030_RS04030	EF3030_RS04030	EF3030_RS04030	branched-chain amino acid aminotransferase	-0.0369932	Q9/Q9	-0.349047	0.802835	12	0.991642	1	EF3030_Pellet_10	EF3030_Pellet_04	EF3030_Pellet_10/EF3030_Pellet_04	rots	median	none	none	1.5	0.05	1.02597	down	-1.02597	Cohen's d	-0.0593488	0.170846	-0.529546	0.410848	negligible	473713	Q9	489650	Q9
EF3030_RS04055	EF3030_RS04055	EF3030_RS04055	EF3030_RS04055	EF3030_RS04055	DUF2969 domain-containing protein	-0.105464	Q9/Q9	-0.299292	0.814168	7	0.974146	1	EF3030_Pellet_10	EF3030_Pellet_04	EF3030_Pellet_10/EF3030_Pellet_04	rots	median	none	none	1.5	0.05	1.07584	down	-1.07584	Cohen's d	-0.456154	0.898253	-1.08793	0.175623	small	655459	Q9	678232	Q9
EF3030_RS04080	EF3030_RS04080	EF3030_RS04080	EF3030_RS04080	EF3030_RS04080	GAF domain-containing protein	-0.235471	Q4/Q4	-0.889899	0.468972	4	0.447426	0.998211	EF3030_Pellet_10	EF3030_Pellet_04	EF3030_Pellet_10/EF3030_Pellet_04	rots	median	none	none	1.5	0.05	1.17729	down	-1.17729	Cohen's d	-0.493626	0.445909	-1.35308	0.365826	small	22332.6	Q4	26793.7	Q4
EF3030_RS04105	EF3030_RS04105	EF3030_RS04105	EF3030_RS04105	EF3030_RS04105	cysteine desulfurase	-0.140564	Q5/Q6	-0.482125	0.671401	19	0.940831	1	EF3030_Pellet_10	EF3030_Pellet_04	EF3030_Pellet_10/EF3030_Pellet_04	rots	median	none	none	1.5	0.05	1.10234	down	-1.10234	Cohen's d	-0.215027	0.268835	-0.587243	0.157189	small	58635.9	Q5	69133.7	Q6
EF3030_RS04110	EF3030_RS04110	EF3030_RS04110	EF3030_RS04110	EF3030_RS04110	SUF system NifU family Fe-S cluster assembly protein	-0.631899	Q5/Q5	-1.17324	0.174088	5	0.0399424	0.178616	EF3030_Pellet_10	EF3030_Pellet_04	EF3030_Pellet_10/EF3030_Pellet_04	rots	median	none	down	1.5	0.05	1.5496	down	-1.5496	Cohen's d	-0.629238	0.414382	-1.3955	0.13702	medium	40378.8	Q5	44391.7	Q5
EF3030_RS04140	EF3030_RS04140	EF3030_RS04140	EF3030_RS04140	EF3030_RS04140	DUF1828 domain-containing protein	0.247416	Q2/Q2	1.11098	0.311752	5	0.178972	0.543335	EF3030_Pellet_10	EF3030_Pellet_04	EF3030_Pellet_10/EF3030_Pellet_04	rots	median	none	none	1.5	0.05	1.18708	up	1.18708	Cohen's d	0.547231	0.629822	-0.214612	1.30907	medium	5814.6	Q2	4578.43	Q2
EF3030_RS04145	EF3030_RS04145	EF3030_RS04145	EF3030_RS04145	EF3030_RS04145	hypothetical protein	-0.434077	Q5/Q4	-0.853487	0.394572	5	0.308103	0.787497	EF3030_Pellet_10	EF3030_Pellet_04	EF3030_Pellet_10/EF3030_Pellet_04	rots	median	none	none	1.5	0.05	1.35105	down	-1.35105	Cohen's d	-0.556947	0.28492	-1.31928	0.205389	medium	35653.3	Q5	30876.6	Q4
EF3030_RS04160	EF3030_RS04160	EF3030_RS04160	EF3030_RS04160	EF3030_RS04160	DeoR/GlpR family DNA-binding transcription regulator	-1.35672	Q3/Q5	-3.01081	0.012039	12	2.80397e-10	8.96647e-09	EF3030_Pellet_10	EF3030_Pellet_04	EF3030_Pellet_10/EF3030_Pellet_04	rots	median	down	down	1.5	0.05	2.56103	down	-2.56103	Cohen's d	-1.03252	0.58195	-1.53296	-0.532088	large	18743.4	Q3	40117.3	Q5
EF3030_RS04170	EF3030_RS04170	EF3030_RS04170	EF3030_RS04170	EF3030_RS04170	fructose-specific PTS transporter subunit EIIC	-0.951528	Q7/Q8	-3.81929	0.010244	19	1.08073e-15	7.06897e-14	EF3030_Pellet_10	EF3030_Pellet_04	EF3030_Pellet_10/EF3030_Pellet_04	rots	median	down	down	1.5	0.05	1.93392	down	-1.93392	Cohen's d	-2.52558	0.232091	-3.02315	-2.02801	large	202805	Q7	319886	Q8
EF3030_RS04175	EF3030_RS04175	EF3030_RS04175	EF3030_RS04175	EF3030_RS04175	DNA translocase FtsK	-0.119014	Q4/Q4	-0.625337	0.607466	30	0.88516	1	EF3030_Pellet_10	EF3030_Pellet_04	EF3030_Pellet_10/EF3030_Pellet_04	rots	median	none	none	1.5	0.05	1.08599	down	-1.08599	Cohen's d	-0.330199	0.436941	-0.626371	-0.034027	small	23916.7	Q4	27836.4	Q4
EF3030_RS04180	EF3030_RS04180	EF3030_RS04180	EF3030_RS04180	EF3030_RS04180	DUF6556 family protein	-0.559523	Q2/Q1	0.14711	0.990612	2	0.99846	1	EF3030_Pellet_10	EF3030_Pellet_04	EF3030_Pellet_10/EF3030_Pellet_04	rots	median	none	none	1.5	0.05	1.47378	down	-1.47378	Cohen's d	0.145923	0.764329	-1.1422	1.43405	negligible	4185.03	Q2	2956.87	Q1
EF3030_RS04185	EF3030_RS04185	EF3030_RS04185	EF3030_RS04185	EF3030_RS04185	cysteine desulfurase family protein	-0.152864	Q5/Q5	-0.768921	0.549916	20	0.674803	1	EF3030_Pellet_10	EF3030_Pellet_04	EF3030_Pellet_10/EF3030_Pellet_04	rots	median	none	none	1.5	0.05	1.11177	down	-1.11177	Cohen's d	-0.163962	0.318684	-0.526116	0.198191	negligible	44436.4	Q5	48961.7	Q5
EF3030_RS04195	EF3030_RS04195	EF3030_RS04195	EF3030_RS04195	EF3030_RS04195	alpha/beta hydrolase	0.16781	Q1/Q1	0.407627	0.647447	3	0.71476	1	EF3030_Pellet_10	EF3030_Pellet_04	EF3030_Pellet_10/EF3030_Pellet_04	rots	median	none	none	1.5	0.05	1.12335	up	1.12335	Cohen's d	-0.414073	0.75298	-1.42406	0.595912	small	2752.77	Q1	3732.53	Q1
EF3030_RS04205	EF3030_RS04205	EF3030_RS04205	EF3030_RS04205	EF3030_RS04205	ATP-grasp domain-containing protein	-0.214952	Q1/Q1	-0.27726	0.76976	4	0.894328	1	EF3030_Pellet_10	EF3030_Pellet_04	EF3030_Pellet_10/EF3030_Pellet_04	rots	median	none	none	1.5	0.05	1.16067	down	-1.16067	Cohen's d	-0.0463988	0.651182	-0.893168	0.80037	negligible	1146.37	Q1	606.167	Q1
EF3030_RS04210	EF3030_RS04210	EF3030_RS04210	EF3030_RS04210	EF3030_RS04210	N-6 DNA methylase	0.0598526	Q7/Q7	0.389161	0.760645	27	0.998431	1	EF3030_Pellet_10	EF3030_Pellet_04	EF3030_Pellet_10/EF3030_Pellet_04	rots	median	none	none	1.5	0.05	1.04236	up	1.04236	Cohen's d	0.365219	0.189945	0.0523164	0.678121	small	156562	Q7	160794	Q7
EF3030_RS04215	EF3030_RS04215	EF3030_RS04215	EF3030_RS04215	EF3030_RS04215	restriction endonuclease subunit S	-0.0506846	Q5/Q5	-0.322678	0.813168	10	0.989	1	EF3030_Pellet_10	EF3030_Pellet_04	EF3030_Pellet_10/EF3030_Pellet_04	rots	median	none	none	1.5	0.05	1.03576	down	-1.03576	Cohen's d	-0.158744	0.236687	-0.676399	0.358911	negligible	45410.6	Q5	46204.4	Q5
EF3030_RS04225	EF3030_RS04225	EF3030_RS04225	EF3030_RS04225	EF3030_RS04225	AbrB family transcriptional regulator	0.300738	Q3/Q2	0.761997	0.507109	2	0.509052	1	EF3030_Pellet_10	EF3030_Pellet_04	EF3030_Pellet_10/EF3030_Pellet_04	rots	median	none	none	1.5	0.05	1.23177	up	1.23177	Cohen's d	0.577613	0.468014	-0.735354	1.89058	medium	12201.6	Q3	10901.7	Q2
EF3030_RS04230	EF3030_RS04230	EF3030_RS04230	EF3030_RS04230	EF3030_RS04230	type II toxin-antitoxin system death-on-curing family toxin	-0.323134	Q2/Q3	-1.12311	0.354872	4	0.263869	0.713735	EF3030_Pellet_10	EF3030_Pellet_04	EF3030_Pellet_10/EF3030_Pellet_04	rots	median	none	none	1.5	0.05	1.25105	down	-1.25105	Cohen's d	-0.887388	0.192193	-1.77473	-4.15091e-05	large	8619.13	Q2	11919.7	Q3
EF3030_RS04240	EF3030_RS04240	EF3030_RS04240	EF3030_RS04240	EF3030_RS04240	restriction endonuclease subunit S	-0.0687342	Q5/Q5	-0.284298	0.806515	8	0.977545	1	EF3030_Pellet_10	EF3030_Pellet_04	EF3030_Pellet_10/EF3030_Pellet_04	rots	median	none	none	1.5	0.05	1.0488	down	-1.0488	Cohen's d	0.0820548	0.612684	-0.499263	0.663372	negligible	38390.7	Q5	40410.9	Q5
EF3030_RS04245	EF3030_RS04245	EF3030_RS04245	EF3030_RS04245	EF3030_RS04245	DEAD/DEAH box helicase family protein	0.162415	Q4/Q4	0.593786	0.53745	47	0.697407	1	EF3030_Pellet_10	EF3030_Pellet_04	EF3030_Pellet_10/EF3030_Pellet_04	rots	median	none	none	1.5	0.05	1.11916	up	1.11916	Cohen's d	0.297531	0.441093	0.061796	0.533266	small	22096	Q4	22061.3	Q4
EF3030_RS04255	EF3030_RS04255	EF3030_RS04255	EF3030_RS04255	EF3030_RS04255	arginine repressor	0.0371381	Q9/Q9	0.270933	0.843926	7	0.986045	1	EF3030_Pellet_10	EF3030_Pellet_04	EF3030_Pellet_10/EF3030_Pellet_04	rots	median	none	none	1.5	0.05	1.02608	up	1.02608	Cohen's d	0.444654	0.446404	-0.186724	1.07603	small	549929	Q9	527928	Q9
EF3030_RS04260	EF3030_RS04260	EF3030_RS04260	EF3030_RS04260	EF3030_RS04260	Xaa-Pro dipeptidyl-peptidase	0.265729	Q8/Q8	1.65773	0.205186	31	0.000121474	0.00136563	EF3030_Pellet_10	EF3030_Pellet_04	EF3030_Pellet_10/EF3030_Pellet_04	rots	median	none	none	1.5	0.05	1.20224	up	1.20224	Cohen's d	0.763335	0.338007	0.463658	1.06301	medium	311905	Q8	272522	Q8
EF3030_RS04265	EF3030_RS04265	EF3030_RS04265	EF3030_RS04265	EF3030_RS04265	DNA polymerase III subunit alpha	-0.176217	Q3/Q2	-0.983677	0.400482	31	0.129555	0.427591	EF3030_Pellet_10	EF3030_Pellet_04	EF3030_Pellet_10/EF3030_Pellet_04	rots	median	none	none	1.5	0.05	1.12992	down	-1.12992	Cohen's d	-0.130479	0.487474	-0.420113	0.159155	negligible	11452.5	Q3	9275.17	Q2
EF3030_RS04305	EF3030_RS04305	EF3030_RS04305	EF3030_RS04305	EF3030_RS04305	DUF4300 family protein	-0.501833	Q3/Q3	-1.07768	0.294191	9	0.0918481	0.342408	EF3030_Pellet_10	EF3030_Pellet_04	EF3030_Pellet_10/EF3030_Pellet_04	rots	median	none	none	1.5	0.05	1.41601	down	-1.41601	Cohen's d	-0.400421	0.525628	-0.952007	0.151164	small	14431.8	Q3	17812	Q3
EF3030_RS04325	EF3030_RS04325	EF3030_RS04325	EF3030_RS04325	EF3030_RS04325	TIGR03943 family protein	0.0301639	Q2/Q1	0.124545	0.912014	3	0.978138	1	EF3030_Pellet_10	EF3030_Pellet_04	EF3030_Pellet_10/EF3030_Pellet_04	rots	median	none	none	1.5	0.05	1.02113	up	1.02113	Cohen's d	0.362498	0.26167	-0.645009	1.37001	small	4693.07	Q2	4111.1	Q1
EF3030_RS04345	EF3030_RS04345	EF3030_RS04345	EF3030_RS04345	EF3030_RS04345	Tex family protein	-0.260994	Q6/Q6	-1.30338	0.28892	41	0.00215558	0.0159891	EF3030_Pellet_10	EF3030_Pellet_04	EF3030_Pellet_10/EF3030_Pellet_04	rots	median	none	none	1.5	0.05	1.1983	down	-1.1983	Cohen's d	-0.581262	0.260358	-0.837683	-0.324842	medium	91024.1	Q6	108569	Q6
EF3030_RS04355	EF3030_RS04355	EF3030_RS04355	EF3030_RS04355	EF3030_RS04355	PspC domain-containing protein	-0.336277	Q2/Q2	-1.68162	0.662584	2	0.7033	1	EF3030_Pellet_10	EF3030_Pellet_04	EF3030_Pellet_10/EF3030_Pellet_04	rots	median	none	none	1.5	0.05	1.26249	down	-1.26249	Cohen's d	-0.283861	0.505746	-1.57674	1.00902	small	4297.83	Q2	5728.57	Q2
EF3030_RS04365	EF3030_RS04365	EF3030_RS04365	EF3030_RS04365	EF3030_RS04365	ABC transporter ATP-binding protein	-0.214145	Q5/Q4	-0.900865	0.460212	13	0.38478	0.92437	EF3030_Pellet_10	EF3030_Pellet_04	EF3030_Pellet_10/EF3030_Pellet_04	rots	median	none	none	1.5	0.05	1.16002	down	-1.16002	Cohen's d	-0.250246	0.483123	-0.703033	0.202541	small	37883.4	Q5	34361.8	Q4
EF3030_RS04370	EF3030_RS04370	EF3030_RS04370	EF3030_RS04370	EF3030_RS04370	ABC transporter permease	-0.238516	Q2/Q2	-0.601577	0.565059	12	0.67803	1	EF3030_Pellet_10	EF3030_Pellet_04	EF3030_Pellet_10/EF3030_Pellet_04	rots	median	none	none	1.5	0.05	1.17978	down	-1.17978	Cohen's d	0.0767535	0.702763	-0.393513	0.54702	negligible	9675.4	Q2	11090.5	Q2
EF3030_RS04390	EF3030_RS04390	EF3030_RS04390	EF3030_RS04390	EF3030_RS04390	aminotransferase class I/II-fold pyridoxal phosphate-dependent enzyme	-0.504098	Q5/Q6	-2.05831	0.0835252	18	1.3914e-06	2.42269e-05	EF3030_Pellet_10	EF3030_Pellet_04	EF3030_Pellet_10/EF3030_Pellet_04	rots	median	none	none	1.5	0.05	1.41824	down	-1.41824	Cohen's d	-0.592243	0.661261	-0.982068	-0.202417	medium	50375.3	Q5	68941.8	Q6
EF3030_RS04405	EF3030_RS04405	EF3030_RS04405	EF3030_RS04405	EF3030_RS04405	saccharopine dehydrogenase family protein	-0.244263	Q8/Q8	-2.01355	0.157751	13	0.0017219	0.0132504	EF3030_Pellet_10	EF3030_Pellet_04	EF3030_Pellet_10/EF3030_Pellet_04	rots	median	none	none	1.5	0.05	1.18449	down	-1.18449	Cohen's d	-0.935514	0.143383	-1.41057	-0.460459	large	357320	Q8	431859	Q8
EF3030_RS04425	EF3030_RS04425	EF3030_RS04425	EF3030_RS04425	EF3030_RS04425	HAD family hydrolase	0.0356974	Q6/Q6	0.250752	0.847781	11	0.99713	1	EF3030_Pellet_10	EF3030_Pellet_04	EF3030_Pellet_10/EF3030_Pellet_04	rots	median	none	none	1.5	0.05	1.02505	up	1.02505	Cohen's d	-0.165967	0.470361	-0.65862	0.326686	negligible	98703.7	Q6	102617	Q6
EF3030_RS04445	EF3030_RS04445	EF3030_RS04445	EF3030_RS04445	EF3030_RS04445	LysR family transcriptional regulator	-0.107201	Q4/Q4	-0.747502	0.604023	10	0.7524	1	EF3030_Pellet_10	EF3030_Pellet_04	EF3030_Pellet_10/EF3030_Pellet_04	rots	median	none	none	1.5	0.05	1.07714	down	-1.07714	Cohen's d	-0.192847	0.239406	-0.710888	0.325194	negligible	31956.2	Q4	37234.9	Q4
EF3030_RS04455	EF3030_RS04455	EF3030_RS04455	EF3030_RS04455	EF3030_RS04455	RluA family pseudouridine synthase	-0.0601074	Q6/Q6	-0.520929	0.68541	12	0.913195	1	EF3030_Pellet_10	EF3030_Pellet_04	EF3030_Pellet_10/EF3030_Pellet_04	rots	median	none	none	1.5	0.05	1.04254	down	-1.04254	Cohen's d	-0.457471	0.305851	-0.933673	0.0187317	small	94423.9	Q6	101421	Q6
EF3030_RS04470	EF3030_RS04470	EF3030_RS04470	EF3030_RS04470	EF3030_RS04470	glutamate-5-semialdehyde dehydrogenase	0.142311	Q7/Q7	0.61114	0.639819	25	0.925233	1	EF3030_Pellet_10	EF3030_Pellet_04	EF3030_Pellet_10/EF3030_Pellet_04	rots	median	none	none	1.5	0.05	1.10367	up	1.10367	Cohen's d	0.117891	0.454392	-0.205088	0.440871	negligible	160029	Q7	150037	Q7
EF3030_RS04485	EF3030_RS04485	EF3030_RS04485	EF3030_RS04485	EF3030_RS04485	DNA polymerase III subunit delta'	-0.30678	Q2/Q2	-1.11087	0.295783	7	0.120634	0.409417	EF3030_Pellet_10	EF3030_Pellet_04	EF3030_Pellet_10/EF3030_Pellet_04	rots	median	none	none	1.5	0.05	1.23694	down	-1.23694	Cohen's d	-0.136741	0.642859	-0.761187	0.487705	negligible	5356.33	Q2	6081.3	Q2
EF3030_RS04500	EF3030_RS04500	EF3030_RS04500	EF3030_RS04500	EF3030_RS04500	ClbS/DfsB family four-helix bundle protein	-0.0459484	Q4/Q4	-0.322493	0.806773	5	0.94715	1	EF3030_Pellet_10	EF3030_Pellet_04	EF3030_Pellet_10/EF3030_Pellet_04	rots	median	none	none	1.5	0.05	1.03236	down	-1.03236	Cohen's d	-0.206888	0.130618	-0.956859	0.543083	small	34226.6	Q4	34392.3	Q4
EF3030_RS04545	EF3030_RS04545	EF3030_RS04545	EF3030_RS04545	EF3030_RS04545	YozE family protein	0.0422721	Q3/Q3	0.17936	0.8749	3	0.956966	1	EF3030_Pellet_10	EF3030_Pellet_04	EF3030_Pellet_10/EF3030_Pellet_04	rots	median	none	none	1.5	0.05	1.02973	up	1.02973	Cohen's d	0.402749	0.249816	-0.606664	1.41216	small	18590.5	Q3	17908.7	Q3
EF3030_RS04550	EF3030_RS04550	EF3030_RS04550	EF3030_RS04550	EF3030_RS04550	PhoH family protein	-0.0539606	Q6/Q6	-0.352599	0.785097	20	0.99775	1	EF3030_Pellet_10	EF3030_Pellet_04	EF3030_Pellet_10/EF3030_Pellet_04	rots	median	none	none	1.5	0.05	1.03811	down	-1.03811	Cohen's d	-0.200743	0.323236	-0.563199	0.161713	small	79990.5	Q6	86522.7	Q6
EF3030_RS04570	EF3030_RS04570	EF3030_RS04570	EF3030_RS04570	EF3030_RS04570	GNAT family N-acetyltransferase	0.205898	Q2/Q2	1.1514	0.320717	3	0.2426	0.684574	EF3030_Pellet_10	EF3030_Pellet_04	EF3030_Pellet_10/EF3030_Pellet_04	rots	median	none	none	1.5	0.05	1.1534	up	1.1534	Cohen's d	0.315092	0.309656	-0.690423	1.32061	small	8420.63	Q2	10377.7	Q2
EF3030_RS04585	EF3030_RS04585	EF3030_RS04585	EF3030_RS04585	EF3030_RS04585	GNAT family N-acetyltransferase	-0.151876	Q5/Q5	-0.762186	0.540427	10	0.603563	1	EF3030_Pellet_10	EF3030_Pellet_04	EF3030_Pellet_10/EF3030_Pellet_04	rots	median	none	none	1.5	0.05	1.11101	down	-1.11101	Cohen's d	-0.158574	0.361638	-0.676227	0.359078	negligible	38157.4	Q5	43970.9	Q5
EF3030_RS04595	EF3030_RS04595	EF3030_RS04595	EF3030_RS04595	EF3030_RS04595	DNA internalization-related competence protein ComEC/Rec2	-1.38594	Q2/Q2	-2.89873	0.117736	2	0.0661068	0.267965	EF3030_Pellet_10	EF3030_Pellet_04	EF3030_Pellet_10/EF3030_Pellet_04	rots	median	none	none	1.5	0.05	2.61342	down	-2.61342	Cohen's d	-0.744386	1.5697	-2.07461	0.585836	medium	5777.9	Q2	8602	Q2
EF3030_RS04610	EF3030_RS04610	EF3030_RS04610	EF3030_RS04610	EF3030_RS04610	ABC transporter permease	0.182024	Q1/Q1	0.54589	0.614286	5	0.706939	1	EF3030_Pellet_10	EF3030_Pellet_04	EF3030_Pellet_10/EF3030_Pellet_04	rots	median	none	none	1.5	0.05	1.13447	up	1.13447	Cohen's d	0.520025	0.659521	-0.240485	1.28053	medium	2252.03	Q1	1713.07	Q1
EF3030_RS04630	EF3030_RS04630	EF3030_RS04630	EF3030_RS04630	EF3030_RS04630	VOC family protein	0.0449749	Q9/Q9	0.244608	0.843604	2	0.900074	1	EF3030_Pellet_10	EF3030_Pellet_04	EF3030_Pellet_10/EF3030_Pellet_04	rots	median	none	none	1.5	0.05	1.03167	up	1.03167	Cohen's d	0.304467	0.13723	-0.989382	1.59831	small	738006	Q9	712348	Q9
EF3030_RS04640	EF3030_RS04640	EF3030_RS04640	EF3030_RS04640	EF3030_RS04640	dihydroorotate dehydrogenase	-0.347359	Q2/Q2	-1.11193	0.317436	7	0.149759	0.479594	EF3030_Pellet_10	EF3030_Pellet_04	EF3030_Pellet_10/EF3030_Pellet_04	rots	median	none	none	1.5	0.05	1.27223	down	-1.27223	Cohen's d	-0.128968	0.532804	-0.753334	0.495397	negligible	7176.17	Q2	9708.6	Q2
EF3030_RS04720	EF3030_RS04720	EF3030_RS04720	EF3030_RS04720	EF3030_RS04720	O-methyltransferase	-0.272956	Q4/Q4	-1.16316	0.26511	13	0.0331742	0.156006	EF3030_Pellet_10	EF3030_Pellet_04	EF3030_Pellet_10/EF3030_Pellet_04	rots	median	none	none	1.5	0.05	1.20828	down	-1.20828	Cohen's d	-0.447801	0.331149	-0.904444	0.00884167	small	21478.4	Q4	24767.3	Q4
EF3030_RS04745	EF3030_RS04745	EF3030_RS04745	EF3030_RS04745	EF3030_RS04745	histidine phosphatase family protein	-0.390621	Q3/Q4	-1.3479	0.224289	8	0.03934	0.176907	EF3030_Pellet_10	EF3030_Pellet_04	EF3030_Pellet_10/EF3030_Pellet_04	rots	median	none	none	1.5	0.05	1.31096	down	-1.31096	Cohen's d	-0.0724273	0.698669	-0.653691	0.508836	negligible	19010.3	Q3	29830.7	Q4
EF3030_RS04750	EF3030_RS04750	EF3030_RS04750	EF3030_RS04750	EF3030_RS04750	aminoacyl-tRNA deacylase	0.0255967	Q7/Q7	0.18242	0.88087	11	0.999227	1	EF3030_Pellet_10	EF3030_Pellet_04	EF3030_Pellet_10/EF3030_Pellet_04	rots	median	none	none	1.5	0.05	1.0179	up	1.0179	Cohen's d	0.221097	0.13905	-0.27221	0.714405	small	199015	Q7	192476	Q7
EF3030_RS04755	EF3030_RS04755	EF3030_RS04755	EF3030_RS04755	EF3030_RS04755	DUF368 domain-containing protein	-0.133718	Q1/Q1	-0.242924	0.820812	2	0.878392	1	EF3030_Pellet_10	EF3030_Pellet_04	EF3030_Pellet_10/EF3030_Pellet_04	rots	median	none	none	1.5	0.05	1.09712	down	-1.09712	Cohen's d	-0.252084	0.367076	-1.5436	1.03943	small	1708.07	Q1	1821.8	Q1
EF3030_RS04760	EF3030_RS04760	EF3030_RS04760	EF3030_RS04760	EF3030_RS04760	glycoside hydrolase family 25 protein	-0.0553359	Q3/Q3	-0.429793	0.687956	7	0.857814	1	EF3030_Pellet_10	EF3030_Pellet_04	EF3030_Pellet_10/EF3030_Pellet_04	rots	median	none	none	1.5	0.05	1.0391	down	-1.0391	Cohen's d	-0.276428	0.212942	-0.903117	0.350261	small	18546.4	Q3	19311.3	Q3
EF3030_RS04770	EF3030_RS04770	EF3030_RS04770	EF3030_RS04770	EF3030_RS04770	NUDIX hydrolase	-0.0730044	Q6/Q7	-0.447422	0.726126	11	0.947772	1	EF3030_Pellet_10	EF3030_Pellet_04	EF3030_Pellet_10/EF3030_Pellet_04	rots	median	none	none	1.5	0.05	1.0519	down	-1.0519	Cohen's d	-0.20275	0.474827	-0.695819	0.290319	small	115354	Q6	119941	Q7
EF3030_RS04780	EF3030_RS04780	EF3030_RS04780	EF3030_RS04780	EF3030_RS04780	5'-methylthioadenosine/adenosylhomocysteine nucleosidase	0.0206788	Q3/Q3	0.207444	0.886604	2	0.937427	1	EF3030_Pellet_10	EF3030_Pellet_04	EF3030_Pellet_10/EF3030_Pellet_04	rots	median	none	none	1.5	0.05	1.01444	up	1.01444	Cohen's d	0.179619	0.0904755	-1.10939	1.46863	negligible	13786.3	Q3	13749.9	Q3
EF3030_RS04790	EF3030_RS04790	EF3030_RS04790	EF3030_RS04790	EF3030_RS04790	3'-5' exonuclease	0.315592	Q6/Q5	1.94765	0.146732	6	0.0166759	0.0892066	EF3030_Pellet_10	EF3030_Pellet_04	EF3030_Pellet_10/EF3030_Pellet_04	rots	median	none	none	1.5	0.05	1.24452	up	1.24452	Cohen's d	1.58061	0.146544	0.804595	2.35662	large	73025.5	Q6	58541.8	Q5
EF3030_RS04795	EF3030_RS04795	EF3030_RS04795	EF3030_RS04795	EF3030_RS04795	glycerophosphodiester phosphodiesterase	0.0520359	Q2/Q2	0.306495	0.808266	14	0.995804	1	EF3030_Pellet_10	EF3030_Pellet_04	EF3030_Pellet_10/EF3030_Pellet_04	rots	median	none	none	1.5	0.05	1.03673	up	1.03673	Cohen's d	-0.108222	0.591131	-0.542644	0.326201	negligible	5981.37	Q2	5615.83	Q2
EF3030_RS04825	EF3030_RS04825	EF3030_RS04825	EF3030_RS04825	EF3030_RS04825	amino acid permease	-0.00757036	Q4/Q2	0.700784	0.735724	2	0.788611	1	EF3030_Pellet_10	EF3030_Pellet_04	EF3030_Pellet_10/EF3030_Pellet_04	rots	median	none	none	1.5	0.05	1.00526	down	-1.00526	Cohen's d	-0.0560179	0.485164	-1.34269	1.23065	negligible	23310	Q4	11820.4	Q2
EF3030_RS04905	EF3030_RS04905	EF3030_RS04905	EF3030_RS04905	EF3030_RS04905	aspartate-semialdehyde dehydrogenase	-0.179976	Q9/Q9	-1.0264	0.43537	19	0.283219	0.745069	EF3030_Pellet_10	EF3030_Pellet_04	EF3030_Pellet_10/EF3030_Pellet_04	rots	median	none	none	1.5	0.05	1.13286	down	-1.13286	Cohen's d	-0.523654	0.269085	-0.901106	-0.146202	medium	837083	Q9	895158	Q9
EF3030_RS04920	EF3030_RS04920	EF3030_RS04920	EF3030_RS04920	EF3030_RS04920	4-oxalocrotonate tautomerase	0.167916	Q10/Q10	0.960921	0.4134	3	0.371399	0.907375	EF3030_Pellet_10	EF3030_Pellet_04	EF3030_Pellet_10/EF3030_Pellet_04	rots	median	none	none	1.5	0.05	1.12343	up	1.12343	Cohen's d	0.754688	0.152339	-0.279606	1.78898	medium	2.47067e+06	Q10	2.23395e+06	Q10
EF3030_RS04925	EF3030_RS04925	EF3030_RS04925	EF3030_RS04925	EF3030_RS04925	thymidine kinase	-0.531792	Q2/Q3	-1.78025	0.137653	7	0.00887246	0.052977	EF3030_Pellet_10	EF3030_Pellet_04	EF3030_Pellet_10/EF3030_Pellet_04	rots	median	none	none	1.5	0.05	1.44572	down	-1.44572	Cohen's d	-1.34652	0.335974	-2.03731	-0.655728	large	9649.13	Q2	15391.4	Q3
EF3030_RS04940	EF3030_RS04940	EF3030_RS04940	EF3030_RS04940	EF3030_RS04940	L-threonylcarbamoyladenylate synthase	-0.196642	Q1/Q1	-0.609654	0.574622	4	0.625276	1	EF3030_Pellet_10	EF3030_Pellet_04	EF3030_Pellet_10/EF3030_Pellet_04	rots	median	none	none	1.5	0.05	1.14603	down	-1.14603	Cohen's d	-0.264598	0.575112	-1.11495	0.585754	small	1627.57	Q1	2764	Q1
EF3030_RS04945	EF3030_RS04945	EF3030_RS04945	EF3030_RS04945	EF3030_RS04945	GNAT family N-acetyltransferase	-0.153005	Q2/Q3	-1.00845	0.437098	3	0.406145	0.954972	EF3030_Pellet_10	EF3030_Pellet_04	EF3030_Pellet_10/EF3030_Pellet_04	rots	median	none	none	1.5	0.05	1.11188	down	-1.11188	Cohen's d	-0.525256	0.39108	-1.54168	0.491162	medium	9809.5	Q2	12769.3	Q3
EF3030_RS04950	EF3030_RS04950	EF3030_RS04950	EF3030_RS04950	EF3030_RS04950	serine hydroxymethyltransferase	0.0516871	Q10/Q10	0.353309	0.770527	23	0.997842	1	EF3030_Pellet_10	EF3030_Pellet_04	EF3030_Pellet_10/EF3030_Pellet_04	rots	median	none	none	1.5	0.05	1.03648	up	1.03648	Cohen's d	-0.018599	0.294504	-0.355289	0.318091	negligible	1.92583e+06	Q10	1.84032e+06	Q10
EF3030_RS04955	EF3030_RS04955	EF3030_RS04955	EF3030_RS04955	EF3030_RS04955	nucleoid-associated protein	-0.0621048	Q7/Q7	-0.539329	0.665358	15	0.909954	1	EF3030_Pellet_10	EF3030_Pellet_04	EF3030_Pellet_10/EF3030_Pellet_04	rots	median	none	none	1.5	0.05	1.04399	down	-1.04399	Cohen's d	-0.0288696	0.523187	-0.447849	0.39011	negligible	153277	Q7	156858	Q7
EF3030_RS04965	EF3030_RS04965	EF3030_RS04965	EF3030_RS04965	EF3030_RS04965	DUF1002 domain-containing protein	-0.0766663	Q8/Q8	-0.38625	0.749979	17	0.987608	1	EF3030_Pellet_10	EF3030_Pellet_04	EF3030_Pellet_10/EF3030_Pellet_04	rots	median	none	none	1.5	0.05	1.05458	down	-1.05458	Cohen's d	-0.445443	0.197272	-0.84317	-0.0477157	small	361394	Q8	403721	Q8
EF3030_RS04990	EF3030_RS04990	EF3030_RS04990	EF3030_RS04990	EF3030_RS04990	ABC transporter substrate-binding protein	0.00207842	Q9/Q9	0.02422	0.986766	22	1	1	EF3030_Pellet_10	EF3030_Pellet_04	EF3030_Pellet_10/EF3030_Pellet_04	rots	median	none	none	1.5	0.05	1.00144	up	1.00144	Cohen's d	0.268407	0.480039	-0.077532	0.614346	small	1.13119e+06	Q9	1.14287e+06	Q9
EF3030_RS05000	EF3030_RS05000	EF3030_RS05000	EF3030_RS05000	EF3030_RS05000	iron ABC transporter permease	-0.167966	Q2/Q2	-0.444158	0.671666	5	0.797474	1	EF3030_Pellet_10	EF3030_Pellet_04	EF3030_Pellet_10/EF3030_Pellet_04	rots	median	none	none	1.5	0.05	1.12347	down	-1.12347	Cohen's d	-0.365929	0.239594	-1.12014	0.388277	small	5998.03	Q2	6326.07	Q2
EF3030_RS05005	EF3030_RS05005	EF3030_RS05005	EF3030_RS05005	EF3030_RS05005	ABC transporter ATP-binding protein	0.00744997	Q7/Q7	0.0361922	0.973918	13	1	1	EF3030_Pellet_10	EF3030_Pellet_04	EF3030_Pellet_10/EF3030_Pellet_04	rots	median	none	none	1.5	0.05	1.00518	up	1.00518	Cohen's d	-0.146195	0.220557	-0.597822	0.305433	negligible	118624	Q7	134968	Q7
EF3030_RS05040	EF3030_RS05040	EF3030_RS05040	EF3030_RS05040	EF3030_RS05040	recombinase family protein	0.0438085	Q3/Q3	0.106575	0.915332	15	0.99999	1	EF3030_Pellet_10	EF3030_Pellet_04	EF3030_Pellet_10/EF3030_Pellet_04	rots	median	none	none	1.5	0.05	1.03083	up	1.03083	Cohen's d	0.350748	0.288582	-0.0714189	0.772914	small	17158.1	Q3	14068.6	Q3
EF3030_RS05045	EF3030_RS05045	EF3030_RS05045	EF3030_RS05045	EF3030_RS05045	hypothetical protein	-0.252108	Q3/Q3	-0.876101	0.391346	6	0.287178	0.751063	EF3030_Pellet_10	EF3030_Pellet_04	EF3030_Pellet_10/EF3030_Pellet_04	rots	median	none	none	1.5	0.05	1.19095	down	-1.19095	Cohen's d	-0.447729	0.411033	-1.13358	0.23812	small	10742.2	Q3	11871.9	Q3
EF3030_RS05050	EF3030_RS05050	EF3030_RS05050	EF3030_RS05050	EF3030_RS05050	hypothetical protein	-0.173475	Q5/Q5	-1.19532	0.377142	2	0.345161	0.859319	EF3030_Pellet_10	EF3030_Pellet_04	EF3030_Pellet_10/EF3030_Pellet_04	rots	median	none	none	1.5	0.05	1.12777	down	-1.12777	Cohen's d	-1.145	0.103794	-2.53283	0.242825	large	46581.2	Q5	53525.7	Q5
EF3030_RS05060	EF3030_RS05060	EF3030_RS05060	EF3030_RS05060	EF3030_RS05060	ADP-ribosylglycohydrolase family protein	0.270138	Q1/Q1	0.616634	0.587299	4	0.645954	1	EF3030_Pellet_10	EF3030_Pellet_04	EF3030_Pellet_10/EF3030_Pellet_04	rots	median	none	none	1.5	0.05	1.20592	up	1.20592	Cohen's d	0.637881	0.527043	-0.230039	1.5058	medium	343.267	Q1	255.8	Q1
EF3030_RS05065	EF3030_RS05065	EF3030_RS05065	EF3030_RS05065	EF3030_RS05065	diacylglycerol kinase family lipid kinase	-0.426079	Q5/Q5	-1.9568	0.0971223	13	8.22692e-05	0.000970372	EF3030_Pellet_10	EF3030_Pellet_04	EF3030_Pellet_10/EF3030_Pellet_04	rots	median	none	none	1.5	0.05	1.34358	down	-1.34358	Cohen's d	-1.24383	0.212953	-1.73654	-0.75112	large	43769.9	Q5	61416.9	Q5
EF3030_RS05080	EF3030_RS05080	EF3030_RS05080	EF3030_RS05080	EF3030_RS05080	type II toxin-antitoxin system antitoxin PezA	-0.277038	Q3/Q4	-1.39395	0.281762	6	0.120081	0.408503	EF3030_Pellet_10	EF3030_Pellet_04	EF3030_Pellet_10/EF3030_Pellet_04	rots	median	none	none	1.5	0.05	1.2117	down	-1.2117	Cohen's d	0.0200367	0.515549	-0.657395	0.697469	negligible	16985.9	Q3	25167.6	Q4
EF3030_RS05085	EF3030_RS05085	EF3030_RS05085	EF3030_RS05085	EF3030_RS05085	type II toxin-antitoxin system toxin PezT	0.294664	Q1/Q2	0.358329	0.732792	10	0.945574	1	EF3030_Pellet_10	EF3030_Pellet_04	EF3030_Pellet_10/EF3030_Pellet_04	rots	median	none	none	1.5	0.05	1.2266	up	1.2266	Cohen's d	0.419422	0.904427	-0.103071	0.941915	small	3867.5	Q1	4587.33	Q2
EF3030_RS05115	EF3030_RS05115	EF3030_RS05115	EF3030_RS05115	EF3030_RS05115	IS1182 family transposase	-1.64176	Q1/Q1	-0.8472	0.328608	3	0.252982	0.694902	EF3030_Pellet_10	EF3030_Pellet_04	EF3030_Pellet_10/EF3030_Pellet_04	rots	median	none	none	1.5	0.05	3.12046	down	-3.12046	Cohen's d	-0.213581	1.45905	-1.21576	0.788597	small	9.4	Q1	5.6	Q1
EF3030_RS05130	EF3030_RS05130	EF3030_RS05130	EF3030_RS05130	EF3030_RS05130	TIGR00341 family protein	-0.177952	Q4/Q4	-1.43282	0.312829	7	0.143276	0.464035	EF3030_Pellet_10	EF3030_Pellet_04	EF3030_Pellet_10/EF3030_Pellet_04	rots	median	none	none	1.5	0.05	1.13128	down	-1.13128	Cohen's d	-0.725284	0.34455	-1.36918	-0.081387	medium	24900.2	Q4	29749.8	Q4
EF3030_RS05140	EF3030_RS05140	EF3030_RS05140	EF3030_RS05140	EF3030_RS05140	YbaN family protein	-0.31649	Q6/Q5	-1.79056	0.0786068	3	0.0175657	0.0929302	EF3030_Pellet_10	EF3030_Pellet_04	EF3030_Pellet_10/EF3030_Pellet_04	rots	median	none	none	1.5	0.05	1.2453	down	-1.2453	Cohen's d	-1.16649	0.275036	-2.24747	-0.0855027	large	63209	Q6	52002.1	Q5
EF3030_RS05145	EF3030_RS05145	EF3030_RS05145	EF3030_RS05145	EF3030_RS05145	copper homeostasis protein CutC	0.206611	Q5/Q5	0.257055	0.795508	3	0.891652	1	EF3030_Pellet_10	EF3030_Pellet_04	EF3030_Pellet_10/EF3030_Pellet_04	rots	median	none	none	1.5	0.05	1.15397	up	1.15397	Cohen's d	0.279016	0.392362	-0.725168	1.2832	small	60348.1	Q5	65248.8	Q5
EF3030_RS05150	EF3030_RS05150	EF3030_RS05150	EF3030_RS05150	EF3030_RS05150	MmcQ/YjbR family DNA-binding protein	0.243691	Q2/Q2	0.834049	0.435714	6	0.370828	0.907375	EF3030_Pellet_10	EF3030_Pellet_04	EF3030_Pellet_10/EF3030_Pellet_04	rots	median	none	none	1.5	0.05	1.18402	up	1.18402	Cohen's d	0.311136	0.346071	-0.370365	0.992637	small	9616.03	Q2	9876	Q2
EF3030_RS05190	EF3030_RS05190	EF3030_RS05190	EF3030_RS05190	EF3030_RS05190	McrB family protein	0.0785013	Q3/Q3	0.443525	0.722683	27	0.993175	1	EF3030_Pellet_10	EF3030_Pellet_04	EF3030_Pellet_10/EF3030_Pellet_04	rots	median	none	none	1.5	0.05	1.05592	up	1.05592	Cohen's d	0.0304445	0.567949	-0.279899	0.340788	negligible	16188.2	Q3	14123.5	Q3
EF3030_RS05200	EF3030_RS05200	EF3030_RS05200	EF3030_RS05200	EF3030_RS05200	GMP reductase	0.256111	Q8/Q8	1.63475	0.214178	19	0.00272342	0.0196935	EF3030_Pellet_10	EF3030_Pellet_04	EF3030_Pellet_10/EF3030_Pellet_04	rots	median	none	none	1.5	0.05	1.19426	up	1.19426	Cohen's d	0.541609	0.305622	0.163721	0.919497	medium	442621	Q8	374139	Q8
EF3030_RS05220	EF3030_RS05220	EF3030_RS05220	EF3030_RS05220	EF3030_RS05220	HAD family hydrolase	-0.0377611	Q5/Q5	-0.388316	0.742597	13	0.971612	1	EF3030_Pellet_10	EF3030_Pellet_04	EF3030_Pellet_10/EF3030_Pellet_04	rots	median	none	none	1.5	0.05	1.02652	down	-1.02652	Cohen's d	-0.283347	0.38307	-0.73663	0.169935	small	45030.4	Q5	46472.1	Q5
EF3030_RS05225	EF3030_RS05225	EF3030_RS05225	EF3030_RS05225	EF3030_RS05225	Cof-type HAD-IIB family hydrolase	-0.0541208	Q6/Q6	-0.247545	0.832055	11	0.995205	1	EF3030_Pellet_10	EF3030_Pellet_04	EF3030_Pellet_10/EF3030_Pellet_04	rots	median	none	none	1.5	0.05	1.03823	down	-1.03823	Cohen's d	-0.34145	0.245242	-0.836828	0.153928	small	106191	Q6	105292	Q6
EF3030_RS05245	EF3030_RS05245	EF3030_RS05245	EF3030_RS05245	EF3030_RS05245	amino acid ABC transporter ATP-binding protein	0.338393	Q7/Q7	1.56347	0.212058	10	0.0197148	0.101683	EF3030_Pellet_10	EF3030_Pellet_04	EF3030_Pellet_10/EF3030_Pellet_04	rots	median	none	none	1.5	0.05	1.26435	up	1.26435	Cohen's d	0.305188	0.376234	-0.214653	0.825029	small	189145	Q7	151847	Q7
EF3030_RS05250	EF3030_RS05250	EF3030_RS05250	EF3030_RS05250	EF3030_RS05250	ABC transporter substrate-binding protein/permease	0.43674	Q8/Q8	3.50133	0.0298837	23	5.0431e-13	2.50242e-11	EF3030_Pellet_10	EF3030_Pellet_04	EF3030_Pellet_10/EF3030_Pellet_04	rots	median	none	none	1.5	0.05	1.35354	up	1.35354	Cohen's d	1.13734	0.277811	0.774461	1.50023	large	347904	Q8	254404	Q8
EF3030_RS05255	EF3030_RS05255	EF3030_RS05255	EF3030_RS05255	EF3030_RS05255	CPBP family intramembrane glutamic endopeptidase	0.286753	Q1/Q1	0.961208	0.434497	2	0.416839	0.961268	EF3030_Pellet_10	EF3030_Pellet_04	EF3030_Pellet_10/EF3030_Pellet_04	rots	median	none	none	1.5	0.05	1.21989	up	1.21989	Cohen's d	0.609997	0.28395	-0.705996	1.92599	medium	578.167	Q1	559.4	Q1
EF3030_RS05265	EF3030_RS05265	EF3030_RS05265	EF3030_RS05265	EF3030_RS05265	GNAT family protein	-0.00163783	Q3/Q3	-0.00690349	0.994882	5	0.999999	1	EF3030_Pellet_10	EF3030_Pellet_04	EF3030_Pellet_10/EF3030_Pellet_04	rots	median	none	none	1.5	0.05	1.00114	down	-1.00114	Cohen's d	0.150227	0.337825	-0.5988	0.899254	negligible	17808	Q3	17829.2	Q3
EF3030_RS05275	EF3030_RS05275	EF3030_RS05275	EF3030_RS05275	EF3030_RS05275	8-oxo-dGTP diphosphatase	0.0714709	Q5/Q4	0.503941	0.711742	6	0.871981	1	EF3030_Pellet_10	EF3030_Pellet_04	EF3030_Pellet_10/EF3030_Pellet_04	rots	median	none	none	1.5	0.05	1.05079	up	1.05079	Cohen's d	0.367178	0.144199	-0.315921	1.05028	small	38146.9	Q5	36514.4	Q4
EF3030_RS05280	EF3030_RS05280	EF3030_RS05280	EF3030_RS05280	EF3030_RS05280	transcription repressor NadR	-0.159333	Q5/Q5	-1.09543	0.444636	5	0.397038	0.942438	EF3030_Pellet_10	EF3030_Pellet_04	EF3030_Pellet_10/EF3030_Pellet_04	rots	median	none	none	1.5	0.05	1.11677	down	-1.11677	Cohen's d	-0.789004	0.131271	-1.56553	-0.0124746	medium	40830.7	Q5	48428.1	Q5
EF3030_RS05305	EF3030_RS05305	EF3030_RS05305	EF3030_RS05305	EF3030_RS05305	formate--tetrahydrofolate ligase	-0.0563818	Q9/Q9	-0.326717	0.786551	27	0.999534	1	EF3030_Pellet_10	EF3030_Pellet_04	EF3030_Pellet_10/EF3030_Pellet_04	rots	median	none	none	1.5	0.05	1.03985	down	-1.03985	Cohen's d	-0.019515	0.514304	-0.329848	0.290818	negligible	1155646	Q9	1180270	Q9
EF3030_RS05325	EF3030_RS05325	EF3030_RS05325	EF3030_RS05325	EF3030_RS05325	MBL fold metallo-hydrolase	-0.299407	Q5/Q5	-1.39689	0.231661	13	0.016042	0.0867835	EF3030_Pellet_10	EF3030_Pellet_04	EF3030_Pellet_10/EF3030_Pellet_04	rots	median	none	none	1.5	0.05	1.23064	down	-1.23064	Cohen's d	-0.108921	0.565059	-0.560281	0.342438	negligible	46968.4	Q5	57751.7	Q5
EF3030_RS05330	EF3030_RS05330	EF3030_RS05330	EF3030_RS05330	EF3030_RS05330	DUF6290 family protein	-0.0874422	Q5/Q5	-0.58476	0.683983	4	0.79163	1	EF3030_Pellet_10	EF3030_Pellet_04	EF3030_Pellet_10/EF3030_Pellet_04	rots	median	none	none	1.5	0.05	1.06248	down	-1.06248	Cohen's d	-0.23264	0.156448	-1.08215	0.616874	small	55924.1	Q5	58246.8	Q5
EF3030_RS05345	EF3030_RS05345	EF3030_RS05345	EF3030_RS05345	EF3030_RS05345	L-lactate dehydrogenase	0.258436	Q10/Q10	1.16869	0.222207	19	0.00363225	0.0253728	EF3030_Pellet_10	EF3030_Pellet_04	EF3030_Pellet_10/EF3030_Pellet_04	rots	median	none	none	1.5	0.05	1.19618	up	1.19618	Cohen's d	0.255489	0.397344	-0.117167	0.628145	small	6.29142e+06	Q10	5.80239e+06	Q10
EF3030_RS05360	EF3030_RS05360	EF3030_RS05360	EF3030_RS05360	EF3030_RS05360	formate/nitrite transporter family protein	-0.346352	Q1/Q2	-1.20451	0.329841	2	0.287605	0.751063	EF3030_Pellet_10	EF3030_Pellet_04	EF3030_Pellet_10/EF3030_Pellet_04	rots	median	none	none	1.5	0.05	1.27134	down	-1.27134	Cohen's d	-0.743915	0.305968	-2.07408	0.586252	medium	3792.87	Q1	5418.3	Q2
EF3030_RS05375	EF3030_RS05375	EF3030_RS05375	EF3030_RS05375	EF3030_RS05375	DUF2130 domain-containing protein	-0.111558	Q6/Q6	-0.669469	0.56347	23	0.731695	1	EF3030_Pellet_10	EF3030_Pellet_04	EF3030_Pellet_10/EF3030_Pellet_04	rots	median	none	none	1.5	0.05	1.08039	down	-1.08039	Cohen's d	0.269538	0.497375	-0.0686695	0.607746	small	75503.6	Q6	102983	Q6
EF3030_RS05380	EF3030_RS05380	EF3030_RS05380	EF3030_RS05380	EF3030_RS05380	hypothetical protein	-0.18454	Q1/Q1	-0.476103	0.65513	21	0.929962	1	EF3030_Pellet_10	EF3030_Pellet_04	EF3030_Pellet_10/EF3030_Pellet_04	rots	median	none	none	1.5	0.05	1.13645	down	-1.13645	Cohen's d	-0.28962	0.503546	-0.644121	0.0648802	small	1782.1	Q1	2218.27	Q1
EF3030_RS05410	EF3030_RS05410	EF3030_RS05410	EF3030_RS05410	EF3030_RS05410	exodeoxyribonuclease VII small subunit	-2.06869	Q6/Q6	-0.400427	0.711954	2	0.761553	1	EF3030_Pellet_10	EF3030_Pellet_04	EF3030_Pellet_10/EF3030_Pellet_04	rots	median	none	none	1.5	0.05	4.19504	down	-4.19504	Cohen's d	-0.647933	0.381724	-1.96767	0.671806	medium	93673.9	Q6	90179.9	Q6
EF3030_RS05415	EF3030_RS05415	EF3030_RS05415	EF3030_RS05415	EF3030_RS05415	farnesyl diphosphate synthase	-0.157263	Q2/Q2	-0.771484	0.529232	5	0.554685	1	EF3030_Pellet_10	EF3030_Pellet_04	EF3030_Pellet_10/EF3030_Pellet_04	rots	median	none	none	1.5	0.05	1.11517	down	-1.11517	Cohen's d	0.360957	0.685019	-0.393082	1.115	small	6417.33	Q2	8273.23	Q2
EF3030_RS05420	EF3030_RS05420	EF3030_RS05420	EF3030_RS05420	EF3030_RS05420	TlyA family RNA methyltransferase	-0.236487	Q5/Q6	-1.48044	0.241495	7	0.0629739	0.258913	EF3030_Pellet_10	EF3030_Pellet_04	EF3030_Pellet_10/EF3030_Pellet_04	rots	median	none	none	1.5	0.05	1.17812	down	-1.17812	Cohen's d	-0.606584	0.270275	-1.24448	0.0313158	medium	51684.7	Q5	80518.4	Q6
EF3030_RS05425	EF3030_RS05425	EF3030_RS05425	EF3030_RS05425	EF3030_RS05425	arginine repressor	-0.198478	Q7/Q8	-1.26708	0.341547	7	0.186147	0.557653	EF3030_Pellet_10	EF3030_Pellet_04	EF3030_Pellet_10/EF3030_Pellet_04	rots	median	none	none	1.5	0.05	1.14749	down	-1.14749	Cohen's d	-1.29022	0.0951759	-1.97576	-0.604673	large	199266	Q7	226481	Q8
EF3030_RS05435	EF3030_RS05435	EF3030_RS05435	EF3030_RS05435	EF3030_RS05435	metallophosphoesterase family protein	0.00123528	Q5/Q5	0.0102295	0.993725	9	1	1	EF3030_Pellet_10	EF3030_Pellet_04	EF3030_Pellet_10/EF3030_Pellet_04	rots	median	none	none	1.5	0.05	1.00086	up	1.00086	Cohen's d	0.322172	0.178957	-0.227499	0.871844	small	60400.2	Q5	61541.7	Q5
EF3030_RS05480	EF3030_RS05480	EF3030_RS05480	EF3030_RS05480	EF3030_RS05480	tagatose-6-phosphate kinase	-0.436327	Q2/Q2	-2.32284	0.0927155	10	0.00034831	0.00340965	EF3030_Pellet_10	EF3030_Pellet_04	EF3030_Pellet_10/EF3030_Pellet_04	rots	median	none	none	1.5	0.05	1.35316	down	-1.35316	Cohen's d	-0.877714	0.427861	-1.41887	-0.336559	large	6492.23	Q2	11628.2	Q2
EF3030_RS05490	EF3030_RS05490	EF3030_RS05490	EF3030_RS05490	EF3030_RS05490	transcription antiterminator	-1.76977	Q2/Q3	-2.1999	0.0476266	15	1.25912e-07	2.67295e-06	EF3030_Pellet_10	EF3030_Pellet_04	EF3030_Pellet_10/EF3030_Pellet_04	rots	median	down	down	1.5	0.05	3.40999	down	-3.40999	Cohen's d	-0.804553	0.815499	-1.24013	-0.368975	large	4523.3	Q2	17497	Q3
EF3030_RS05495	EF3030_RS05495	EF3030_RS05495	EF3030_RS05495	EF3030_RS05495	PTS lactose/cellobiose transporter subunit IIA	-1.32102	Q3/Q5	-3.10779	0.0162155	3	0.000780299	0.00656638	EF3030_Pellet_10	EF3030_Pellet_04	EF3030_Pellet_10/EF3030_Pellet_04	rots	median	down	down	1.5	0.05	2.49843	down	-2.49843	Cohen's d	-0.365297	0.651595	-1.37293	0.642336	small	15179.8	Q3	42643.3	Q5
EF3030_RS05500	EF3030_RS05500	EF3030_RS05500	EF3030_RS05500	EF3030_RS05500	lactose-specific PTS transporter subunit EIIC	-1.37998	Q2/Q4	-5.02411	0.00601444	6	3.10603e-07	6.29519e-06	EF3030_Pellet_10	EF3030_Pellet_04	EF3030_Pellet_10/EF3030_Pellet_04	rots	median	down	down	1.5	0.05	2.60264	down	-2.60264	Cohen's d	-3.26605	0.252266	-4.30083	-2.23127	large	9691.23	Q2	25944.6	Q4
EF3030_RS05520	EF3030_RS05520	EF3030_RS05520	EF3030_RS05520	EF3030_RS05520	DeoR/GlpR family DNA-binding transcription regulator	0.0451917	Q7/Q7	0.296547	0.825039	13	0.996796	1	EF3030_Pellet_10	EF3030_Pellet_04	EF3030_Pellet_10/EF3030_Pellet_04	rots	median	none	none	1.5	0.05	1.03182	up	1.03182	Cohen's d	0.184936	0.275307	-0.267052	0.636924	negligible	177878	Q7	168631	Q7
EF3030_RS05545	EF3030_RS05545	EF3030_RS05545	EF3030_RS05545	EF3030_RS05545	phosphocarrier protein HPr	-0.141243	Q10/Q10	-0.676489	0.577848	5	0.643623	1	EF3030_Pellet_10	EF3030_Pellet_04	EF3030_Pellet_10/EF3030_Pellet_04	rots	median	none	none	1.5	0.05	1.10285	down	-1.10285	Cohen's d	-0.685761	0.60045	-1.4554	0.0838815	medium	1.4851e+07	Q10	1.46201e+07	Q10
EF3030_RS05555	EF3030_RS05555	EF3030_RS05555	EF3030_RS05555	EF3030_RS05555	pneumococcal-type histidine triad protein	5.0598	Q9/Q3	13.2602	0.000758555	24	2.62831e-33	7.56428e-31	EF3030_Pellet_10	EF3030_Pellet_04	EF3030_Pellet_10/EF3030_Pellet_04	rots	median	up	up	1.5	0.05	33.3544	up	33.3544	Cohen's d	2.98532	0.555702	2.50628	3.46435	large	477381	Q9	12107.9	Q3
EF3030_RS05560	EF3030_RS05560	EF3030_RS05560	EF3030_RS05560	EF3030_RS05560	phospholipase D-like domain-containing protein	-0.276445	Q1/Q1	-0.0708238	0.999533	2	0.999983	1	EF3030_Pellet_10	EF3030_Pellet_04	EF3030_Pellet_10/EF3030_Pellet_04	rots	median	none	none	1.5	0.05	1.21121	down	-1.21121	Cohen's d	-0.0859204	0.852154	-1.37293	1.20109	negligible	2485.5	Q1	0	Q1
EF3030_RS05570	EF3030_RS05570	EF3030_RS05570	EF3030_RS05570	EF3030_RS05570	FRG domain-containing protein	-0.179049	Q6/Q6	-1.50308	0.296463	14	0.0524327	0.220023	EF3030_Pellet_10	EF3030_Pellet_04	EF3030_Pellet_10/EF3030_Pellet_04	rots	median	none	none	1.5	0.05	1.13214	down	-1.13214	Cohen's d	-0.6944	0.317577	-1.1414	-0.247404	medium	63148.3	Q6	72926.9	Q6
EF3030_RS05575	EF3030_RS05575	EF3030_RS05575	EF3030_RS05575	EF3030_RS05575	YjjG family noncanonical pyrimidine nucleotidase	0.111236	Q7/Q7	0.712588	0.529893	8	0.569307	1	EF3030_Pellet_10	EF3030_Pellet_04	EF3030_Pellet_10/EF3030_Pellet_04	rots	median	none	none	1.5	0.05	1.08015	up	1.08015	Cohen's d	0.50695	0.216861	-0.0833825	1.09728	medium	168002	Q7	164377	Q7
EF3030_RS05580	EF3030_RS05580	EF3030_RS05580	EF3030_RS05580	EF3030_RS05580	hypothetical protein	0.12894	Q1/Q1	0.499636	0.661478	5	0.782377	1	EF3030_Pellet_10	EF3030_Pellet_04	EF3030_Pellet_10/EF3030_Pellet_04	rots	median	none	none	1.5	0.05	1.09349	up	1.09349	Cohen's d	0.741612	0.395844	-0.0316445	1.51487	medium	3153.4	Q1	3108.93	Q1
EF3030_RS05585	EF3030_RS05585	EF3030_RS05585	EF3030_RS05585	EF3030_RS05585	uracil-DNA glycosylase	0.165472	Q5/Q5	0.602241	0.615531	8	0.752885	1	EF3030_Pellet_10	EF3030_Pellet_04	EF3030_Pellet_10/EF3030_Pellet_04	rots	median	none	none	1.5	0.05	1.12153	up	1.12153	Cohen's d	0.464989	0.601165	-0.123884	1.05386	small	49702.9	Q5	51565.2	Q5
EF3030_RS05590	EF3030_RS05590	EF3030_RS05590	EF3030_RS05590	EF3030_RS05590	8-oxo-dGTP diphosphatase	-0.216113	Q3/Q3	-1.13221	0.35747	4	0.267744	0.716401	EF3030_Pellet_10	EF3030_Pellet_04	EF3030_Pellet_10/EF3030_Pellet_04	rots	median	none	none	1.5	0.05	1.1616	down	-1.1616	Cohen's d	-0.650704	0.209876	-1.51948	0.218068	medium	16830.6	Q3	21444.4	Q3
EF3030_RS05595	EF3030_RS05595	EF3030_RS05595	EF3030_RS05595	EF3030_RS05595	dihydroorotase	0.12235	Q7/Q6	0.702457	0.539234	14	0.617664	1	EF3030_Pellet_10	EF3030_Pellet_04	EF3030_Pellet_10/EF3030_Pellet_04	rots	median	none	none	1.5	0.05	1.08851	up	1.08851	Cohen's d	0.0915228	0.43454	-0.342809	0.525855	negligible	124944	Q7	111652	Q6
EF3030_RS05600	EF3030_RS05600	EF3030_RS05600	EF3030_RS05600	EF3030_RS05600	hypothetical protein	0.349893	Q5/Q4	0.60089	0.666793	2	0.70836	1	EF3030_Pellet_10	EF3030_Pellet_04	EF3030_Pellet_10/EF3030_Pellet_04	rots	median	none	none	1.5	0.05	1.27447	up	1.27447	Cohen's d	0.658732	0.468756	-0.662113	1.97958	medium	46990.4	Q5	30188.7	Q4
EF3030_RS05610	EF3030_RS05610	EF3030_RS05610	EF3030_RS05610	EF3030_RS05610	thiamine pyrophosphate-dependent dehydrogenase E1 component subunit alpha	-0.545904	Q4/Q5	-1.82181	0.1645	10	0.00602423	0.0397654	EF3030_Pellet_10	EF3030_Pellet_04	EF3030_Pellet_10/EF3030_Pellet_04	rots	median	none	none	1.5	0.05	1.45993	down	-1.45993	Cohen's d	-0.386542	0.426825	-0.908187	0.135103	small	31011.5	Q4	48003.5	Q5
EF3030_RS05615	EF3030_RS05615	EF3030_RS05615	EF3030_RS05615	EF3030_RS05615	alpha-ketoacid dehydrogenase subunit beta	-0.488708	Q5/Q5	-1.59125	0.198835	12	0.00874595	0.0527399	EF3030_Pellet_10	EF3030_Pellet_04	EF3030_Pellet_10/EF3030_Pellet_04	rots	median	none	none	1.5	0.05	1.40319	down	-1.40319	Cohen's d	-0.913611	0.24191	-1.40762	-0.419603	large	46794.3	Q5	63773.4	Q5
EF3030_RS05620	EF3030_RS05620	EF3030_RS05620	EF3030_RS05620	EF3030_RS05620	dihydrolipoamide acetyltransferase	-0.337776	Q5/Q5	-1.54439	0.195084	12	0.00789238	0.0489531	EF3030_Pellet_10	EF3030_Pellet_04	EF3030_Pellet_10/EF3030_Pellet_04	rots	median	none	none	1.5	0.05	1.26381	down	-1.26381	Cohen's d	-1.28045	0.190354	-1.79647	-0.764426	large	49605.1	Q5	62630.5	Q5
EF3030_RS05630	EF3030_RS05630	EF3030_RS05630	EF3030_RS05630	EF3030_RS05630	lipoate--protein ligase	-0.543279	Q5/Q6	-2.67347	0.0460385	19	2.69103e-09	7.4469e-08	EF3030_Pellet_10	EF3030_Pellet_04	EF3030_Pellet_10/EF3030_Pellet_04	rots	median	none	none	1.5	0.05	1.45728	down	-1.45728	Cohen's d	-1.57452	0.233578	-1.9993	-1.14975	large	58143.1	Q5	91794.2	Q6
EF3030_RS05640	EF3030_RS05640	EF3030_RS05640	EF3030_RS05640	EF3030_RS05640	ClC family H(+)/Cl(-) exchange transporter	0.036252	Q2/Q2	0.448663	0.728625	8	0.921321	1	EF3030_Pellet_10	EF3030_Pellet_04	EF3030_Pellet_10/EF3030_Pellet_04	rots	median	none	none	1.5	0.05	1.02545	up	1.02545	Cohen's d	-0.141159	0.393909	-0.722955	0.440637	negligible	6258.07	Q2	6128.6	Q2
EF3030_RS05645	EF3030_RS05645	EF3030_RS05645	EF3030_RS05645	EF3030_RS05645	ribonuclease HII	-0.0828004	Q3/Q3	-0.366253	0.75411	11	0.968241	1	EF3030_Pellet_10	EF3030_Pellet_04	EF3030_Pellet_10/EF3030_Pellet_04	rots	median	none	none	1.5	0.05	1.05907	down	-1.05907	Cohen's d	0.198549	0.567348	-0.294468	0.691566	negligible	16415.4	Q3	17497.1	Q3
EF3030_RS05660	EF3030_RS05660	EF3030_RS05660	EF3030_RS05660	EF3030_RS05660	SIALI-17 repeat-containing surface protein	-0.41323	Q2/Q3	-1.40613	0.181892	61	8.03691e-09	2.10275e-07	EF3030_Pellet_10	EF3030_Pellet_04	EF3030_Pellet_10/EF3030_Pellet_04	rots	median	none	none	1.5	0.05	1.33166	down	-1.33166	Cohen's d	-0.384878	0.58748	-0.592354	-0.177402	small	9492.87	Q2	12354.8	Q3
EF3030_RS05665	EF3030_RS05665	EF3030_RS05665	EF3030_RS05665	EF3030_RS05665	ZmpA/ZmpB/ZmpC family metallo-endopeptidase	-0.184189	Q6/Q6	-0.984822	0.449958	92	0.167269	0.515419	EF3030_Pellet_10	EF3030_Pellet_04	EF3030_Pellet_10/EF3030_Pellet_04	rots	median	none	none	1.5	0.05	1.13618	down	-1.13618	Cohen's d	-0.340624	0.307994	-0.509044	-0.172205	small	86080.3	Q6	99798.6	Q6
EF3030_RS05670	EF3030_RS05670	EF3030_RS05670	EF3030_RS05670	EF3030_RS05670	hypothetical protein	-0.570838	Q1/Q1	-1.06078	0.280163	6	0.118168	0.405834	EF3030_Pellet_10	EF3030_Pellet_04	EF3030_Pellet_10/EF3030_Pellet_04	rots	median	none	none	1.5	0.05	1.48539	down	-1.48539	Cohen's d	-0.534205	0.530433	-1.2236	0.155187	medium	1454.53	Q1	3031.9	Q1
EF3030_RS05715	EF3030_RS05715	EF3030_RS05715	EF3030_RS05715	EF3030_RS05715	YueI family protein	-0.41809	Q4/Q4	-1.91677	0.117971	6	0.00826536	0.0506122	EF3030_Pellet_10	EF3030_Pellet_04	EF3030_Pellet_10/EF3030_Pellet_04	rots	median	none	none	1.5	0.05	1.33616	down	-1.33616	Cohen's d	-1.43344	0.204586	-2.19288	-0.673993	large	25572.7	Q4	34994.6	Q4
EF3030_RS05740	EF3030_RS05740	EF3030_RS05740	EF3030_RS05740	EF3030_RS05740	glucose-1-phosphate adenylyltransferase	-0.442906	Q5/Q6	-2.10773	0.0801991	11	8.62005e-05	0.00100034	EF3030_Pellet_10	EF3030_Pellet_04	EF3030_Pellet_10/EF3030_Pellet_04	rots	median	none	none	1.5	0.05	1.35934	down	-1.35934	Cohen's d	-1.60899	0.159677	-2.17481	-1.04318	large	49136.8	Q5	67354.7	Q6
EF3030_RS05755	EF3030_RS05755	EF3030_RS05755	EF3030_RS05755	EF3030_RS05755	NADP-dependent glyceraldehyde-3-phosphate dehydrogenase	-0.255705	Q10/Q10	-1.09474	0.378246	36	0.0676117	0.271769	EF3030_Pellet_10	EF3030_Pellet_04	EF3030_Pellet_10/EF3030_Pellet_04	rots	median	none	none	1.5	0.05	1.19392	down	-1.19392	Cohen's d	-0.138273	0.466054	-0.406828	0.130281	negligible	2.2609e+06	Q10	2.68578e+06	Q10
EF3030_RS05775	EF3030_RS05775	EF3030_RS05775	EF3030_RS05775	EF3030_RS05775	XRE/MutR family transcriptional regulator	0.00769978	Q3/Q3	0.250888	0.884957	6	0.992384	1	EF3030_Pellet_10	EF3030_Pellet_04	EF3030_Pellet_10/EF3030_Pellet_04	rots	median	none	none	1.5	0.05	1.00535	up	1.00535	Cohen's d	0.472346	0.435218	-0.21445	1.15914	small	14263.3	Q3	14879.2	Q3
EF3030_RS05780	EF3030_RS05780	EF3030_RS05780	EF3030_RS05780	EF3030_RS05780	ABC-F family ATP-binding cassette domain-containing protein	-0.137961	Q5/Q5	-1.01252	0.459336	33	0.318631	0.807237	EF3030_Pellet_10	EF3030_Pellet_04	EF3030_Pellet_10/EF3030_Pellet_04	rots	median	none	none	1.5	0.05	1.10035	down	-1.10035	Cohen's d	-0.451501	0.301416	-0.735358	-0.167644	small	51995.6	Q5	56731.6	Q5
EF3030_RS05785	EF3030_RS05785	EF3030_RS05785	EF3030_RS05785	EF3030_RS05785	HU family DNA-binding protein	0.133765	Q10/Q10	0.629015	0.602245	7	0.71454	1	EF3030_Pellet_10	EF3030_Pellet_04	EF3030_Pellet_10/EF3030_Pellet_04	rots	median	none	none	1.5	0.05	1.09715	up	1.09715	Cohen's d	-0.142303	1.12423	-0.766809	0.482203	negligible	1.05873e+07	Q10	1.02725e+07	Q10
EF3030_RS05790	EF3030_RS05790	EF3030_RS05790	EF3030_RS05790	EF3030_RS05790	DegV family protein	0.0876488	Q6/Q6	0.220007	0.829008	11	0.994739	1	EF3030_Pellet_10	EF3030_Pellet_04	EF3030_Pellet_10/EF3030_Pellet_04	rots	median	none	none	1.5	0.05	1.06264	up	1.06264	Cohen's d	0.288753	0.365183	-0.20561	0.783117	small	80109.2	Q6	81468.3	Q6
EF3030_RS05795	EF3030_RS05795	EF3030_RS05795	EF3030_RS05795	EF3030_RS05795	YitT family protein	0.380933	Q5/Q5	1.31826	0.180074	5	0.0437557	0.190225	EF3030_Pellet_10	EF3030_Pellet_04	EF3030_Pellet_10/EF3030_Pellet_04	rots	median	none	none	1.5	0.05	1.30218	up	1.30218	Cohen's d	0.865531	0.4855	0.0833209	1.64774	large	44213.5	Q5	39149.1	Q5
EF3030_RS05800	EF3030_RS05800	EF3030_RS05800	EF3030_RS05800	EF3030_RS05800	bifunctional riboflavin kinase/FAD synthetase	-0.247692	Q6/Q7	-1.50512	0.238333	14	0.015549	0.0850763	EF3030_Pellet_10	EF3030_Pellet_04	EF3030_Pellet_10/EF3030_Pellet_04	rots	median	none	none	1.5	0.05	1.18731	down	-1.18731	Cohen's d	-1.01073	0.182871	-1.47172	-0.54974	large	106908	Q6	124760	Q7
EF3030_RS05835	EF3030_RS05835	EF3030_RS05835	EF3030_RS05835	EF3030_RS05835	YbaB/EbfC family nucleoid-associated protein	-0.0364651	Q8/Q8	-0.217834	0.857786	5	0.977024	1	EF3030_Pellet_10	EF3030_Pellet_04	EF3030_Pellet_10/EF3030_Pellet_04	rots	median	none	none	1.5	0.05	1.0256	down	-1.0256	Cohen's d	0.0729364	0.156225	-0.675285	0.821158	negligible	234235	Q8	222525	Q8
EF3030_RS05845	EF3030_RS05845	EF3030_RS05845	EF3030_RS05845	EF3030_RS05845	RluA family pseudouridine synthase	-0.464959	Q1/Q1	-1.10167	0.235936	5	0.0892418	0.336741	EF3030_Pellet_10	EF3030_Pellet_04	EF3030_Pellet_10/EF3030_Pellet_04	rots	median	none	none	1.5	0.05	1.38028	down	-1.38028	Cohen's d	0.0153497	0.908722	-0.732634	0.763333	negligible	2506.63	Q1	4155.53	Q1
EF3030_RS05850	EF3030_RS05850	EF3030_RS05850	EF3030_RS05850	EF3030_RS05850	NAD kinase	-0.409557	Q3/Q3	-2.19944	0.0754986	9	0.000238517	0.00254241	EF3030_Pellet_10	EF3030_Pellet_04	EF3030_Pellet_10/EF3030_Pellet_04	rots	median	none	none	1.5	0.05	1.32828	down	-1.32828	Cohen's d	-0.80722	0.266518	-1.37517	-0.239274	large	13687.2	Q3	19640.7	Q3
EF3030_RS05855	EF3030_RS05855	EF3030_RS05855	EF3030_RS05855	EF3030_RS05855	GTP pyrophosphokinase family protein	-0.129322	Q3/Q3	-0.763164	0.566911	8	0.652572	1	EF3030_Pellet_10	EF3030_Pellet_04	EF3030_Pellet_10/EF3030_Pellet_04	rots	median	none	none	1.5	0.05	1.09378	down	-1.09378	Cohen's d	-0.37291	0.29461	-0.959012	0.213191	small	14860.4	Q3	18729	Q3
EF3030_RS05860	EF3030_RS05860	EF3030_RS05860	EF3030_RS05860	EF3030_RS05860	CYTH domain-containing protein	0.171169	Q5/Q5	1.53562	0.285323	7	0.107808	0.383053	EF3030_Pellet_10	EF3030_Pellet_04	EF3030_Pellet_10/EF3030_Pellet_04	rots	median	none	none	1.5	0.05	1.12597	up	1.12597	Cohen's d	-0.14922	0.489049	-0.773805	0.475364	negligible	46337.9	Q5	42062.4	Q5
EF3030_RS05865	EF3030_RS05865	EF3030_RS05865	EF3030_RS05865	EF3030_RS05865	ribose-phosphate diphosphokinase	-0.1052	Q9/Q9	-0.44199	0.685478	16	0.941042	1	EF3030_Pellet_10	EF3030_Pellet_04	EF3030_Pellet_10/EF3030_Pellet_04	rots	median	none	none	1.5	0.05	1.07564	down	-1.07564	Cohen's d	0.0354498	0.400752	-0.369875	0.440775	negligible	590036	Q9	615698	Q9
EF3030_RS05870	EF3030_RS05870	EF3030_RS05870	EF3030_RS05870	EF3030_RS05870	cysteine desulfurase family protein	0.271262	Q4/Q4	1.30772	0.312588	8	0.128021	0.425432	EF3030_Pellet_10	EF3030_Pellet_04	EF3030_Pellet_10/EF3030_Pellet_04	rots	median	none	none	1.5	0.05	1.20686	up	1.20686	Cohen's d	0.479105	0.596732	-0.110245	1.06845	small	29670.1	Q4	22639.5	Q4
EF3030_RS05875	EF3030_RS05875	EF3030_RS05875	EF3030_RS05875	EF3030_RS05875	DUF1831 domain-containing protein	0.0230438	Q9/Q9	0.21793	0.874803	5	0.983877	1	EF3030_Pellet_10	EF3030_Pellet_04	EF3030_Pellet_10/EF3030_Pellet_04	rots	median	none	none	1.5	0.05	1.0161	up	1.0161	Cohen's d	0.614295	0.0771732	-0.151115	1.37971	medium	1.19283e+06	Q9	1.17836e+06	Q9
EF3030_RS05885	EF3030_RS05885	EF3030_RS05885	EF3030_RS05885	EF3030_RS05885	redox-sensing transcriptional repressor Rex	0.0288529	Q9/Q9	0.12553	0.913311	10	0.999753	1	EF3030_Pellet_10	EF3030_Pellet_04	EF3030_Pellet_10/EF3030_Pellet_04	rots	median	none	none	1.5	0.05	1.0202	up	1.0202	Cohen's d	0.233157	0.234539	-0.285437	0.751752	small	512842	Q9	491197	Q9
EF3030_RS05890	EF3030_RS05890	EF3030_RS05890	EF3030_RS05890	EF3030_RS05890	gamma-glutamyl-gamma-aminobutyrate hydrolase family protein	-0.0844872	Q6/Q6	-0.497247	0.638563	11	0.831272	1	EF3030_Pellet_10	EF3030_Pellet_04	EF3030_Pellet_10/EF3030_Pellet_04	rots	median	none	none	1.5	0.05	1.06031	down	-1.06031	Cohen's d	0.0251414	0.516482	-0.466685	0.516968	negligible	80618.1	Q6	90005.3	Q6
EF3030_RS05915	EF3030_RS05915	EF3030_RS05915	EF3030_RS05915	EF3030_RS05915	methionyl aminopeptidase	0.00691476	Q9/Q9	0.0393609	0.974432	14	1	1	EF3030_Pellet_10	EF3030_Pellet_04	EF3030_Pellet_10/EF3030_Pellet_04	rots	median	none	none	1.5	0.05	1.0048	up	1.0048	Cohen's d	0.349711	0.218958	-0.087699	0.787122	small	532199	Q9	526442	Q9
EF3030_RS05925	EF3030_RS05925	EF3030_RS05925	EF3030_RS05925	EF3030_RS05925	GNAT family N-acetyltransferase	-0.201908	Q4/Q6	-0.584049	0.637095	7	0.778347	1	EF3030_Pellet_10	EF3030_Pellet_04	EF3030_Pellet_10/EF3030_Pellet_04	rots	median	none	none	1.5	0.05	1.15022	down	-1.15022	Cohen's d	-0.0295489	0.877353	-0.6533	0.594203	negligible	33643.5	Q4	79104.2	Q6
EF3030_RS05930	EF3030_RS05930	EF3030_RS05930	EF3030_RS05930	EF3030_RS05930	UDP-N-acetylglucosamine 1-carboxyvinyltransferase	-0.124011	Q7/Q7	-0.838756	0.524833	24	0.597164	1	EF3030_Pellet_10	EF3030_Pellet_04	EF3030_Pellet_10/EF3030_Pellet_04	rots	median	none	none	1.5	0.05	1.08976	down	-1.08976	Cohen's d	-0.461996	0.208549	-0.795831	-0.128162	small	144594	Q7	173711	Q7
EF3030_RS05940	EF3030_RS05940	EF3030_RS05940	EF3030_RS05940	EF3030_RS05940	hypothetical protein	-0.308987	Q4/Q5	-0.562418	0.615227	2	0.645402	1	EF3030_Pellet_10	EF3030_Pellet_04	EF3030_Pellet_10/EF3030_Pellet_04	rots	median	none	none	1.5	0.05	1.23884	down	-1.23884	Cohen's d	-0.498497	0.2662	-1.80474	0.807746	small	34834.6	Q4	43491.5	Q5
EF3030_RS05960	EF3030_RS05960	EF3030_RS05960	EF3030_RS05960	EF3030_RS05960	glycosyltransferase family 4 protein	0.0393794	Q5/Q4	0.278685	0.831597	17	0.999282	1	EF3030_Pellet_10	EF3030_Pellet_04	EF3030_Pellet_10/EF3030_Pellet_04	rots	median	none	none	1.5	0.05	1.02767	up	1.02767	Cohen's d	0.251371	0.673973	-0.143063	0.645804	small	35038.4	Q5	38295.3	Q4
EF3030_RS05970	EF3030_RS05970	EF3030_RS05970	EF3030_RS05970	EF3030_RS05970	metal-sulfur cluster assembly factor	0.365372	Q6/Q6	1.96226	0.240274	2	0.184847	0.556475	EF3030_Pellet_10	EF3030_Pellet_04	EF3030_Pellet_10/EF3030_Pellet_04	rots	median	none	none	1.5	0.05	1.28821	up	1.28821	Cohen's d	1.4949	0.171726	0.0398615	2.94994	large	84541	Q6	75186.2	Q6
EF3030_RS05985	EF3030_RS05985	EF3030_RS05985	EF3030_RS05985	EF3030_RS05985	ABC transporter ATP-binding protein	0.236539	Q6/Q6	1.16015	0.29567	10	0.0828087	0.318614	EF3030_Pellet_10	EF3030_Pellet_04	EF3030_Pellet_10/EF3030_Pellet_04	rots	median	none	none	1.5	0.05	1.17816	up	1.17816	Cohen's d	0.570097	0.337348	0.0428613	1.09733	medium	89041.9	Q6	71433.9	Q6
EF3030_RS05990	EF3030_RS05990	EF3030_RS05990	EF3030_RS05990	EF3030_RS05990	ABC transporter permease	0.199884	Q2/Q2	1.14513	0.347697	3	0.278611	0.736783	EF3030_Pellet_10	EF3030_Pellet_04	EF3030_Pellet_10/EF3030_Pellet_04	rots	median	none	none	1.5	0.05	1.14861	up	1.14861	Cohen's d	-0.110708	0.301144	-1.11081	0.88939	negligible	7148.4	Q2	7138.47	Q2
EF3030_RS05995	EF3030_RS05995	EF3030_RS05995	EF3030_RS05995	EF3030_RS05995	tryptophan ABC transporter substrate-binding protein	0.201111	Q7/Q7	1.12453	0.36948	16	0.140192	0.457452	EF3030_Pellet_10	EF3030_Pellet_04	EF3030_Pellet_10/EF3030_Pellet_04	rots	median	none	none	1.5	0.05	1.14958	up	1.14958	Cohen's d	0.731726	0.395345	0.313089	1.15036	medium	162982	Q7	137550	Q7
EF3030_RS06005	EF3030_RS06005	EF3030_RS06005	EF3030_RS06005	EF3030_RS06005	FtsW/RodA/SpoVE family cell cycle protein	0.336879	Q3/Q3	0.64072	0.620349	5	0.717091	1	EF3030_Pellet_10	EF3030_Pellet_04	EF3030_Pellet_10/EF3030_Pellet_04	rots	median	none	none	1.5	0.05	1.26302	up	1.26302	Cohen's d	0.105041	0.547885	-0.643447	0.85353	negligible	14623.5	Q3	12746.2	Q3
EF3030_RS06020	EF3030_RS06020	EF3030_RS06020	EF3030_RS06020	EF3030_RS06020	Type 1 glutamine amidotransferase-like domain-containing protein	-0.00169167	Q2/Q2	-0.018407	0.989079	7	1	1	EF3030_Pellet_10	EF3030_Pellet_04	EF3030_Pellet_10/EF3030_Pellet_04	rots	median	none	none	1.5	0.05	1.00117	down	-1.00117	Cohen's d	-0.338999	0.795838	-0.96718	0.289182	small	8600.83	Q2	8196.03	Q2
EF3030_RS06025	EF3030_RS06025	EF3030_RS06025	EF3030_RS06025	EF3030_RS06025	recombinase family protein	-0.0425744	Q4/Q4	-0.2295	0.851832	18	0.999814	1	EF3030_Pellet_10	EF3030_Pellet_04	EF3030_Pellet_10/EF3030_Pellet_04	rots	median	none	none	1.5	0.05	1.02995	down	-1.02995	Cohen's d	-0.364971	0.281625	-0.749685	0.0197438	small	23772.7	Q4	26219.9	Q4
EF3030_RS06085	EF3030_RS06085	EF3030_RS06085	EF3030_RS06085	EF3030_RS06085	sugar phosphate nucleotidyltransferase	-0.229975	Q8/Q8	-1.11829	0.36756	18	0.122948	0.414337	EF3030_Pellet_10	EF3030_Pellet_04	EF3030_Pellet_10/EF3030_Pellet_04	rots	median	none	none	1.5	0.05	1.17281	down	-1.17281	Cohen's d	-0.638188	0.255601	-1.02933	-0.247045	medium	317244	Q8	362385	Q8
EF3030_RS06100	EF3030_RS06100	EF3030_RS06100	EF3030_RS06100	EF3030_RS06100	ribitol-5-phosphate dehydrogenase	-0.119634	Q6/Q6	-0.720629	0.58922	10	0.720142	1	EF3030_Pellet_10	EF3030_Pellet_04	EF3030_Pellet_10/EF3030_Pellet_04	rots	median	none	none	1.5	0.05	1.08646	down	-1.08646	Cohen's d	-0.280032	0.346369	-0.7994	0.239336	small	100747	Q6	102288	Q6
EF3030_RS06105	EF3030_RS06105	EF3030_RS06105	EF3030_RS06105	EF3030_RS06105	2-C-methyl-D-erythritol 4-phosphate cytidylyltransferase	-0.0455814	Q8/Q8	-0.30218	0.828906	17	0.999191	1	EF3030_Pellet_10	EF3030_Pellet_04	EF3030_Pellet_10/EF3030_Pellet_04	rots	median	none	none	1.5	0.05	1.0321	down	-1.0321	Cohen's d	0.00815087	0.37551	-0.384736	0.401037	negligible	323649	Q8	325994	Q8
EF3030_RS06115	EF3030_RS06115	EF3030_RS06115	EF3030_RS06115	EF3030_RS06115	phosphorylcholine transferase LicD	-0.117117	Q5/Q5	-0.4884	0.627325	14	0.838023	1	EF3030_Pellet_10	EF3030_Pellet_04	EF3030_Pellet_10/EF3030_Pellet_04	rots	median	none	none	1.5	0.05	1.08457	down	-1.08457	Cohen's d	0.135937	0.504975	-0.298669	0.570543	negligible	45892.5	Q5	49679.3	Q5
EF3030_RS06120	EF3030_RS06120	EF3030_RS06120	EF3030_RS06120	EF3030_RS06120	phosphorylcholine transferase LicD	0.0506246	Q7/Q7	0.28211	0.790861	12	0.988542	1	EF3030_Pellet_10	EF3030_Pellet_04	EF3030_Pellet_10/EF3030_Pellet_04	rots	median	none	none	1.5	0.05	1.03571	up	1.03571	Cohen's d	0.134395	0.312881	-0.336229	0.605019	negligible	134935	Q7	128940	Q7
EF3030_RS06130	EF3030_RS06130	EF3030_RS06130	EF3030_RS06130	EF3030_RS06130	carbamoyl phosphate synthase small subunit	-0.114848	Q6/Q6	-0.67289	0.597894	11	0.748829	1	EF3030_Pellet_10	EF3030_Pellet_04	EF3030_Pellet_10/EF3030_Pellet_04	rots	median	none	none	1.5	0.05	1.08286	down	-1.08286	Cohen's d	-0.775484	0.119492	-1.28544	-0.265527	medium	64188.5	Q6	66475.8	Q6
EF3030_RS06135	EF3030_RS06135	EF3030_RS06135	EF3030_RS06135	EF3030_RS06135	aspartate carbamoyltransferase catalytic subunit	0.0595363	Q7/Q7	0.33812	0.78649	13	0.989831	1	EF3030_Pellet_10	EF3030_Pellet_04	EF3030_Pellet_10/EF3030_Pellet_04	rots	median	none	none	1.5	0.05	1.04213	up	1.04213	Cohen's d	-0.159392	0.536171	-0.611133	0.292348	negligible	131611	Q7	132253	Q7
EF3030_RS06150	EF3030_RS06150	EF3030_RS06150	EF3030_RS06150	EF3030_RS06150	DUF177 domain-containing protein	-0.0510558	Q9/Q9	-0.561982	0.68965	7	0.86015	1	EF3030_Pellet_10	EF3030_Pellet_04	EF3030_Pellet_10/EF3030_Pellet_04	rots	median	none	none	1.5	0.05	1.03602	down	-1.03602	Cohen's d	-0.179957	0.504576	-0.804936	0.445021	negligible	484881	Q9	835643	Q9
EF3030_RS06160	EF3030_RS06160	EF3030_RS06160	EF3030_RS06160	EF3030_RS06160	ATP-binding cassette domain-containing protein	0.289196	Q2/Q2	1.04417	0.307189	17	0.0465583	0.200591	EF3030_Pellet_10	EF3030_Pellet_04	EF3030_Pellet_10/EF3030_Pellet_04	rots	median	none	none	1.5	0.05	1.22196	up	1.22196	Cohen's d	0.408241	0.590549	0.0112851	0.805198	small	5204.47	Q2	5260.8	Q2
EF3030_RS06170	EF3030_RS06170	EF3030_RS06170	EF3030_RS06170	EF3030_RS06170	LemA family protein	0.188507	Q9/Q9	0.948001	0.399533	12	0.236356	0.677523	EF3030_Pellet_10	EF3030_Pellet_04	EF3030_Pellet_10/EF3030_Pellet_04	rots	median	none	none	1.5	0.05	1.13958	up	1.13958	Cohen's d	0.452199	0.402098	-0.0238644	0.928262	small	844976	Q9	737473	Q9
EF3030_RS06180	EF3030_RS06180	EF3030_RS06180	EF3030_RS06180	EF3030_RS06180	solute carrier family 23 protein	-0.167742	Q2/Q2	-1.50142	0.303058	2	0.25589	0.70071	EF3030_Pellet_10	EF3030_Pellet_04	EF3030_Pellet_10/EF3030_Pellet_04	rots	median	none	none	1.5	0.05	1.1233	down	-1.1233	Cohen's d	-1.68829	0.0675343	-3.18646	-0.190135	large	6888.3	Q2	7665.37	Q2
EF3030_RS06190	EF3030_RS06190	EF3030_RS06190	EF3030_RS06190	EF3030_RS06190	putative DNA-binding protein	-0.235205	Q6/Q6	-1.40087	0.17598	5	0.0411258	0.182092	EF3030_Pellet_10	EF3030_Pellet_04	EF3030_Pellet_10/EF3030_Pellet_04	rots	median	none	none	1.5	0.05	1.17707	down	-1.17707	Cohen's d	-0.670434	0.188384	-1.43913	0.0982639	medium	96142.7	Q6	112256	Q6
EF3030_RS06195	EF3030_RS06195	EF3030_RS06195	EF3030_RS06195	EF3030_RS06195	DUF1934 domain-containing protein	0.0115472	Q2/Q2	-0.358417	0.839747	2	0.896489	1	EF3030_Pellet_10	EF3030_Pellet_04	EF3030_Pellet_10/EF3030_Pellet_04	rots	median	none	none	1.5	0.05	1.00804	up	1.00804	Cohen's d	-0.0203122	0.372188	-1.30676	1.26614	negligible	8531.87	Q2	8798.77	Q2
EF3030_RS06200	EF3030_RS06200	EF3030_RS06200	EF3030_RS06200	EF3030_RS06200	HD domain-containing protein	-0.40891	Q3/Q3	-1.94092	0.130241	18	6.38291e-05	0.000771849	EF3030_Pellet_10	EF3030_Pellet_04	EF3030_Pellet_10/EF3030_Pellet_04	rots	median	none	none	1.5	0.05	1.32768	down	-1.32768	Cohen's d	-1.06035	0.246988	-1.46784	-0.652872	large	14464.7	Q3	20031.1	Q3
EF3030_RS06210	EF3030_RS06210	EF3030_RS06210	EF3030_RS06210	EF3030_RS06210	DUF4365 domain-containing protein	0.284271	Q1/Q1	0.751539	0.464915	8	0.418782	0.962662	EF3030_Pellet_10	EF3030_Pellet_04	EF3030_Pellet_10/EF3030_Pellet_04	rots	median	none	none	1.5	0.05	1.21779	up	1.21779	Cohen's d	0.174257	0.429736	-0.407917	0.756432	negligible	918	Q1	1156.97	Q1
EF3030_RS06215	EF3030_RS06215	EF3030_RS06215	EF3030_RS06215	EF3030_RS06215	N-acetylmuramoyl-L-alanine amidase family protein	1.81959	Q7/Q5	8.99747	0.0016182	20	8.81038e-25	1.48169e-22	EF3030_Pellet_10	EF3030_Pellet_04	EF3030_Pellet_10/EF3030_Pellet_04	rots	median	up	up	1.5	0.05	3.5298	up	3.5298	Cohen's d	5.02337	0.214268	4.28646	5.76027	large	224583	Q7	63785.4	Q5
EF3030_RS06220	EF3030_RS06220	EF3030_RS06220	EF3030_RS06220	EF3030_RS06220	caspase family protein	2.33256	Q7/Q4	9.68835	0.00147026	12	3.41982e-16	2.59006e-14	EF3030_Pellet_10	EF3030_Pellet_04	EF3030_Pellet_10/EF3030_Pellet_04	rots	median	up	up	1.5	0.05	5.03698	up	5.03698	Cohen's d	3.2598	0.395386	2.5425	3.9771	large	130269	Q7	26312.9	Q4
EF3030_RS06250	EF3030_RS06250	EF3030_RS06250	EF3030_RS06250	EF3030_RS06250	chorismate mutase	0.150311	Q8/Q8	0.470025	0.702839	8	0.892122	1	EF3030_Pellet_10	EF3030_Pellet_04	EF3030_Pellet_10/EF3030_Pellet_04	rots	median	none	none	1.5	0.05	1.10981	up	1.10981	Cohen's d	0.403875	0.565582	-0.183092	0.990842	small	403572	Q8	360886	Q8
EF3030_RS06255	EF3030_RS06255	EF3030_RS06255	EF3030_RS06255	EF3030_RS06255	flavodoxin	-0.266203	Q9/Q10	-1.41899	0.199479	8	0.0252483	0.125717	EF3030_Pellet_10	EF3030_Pellet_04	EF3030_Pellet_10/EF3030_Pellet_04	rots	median	none	none	1.5	0.05	1.20264	down	-1.20264	Cohen's d	-0.326434	0.414295	-0.911364	0.258496	small	1.19159e+06	Q9	1.37783e+06	Q10
EF3030_RS06260	EF3030_RS06260	EF3030_RS06260	EF3030_RS06260	EF3030_RS06260	bifunctional oligoribonuclease/PAP phosphatase NrnA	-0.049186	Q7/Q7	-0.114564	0.90809	19	0.999998	1	EF3030_Pellet_10	EF3030_Pellet_04	EF3030_Pellet_10/EF3030_Pellet_04	rots	median	none	none	1.5	0.05	1.03468	down	-1.03468	Cohen's d	0.0238454	0.442967	-0.347313	0.395004	negligible	144424	Q7	137921	Q7
EF3030_RS06265	EF3030_RS06265	EF3030_RS06265	EF3030_RS06265	EF3030_RS06265	type B 50S ribosomal protein L31	0.0181264	Q10/Q10	0.0689274	0.919303	8	0.999371	1	EF3030_Pellet_10	EF3030_Pellet_04	EF3030_Pellet_10/EF3030_Pellet_04	rots	median	none	none	1.5	0.05	1.01264	up	1.01264	Cohen's d	0.388341	0.668858	-0.198183	0.974865	small	6.33712e+06	Q10	6.28656e+06	Q10
EF3030_RS06290	EF3030_RS06290	EF3030_RS06290	EF3030_RS06290	EF3030_RS06290	ATP-binding protein	0.0200067	Q6/Q6	0.210125	0.849538	18	0.999789	1	EF3030_Pellet_10	EF3030_Pellet_04	EF3030_Pellet_10/EF3030_Pellet_04	rots	median	none	none	1.5	0.05	1.01396	up	1.01396	Cohen's d	0.171691	0.776883	-0.210562	0.553944	negligible	62540.7	Q6	69295.2	Q6
EF3030_RS06310	EF3030_RS06310	EF3030_RS06310	EF3030_RS06310	EF3030_RS06310	TRZ/ATZ family protein	-0.171708	Q8/Q8	-0.848067	0.4655	20	0.377203	0.913796	EF3030_Pellet_10	EF3030_Pellet_04	EF3030_Pellet_10/EF3030_Pellet_04	rots	median	none	none	1.5	0.05	1.12639	down	-1.12639	Cohen's d	0.0814556	0.327584	-0.280241	0.443152	negligible	227406	Q8	252446	Q8
EF3030_RS06315	EF3030_RS06315	EF3030_RS06315	EF3030_RS06315	EF3030_RS06315	ABC transporter ATP-binding protein	-0.191227	Q3/Q3	-0.893612	0.48908	15	0.465728	1	EF3030_Pellet_10	EF3030_Pellet_04	EF3030_Pellet_10/EF3030_Pellet_04	rots	median	none	none	1.5	0.05	1.14173	down	-1.14173	Cohen's d	-0.211579	0.337071	-0.631707	0.208549	small	15008.3	Q3	17199	Q3
EF3030_RS06320	EF3030_RS06320	EF3030_RS06320	EF3030_RS06320	EF3030_RS06320	ABC transporter ATP-binding protein	-0.195659	Q5/Q6	-1.29851	0.288308	19	0.0247995	0.124343	EF3030_Pellet_10	EF3030_Pellet_04	EF3030_Pellet_10/EF3030_Pellet_04	rots	median	none	none	1.5	0.05	1.14525	down	-1.14525	Cohen's d	-0.40018	0.395082	-0.775022	-0.0253391	small	62034.3	Q5	96896.5	Q6
EF3030_RS06340	EF3030_RS06340	EF3030_RS06340	EF3030_RS06340	EF3030_RS06340	homoserine dehydrogenase	-0.111206	Q9/Q9	-0.79496	0.556516	22	0.704697	1	EF3030_Pellet_10	EF3030_Pellet_04	EF3030_Pellet_10/EF3030_Pellet_04	rots	median	none	none	1.5	0.05	1.08013	down	-1.08013	Cohen's d	-0.398717	0.255197	-0.746514	-0.0509205	small	607528	Q9	656045	Q9
EF3030_RS06350	EF3030_RS06350	EF3030_RS06350	EF3030_RS06350	EF3030_RS06350	hypothetical protein	0.140497	Q9/Q9	1.0059	0.430458	18	0.273831	0.729708	EF3030_Pellet_10	EF3030_Pellet_04	EF3030_Pellet_10/EF3030_Pellet_04	rots	median	none	none	1.5	0.05	1.10228	up	1.10228	Cohen's d	0.520502	0.184444	0.132544	0.90846	medium	536420	Q9	507070	Q9
EF3030_RS06355	EF3030_RS06355	EF3030_RS06355	EF3030_RS06355	EF3030_RS06355	O-antigen polysaccharide polymerase Wzy family protein	0.0924627	Q3/Q3	0.361608	0.752663	8	0.943584	1	EF3030_Pellet_10	EF3030_Pellet_04	EF3030_Pellet_10/EF3030_Pellet_04	rots	median	none	none	1.5	0.05	1.06619	up	1.06619	Cohen's d	0.384281	0.562627	-0.20213	0.970692	small	18059.9	Q3	15071.5	Q3
EF3030_RS06360	EF3030_RS06360	EF3030_RS06360	EF3030_RS06360	EF3030_RS06360	glycosyltransferase family 2 protein	-0.0942073	Q4/Q4	-0.806573	0.567732	14	0.697908	1	EF3030_Pellet_10	EF3030_Pellet_04	EF3030_Pellet_10/EF3030_Pellet_04	rots	median	none	none	1.5	0.05	1.06748	down	-1.06748	Cohen's d	-0.114525	0.628538	-0.548985	0.319936	negligible	24296.2	Q4	26737.3	Q4
EF3030_RS06365	EF3030_RS06365	EF3030_RS06365	EF3030_RS06365	EF3030_RS06365	glycosyltransferase	-0.158024	Q3/Q3	-0.86775	0.470157	10	0.423211	0.966742	EF3030_Pellet_10	EF3030_Pellet_04	EF3030_Pellet_10/EF3030_Pellet_04	rots	median	none	none	1.5	0.05	1.11576	down	-1.11576	Cohen's d	-0.685859	0.19594	-1.21768	-0.154039	medium	16223.8	Q3	17296.1	Q3
EF3030_RS06370	EF3030_RS06370	EF3030_RS06370	EF3030_RS06370	EF3030_RS06370	phosphorylcholine transferase LicD	-0.0199684	Q5/Q5	-0.196095	0.886717	6	0.992757	1	EF3030_Pellet_10	EF3030_Pellet_04	EF3030_Pellet_10/EF3030_Pellet_04	rots	median	none	none	1.5	0.05	1.01394	down	-1.01394	Cohen's d	-0.495101	0.229834	-1.18282	0.192614	small	47238.1	Q5	50587.5	Q5
EF3030_RS06385	EF3030_RS06385	EF3030_RS06385	EF3030_RS06385	EF3030_RS06385	shikimate kinase	0.0528629	Q4/Q4	0.256642	0.836501	10	0.994149	1	EF3030_Pellet_10	EF3030_Pellet_04	EF3030_Pellet_10/EF3030_Pellet_04	rots	median	none	none	1.5	0.05	1.03732	up	1.03732	Cohen's d	-0.0144366	0.38187	-0.531285	0.502411	negligible	23515.4	Q4	22239.8	Q4
EF3030_RS06395	EF3030_RS06395	EF3030_RS06395	EF3030_RS06395	EF3030_RS06395	YlbF/YmcA family competence regulator	0.171664	Q9/Q8	1.16594	0.385971	7	0.263135	0.713091	EF3030_Pellet_10	EF3030_Pellet_04	EF3030_Pellet_10/EF3030_Pellet_04	rots	median	none	none	1.5	0.05	1.12636	up	1.12636	Cohen's d	1.28309	0.129203	0.598193	1.96798	large	528369	Q9	456172	Q8
EF3030_RS06400	EF3030_RS06400	EF3030_RS06400	EF3030_RS06400	EF3030_RS06400	prephenate dehydrogenase	0.022171	Q5/Q5	0.153093	0.905776	11	0.999787	1	EF3030_Pellet_10	EF3030_Pellet_04	EF3030_Pellet_10/EF3030_Pellet_04	rots	median	none	none	1.5	0.05	1.01549	up	1.01549	Cohen's d	-0.114414	0.150033	-0.606623	0.377795	negligible	46187.5	Q5	46359.9	Q5
EF3030_RS06415	EF3030_RS06415	EF3030_RS06415	EF3030_RS06415	EF3030_RS06415	shikimate dehydrogenase	0.0576288	Q4/Q4	0.417982	0.737411	8	0.930003	1	EF3030_Pellet_10	EF3030_Pellet_04	EF3030_Pellet_10/EF3030_Pellet_04	rots	median	none	none	1.5	0.05	1.04075	up	1.04075	Cohen's d	-0.0602767	0.427386	-0.641482	0.520928	negligible	21214.7	Q4	21748	Q4
EF3030_RS06425	EF3030_RS06425	EF3030_RS06425	EF3030_RS06425	EF3030_RS06425	class I SAM-dependent rRNA methyltransferase	-0.352223	Q4/Q5	-1.78638	0.194768	15	0.00356478	0.0251457	EF3030_Pellet_10	EF3030_Pellet_04	EF3030_Pellet_10/EF3030_Pellet_04	rots	median	none	none	1.5	0.05	1.27653	down	-1.27653	Cohen's d	-0.553199	0.485844	-0.980094	-0.126303	medium	34949.6	Q4	43930.9	Q5
EF3030_RS06435	EF3030_RS06435	EF3030_RS06435	EF3030_RS06435	EF3030_RS06435	hypothetical protein	0.593065	Q2/Q2	2.2941	0.0582646	5	0.00180911	0.0137016	EF3030_Pellet_10	EF3030_Pellet_04	EF3030_Pellet_10/EF3030_Pellet_04	rots	median	up	up	1.5	0.05	1.50845	up	1.50845	Cohen's d	0.494449	0.639253	-0.264867	1.25376	small	5961.47	Q2	4630.17	Q2
EF3030_RS06440	EF3030_RS06440	EF3030_RS06440	EF3030_RS06440	EF3030_RS06440	ABC transporter ATP-binding protein	0.46121	Q5/Q5	3.14821	0.0314095	8	1.04296e-05	0.000153145	EF3030_Pellet_10	EF3030_Pellet_04	EF3030_Pellet_10/EF3030_Pellet_04	rots	median	none	none	1.5	0.05	1.3767	up	1.3767	Cohen's d	1.3721	0.226405	0.726266	2.01794	large	59719.6	Q5	43139.1	Q5
EF3030_RS06445	EF3030_RS06445	EF3030_RS06445	EF3030_RS06445	EF3030_RS06445	alpha-amylase	-1.06165	Q1/Q2	-1.36384	0.134085	13	0.000635148	0.00564184	EF3030_Pellet_10	EF3030_Pellet_04	EF3030_Pellet_10/EF3030_Pellet_04	rots	median	down	down	1.5	0.05	2.08731	down	-2.08731	Cohen's d	-0.650406	0.604515	-1.1132	-0.18761	medium	1139.8	Q1	6639.17	Q2
EF3030_RS06455	EF3030_RS06455	EF3030_RS06455	EF3030_RS06455	EF3030_RS06455	LURP-one-related/scramblase family protein	-0.106062	Q6/Q6	-0.681547	0.603862	10	0.752058	1	EF3030_Pellet_10	EF3030_Pellet_04	EF3030_Pellet_10/EF3030_Pellet_04	rots	median	none	none	1.5	0.05	1.07629	down	-1.07629	Cohen's d	-0.00795049	0.442154	-0.524794	0.508893	negligible	73605.1	Q6	76999.3	Q6
EF3030_RS06465	EF3030_RS06465	EF3030_RS06465	EF3030_RS06465	EF3030_RS06465	ABC transporter substrate-binding protein	-0.00533875	Q3/Q3	-0.101731	0.928848	10	0.999911	1	EF3030_Pellet_10	EF3030_Pellet_04	EF3030_Pellet_10/EF3030_Pellet_04	rots	median	none	none	1.5	0.05	1.00371	down	-1.00371	Cohen's d	0.475087	0.60341	-0.0489941	0.999169	small	11641.7	Q3	13020.3	Q3
EF3030_RS06480	EF3030_RS06480	EF3030_RS06480	EF3030_RS06480	EF3030_RS06480	ABC transporter ATP-binding protein	-0.226871	Q4/Q4	-1.13065	0.337563	12	0.11871	0.406262	EF3030_Pellet_10	EF3030_Pellet_04	EF3030_Pellet_10/EF3030_Pellet_04	rots	median	none	none	1.5	0.05	1.17029	down	-1.17029	Cohen's d	-0.369882	0.319248	-0.843978	0.104214	small	21085.7	Q4	25435.3	Q4
EF3030_RS06500	EF3030_RS06500	EF3030_RS06500	EF3030_RS06500	EF3030_RS06500	PLP-dependent aminotransferase family protein	0.220189	Q3/Q3	1.06312	0.381774	17	0.157766	0.492464	EF3030_Pellet_10	EF3030_Pellet_04	EF3030_Pellet_10/EF3030_Pellet_04	rots	median	none	none	1.5	0.05	1.16489	up	1.16489	Cohen's d	0.220053	0.473574	-0.174019	0.614125	small	17550.7	Q3	15070	Q3
EF3030_RS06505	EF3030_RS06505	EF3030_RS06505	EF3030_RS06505	EF3030_RS06505	ABC transporter substrate-binding protein	0.360481	Q7/Q7	2.1871	0.108017	17	2.15463e-05	0.000292501	EF3030_Pellet_10	EF3030_Pellet_04	EF3030_Pellet_10/EF3030_Pellet_04	rots	median	none	none	1.5	0.05	1.28385	up	1.28385	Cohen's d	1.48612	0.187808	1.0423	1.92993	large	221442	Q7	172308	Q7
EF3030_RS06540	EF3030_RS06540	EF3030_RS06540	EF3030_RS06540	EF3030_RS06540	RsmF rRNA methyltransferase first C-terminal domain-containing protein	0.0981319	Q4/Q3	0.737445	0.564599	12	0.676849	1	EF3030_Pellet_10	EF3030_Pellet_04	EF3030_Pellet_10/EF3030_Pellet_04	rots	median	none	none	1.5	0.05	1.07039	up	1.07039	Cohen's d	0.498389	0.323631	0.0210535	0.975724	small	19537.3	Q4	16965.9	Q3
EF3030_RS06545	EF3030_RS06545	EF3030_RS06545	EF3030_RS06545	EF3030_RS06545	inositol monophosphatase family protein	0.105306	Q4/Q4	0.567984	0.664473	8	0.838361	1	EF3030_Pellet_10	EF3030_Pellet_04	EF3030_Pellet_10/EF3030_Pellet_04	rots	median	none	none	1.5	0.05	1.07572	up	1.07572	Cohen's d	0.073632	0.291015	-0.507638	0.654902	negligible	26161.5	Q4	21986.6	Q4
EF3030_RS06555	EF3030_RS06555	EF3030_RS06555	EF3030_RS06555	EF3030_RS06555	Spx/MgsR family RNA polymerase-binding regulatory protein	0.0991052	Q5/Q4	0.798495	0.565015	5	0.620536	1	EF3030_Pellet_10	EF3030_Pellet_04	EF3030_Pellet_10/EF3030_Pellet_04	rots	median	none	none	1.5	0.05	1.07111	up	1.07111	Cohen's d	0.34959	0.377213	-0.404075	1.10325	small	43138.7	Q5	37464.2	Q4
EF3030_RS06565	EF3030_RS06565	EF3030_RS06565	EF3030_RS06565	EF3030_RS06565	TIGR01457 family HAD-type hydrolase	0.0238123	Q7/Q7	0.223108	0.871703	15	0.999797	1	EF3030_Pellet_10	EF3030_Pellet_04	EF3030_Pellet_10/EF3030_Pellet_04	rots	median	none	none	1.5	0.05	1.01664	up	1.01664	Cohen's d	0.337564	0.603698	-0.0843672	0.759494	small	154672	Q7	148208	Q7
EF3030_RS06570	EF3030_RS06570	EF3030_RS06570	EF3030_RS06570	EF3030_RS06570	acyl-[acyl-carrier-protein	-0.0415571	Q4/Q4	-0.291055	0.845816	6	0.980486	1	EF3030_Pellet_10	EF3030_Pellet_04	EF3030_Pellet_10/EF3030_Pellet_04	rots	median	none	none	1.5	0.05	1.02922	down	-1.02922	Cohen's d	0.119182	0.593613	-0.558834	0.797198	negligible	26586.5	Q4	28848.6	Q4
EF3030_RS06580	EF3030_RS06580	EF3030_RS06580	EF3030_RS06580	EF3030_RS06580	YtxH domain-containing protein	0.0430761	Q7/Q7	0.290148	0.823084	5	0.958281	1	EF3030_Pellet_10	EF3030_Pellet_04	EF3030_Pellet_10/EF3030_Pellet_04	rots	median	none	none	1.5	0.05	1.03031	up	1.03031	Cohen's d	-0.148268	0.265308	-0.897268	0.600731	negligible	173406	Q7	162161	Q7
EF3030_RS06585	EF3030_RS06585	EF3030_RS06585	EF3030_RS06585	EF3030_RS06585	DUF948 domain-containing protein	0.104268	Q8/Q7	0.999202	0.506845	4	0.51162	1	EF3030_Pellet_10	EF3030_Pellet_04	EF3030_Pellet_10/EF3030_Pellet_04	rots	median	none	none	1.5	0.05	1.07495	up	1.07495	Cohen's d	0.323966	0.155409	-0.528225	1.17616	small	229007	Q8	220236	Q7
EF3030_RS06610	EF3030_RS06610	EF3030_RS06610	EF3030_RS06610	EF3030_RS06610	glucosamine-6-phosphate deaminase	0.370422	Q6/Q6	1.01396	0.253594	11	0.036692	0.168152	EF3030_Pellet_10	EF3030_Pellet_04	EF3030_Pellet_10/EF3030_Pellet_04	rots	median	none	none	1.5	0.05	1.29273	up	1.29273	Cohen's d	0.289103	0.759161	-0.205267	0.783472	small	90027.4	Q6	72743.9	Q6
EF3030_RS06640	EF3030_RS06640	EF3030_RS06640	EF3030_RS06640	EF3030_RS06640	nicotinate phosphoribosyltransferase	0.164083	Q8/Q7	0.912583	0.49392	24	0.475999	1	EF3030_Pellet_10	EF3030_Pellet_04	EF3030_Pellet_10/EF3030_Pellet_04	rots	median	none	none	1.5	0.05	1.12045	up	1.12045	Cohen's d	0.236686	0.38869	-0.0939341	0.567306	small	243992	Q8	219793	Q7
EF3030_RS06650	EF3030_RS06650	EF3030_RS06650	EF3030_RS06650	EF3030_RS06650	helix-turn-helix transcriptional regulator	0.155902	Q4/Q4	1.45667	0.312944	3	0.232507	0.670495	EF3030_Pellet_10	EF3030_Pellet_04	EF3030_Pellet_10/EF3030_Pellet_04	rots	median	none	none	1.5	0.05	1.11412	up	1.11412	Cohen's d	0.737333	0.306191	-0.295398	1.77006	medium	29985.6	Q4	23925.8	Q4
EF3030_RS06675	EF3030_RS06675	EF3030_RS06675	EF3030_RS06675	EF3030_RS06675	U32 family peptidase	0.767756	Q3/Q2	2.32273	0.0642162	14	2.59511e-06	4.29237e-05	EF3030_Pellet_10	EF3030_Pellet_04	EF3030_Pellet_10/EF3030_Pellet_04	rots	median	up	up	1.5	0.05	1.70262	up	1.70262	Cohen's d	1.12234	0.566888	0.655312	1.58938	large	18055.2	Q3	11745.5	Q2
EF3030_RS06695	EF3030_RS06695	EF3030_RS06695	EF3030_RS06695	EF3030_RS06695	site-specific DNA-methyltransferase	0.0368127	Q2/Q2	0.230269	0.855515	9	0.995235	1	EF3030_Pellet_10	EF3030_Pellet_04	EF3030_Pellet_10/EF3030_Pellet_04	rots	median	none	none	1.5	0.05	1.02584	up	1.02584	Cohen's d	0.345035	0.218827	-0.205154	0.895223	small	7272.87	Q2	6536.13	Q2
EF3030_RS06700	EF3030_RS06700	EF3030_RS06700	EF3030_RS06700	EF3030_RS06700	AraC family transcriptional regulator	0.412037	Q3/Q3	1.78706	0.162187	9	0.00794424	0.0490633	EF3030_Pellet_10	EF3030_Pellet_04	EF3030_Pellet_10/EF3030_Pellet_04	rots	median	none	none	1.5	0.05	1.33056	up	1.33056	Cohen's d	1.12213	0.278133	0.534575	1.70968	large	17285.5	Q3	13401.6	Q3
EF3030_RS06705	EF3030_RS06705	EF3030_RS06705	EF3030_RS06705	EF3030_RS06705	ABC transporter ATP-binding protein	1.96563	Q2/Q1	3.21139	0.0107296	11	6.73123e-10	2.01797e-08	EF3030_Pellet_10	EF3030_Pellet_04	EF3030_Pellet_10/EF3030_Pellet_04	rots	median	up	up	1.5	0.05	3.90585	up	3.90585	Cohen's d	0.668371	0.928334	0.163019	1.17372	medium	9700.47	Q2	1199.77	Q1
EF3030_RS06710	EF3030_RS06710	EF3030_RS06710	EF3030_RS06710	EF3030_RS06710	ABC transporter ATP-binding protein	2.03755	Q2/Q1	0.949138	0.26984	9	0.0660504	0.267965	EF3030_Pellet_10	EF3030_Pellet_04	EF3030_Pellet_10/EF3030_Pellet_04	rots	median	none	none	1.5	0.05	4.10549	up	4.10549	Cohen's d	1.11909	0.767485	0.531755	1.70642	large	5150.33	Q2	135.433	Q1
EF3030_RS06715	EF3030_RS06715	EF3030_RS06715	EF3030_RS06715	EF3030_RS06715	MptD family putative ECF transporter S component	1.50388	Q2/Q1	0.868978	0.328137	3	0.252358	0.694902	EF3030_Pellet_10	EF3030_Pellet_04	EF3030_Pellet_10/EF3030_Pellet_04	rots	median	none	none	1.5	0.05	2.83604	up	2.83604	Cohen's d	0.260522	1.10881	-0.743041	1.26409	small	4527.9	Q2	369.267	Q1
EF3030_RS06775	EF3030_RS06775	EF3030_RS06775	EF3030_RS06775	EF3030_RS06775	GntR family transcriptional regulator	0.168439	Q5/Q5	0.865268	0.465173	13	0.39885	0.942438	EF3030_Pellet_10	EF3030_Pellet_04	EF3030_Pellet_10/EF3030_Pellet_04	rots	median	none	none	1.5	0.05	1.12384	up	1.12384	Cohen's d	0.347754	0.333675	-0.106667	0.802175	small	54866.9	Q5	49505.9	Q5
EF3030_RS06785	EF3030_RS06785	EF3030_RS06785	EF3030_RS06785	EF3030_RS06785	serine hydrolase domain-containing protein	-0.0394687	Q4/Q4	-0.291617	0.827564	12	0.995986	1	EF3030_Pellet_10	EF3030_Pellet_04	EF3030_Pellet_10/EF3030_Pellet_04	rots	median	none	none	1.5	0.05	1.02774	down	-1.02774	Cohen's d	-0.301179	0.318244	-0.77393	0.171571	small	20614.9	Q4	23738.8	Q4
EF3030_RS06790	EF3030_RS06790	EF3030_RS06790	EF3030_RS06790	EF3030_RS06790	CppA family protein	-0.0288538	Q6/Q6	-0.119857	0.914441	12	0.999933	1	EF3030_Pellet_10	EF3030_Pellet_04	EF3030_Pellet_10/EF3030_Pellet_04	rots	median	none	none	1.5	0.05	1.0202	down	-1.0202	Cohen's d	-0.0662108	0.164863	-0.536433	0.404011	negligible	72479.5	Q6	72539.3	Q6
EF3030_RS06795	EF3030_RS06795	EF3030_RS06795	EF3030_RS06795	EF3030_RS06795	SGNH/GDSL hydrolase family protein	0.132056	Q3/Q3	1.09748	0.401923	5	0.320768	0.809798	EF3030_Pellet_10	EF3030_Pellet_04	EF3030_Pellet_10/EF3030_Pellet_04	rots	median	none	none	1.5	0.05	1.09585	up	1.09585	Cohen's d	0.730616	0.174846	-0.0419082	1.50314	medium	19434.6	Q3	18522.6	Q3
EF3030_RS06800	EF3030_RS06800	EF3030_RS06800	EF3030_RS06800	EF3030_RS06800	HAD family hydrolase	-0.0914765	Q2/Q2	-0.243796	0.803667	10	0.986149	1	EF3030_Pellet_10	EF3030_Pellet_04	EF3030_Pellet_10/EF3030_Pellet_04	rots	median	none	none	1.5	0.05	1.06546	down	-1.06546	Cohen's d	0.142992	0.44019	-0.374509	0.660494	negligible	7907.53	Q2	6207.87	Q2
EF3030_RS06845	EF3030_RS06845	EF3030_RS06845	EF3030_RS06845	EF3030_RS06845	amino acid ABC transporter ATP-binding protein	0.106502	Q7/Q7	0.589557	0.662605	14	0.898616	1	EF3030_Pellet_10	EF3030_Pellet_04	EF3030_Pellet_10/EF3030_Pellet_04	rots	median	none	none	1.5	0.05	1.07661	up	1.07661	Cohen's d	0.253797	0.534326	-0.182052	0.689646	small	217919	Q7	208080	Q7
EF3030_RS06850	EF3030_RS06850	EF3030_RS06850	EF3030_RS06850	EF3030_RS06850	amino acid ABC transporter permease	0.0924008	Q7/Q7	0.810844	0.653278	4	0.74816	1	EF3030_Pellet_10	EF3030_Pellet_04	EF3030_Pellet_10/EF3030_Pellet_04	rots	median	none	none	1.5	0.05	1.06614	up	1.06614	Cohen's d	1.04349	0.0911784	0.141053	1.94592	large	134339	Q7	139500	Q7
EF3030_RS06855	EF3030_RS06855	EF3030_RS06855	EF3030_RS06855	EF3030_RS06855	arsenate reductase family protein	-0.226225	Q9/Q9	-1.43793	0.296485	8	0.10704	0.382998	EF3030_Pellet_10	EF3030_Pellet_04	EF3030_Pellet_10/EF3030_Pellet_04	rots	median	none	none	1.5	0.05	1.16977	down	-1.16977	Cohen's d	-0.539759	0.417062	-1.13132	0.0517996	medium	606968	Q9	691198	Q9
EF3030_RS06860	EF3030_RS06860	EF3030_RS06860	EF3030_RS06860	EF3030_RS06860	methylated-DNA--[protein	-0.362513	Q2/Q2	-1.36766	0.215714	3	0.119522	0.407566	EF3030_Pellet_10	EF3030_Pellet_04	EF3030_Pellet_10/EF3030_Pellet_04	rots	median	none	none	1.5	0.05	1.28566	down	-1.28566	Cohen's d	0.297699	1.00478	-0.707154	1.30255	small	4177.43	Q2	5181.97	Q2
EF3030_RS06865	EF3030_RS06865	EF3030_RS06865	EF3030_RS06865	EF3030_RS06865	GNAT family N-acetyltransferase	0.0425707	Q6/Q6	0.318281	0.811407	5	0.950467	1	EF3030_Pellet_10	EF3030_Pellet_04	EF3030_Pellet_10/EF3030_Pellet_04	rots	median	none	none	1.5	0.05	1.02995	up	1.02995	Cohen's d	0.157923	0.209762	-0.591215	0.90706	negligible	83855.6	Q6	84857.8	Q6
EF3030_RS06870	EF3030_RS06870	EF3030_RS06870	EF3030_RS06870	EF3030_RS06870	DUF1836 domain-containing protein	-0.07859	Q5/Q5	-0.345369	0.772041	4	0.896627	1	EF3030_Pellet_10	EF3030_Pellet_04	EF3030_Pellet_10/EF3030_Pellet_04	rots	median	none	none	1.5	0.05	1.05599	down	-1.05599	Cohen's d	-0.21918	0.170892	-1.06837	0.630014	small	41873.4	Q5	50834.4	Q5
EF3030_RS06890	EF3030_RS06890	EF3030_RS06890	EF3030_RS06890	EF3030_RS06890	ABC transporter ATP-binding protein	-0.0243598	Q3/Q2	-0.268665	0.860384	8	0.993835	1	EF3030_Pellet_10	EF3030_Pellet_04	EF3030_Pellet_10/EF3030_Pellet_04	rots	median	none	none	1.5	0.05	1.01703	down	-1.01703	Cohen's d	0.3716	0.446625	-0.214467	0.957666	small	11767.4	Q3	11549.2	Q2
EF3030_RS06905	EF3030_RS06905	EF3030_RS06905	EF3030_RS06905	EF3030_RS06905	FAD-dependent oxidoreductase	0.00713002	Q10/Q10	0.0706046	0.959758	24	1	1	EF3030_Pellet_10	EF3030_Pellet_04	EF3030_Pellet_10/EF3030_Pellet_04	rots	median	none	none	1.5	0.05	1.00495	up	1.00495	Cohen's d	0.340742	0.697299	0.00889139	0.672593	small	1.60935e+06	Q10	1.6824e+06	Q10
EF3030_RS06915	EF3030_RS06915	EF3030_RS06915	EF3030_RS06915	EF3030_RS06915	NADPH-dependent FMN reductase	0.621071	Q6/Q5	2.29992	0.0538315	11	8.88165e-06	0.00013176	EF3030_Pellet_10	EF3030_Pellet_04	EF3030_Pellet_10/EF3030_Pellet_04	rots	median	up	up	1.5	0.05	1.53802	up	1.53802	Cohen's d	1.10139	0.388605	0.573611	1.62917	large	83041.3	Q6	52486.4	Q5
EF3030_RS06920	EF3030_RS06920	EF3030_RS06920	EF3030_RS06920	EF3030_RS06920	NAD(P)H-dependent oxidoreductase	0.729047	Q4/Q3	1.61757	0.101419	14	6.3593e-05	0.000771849	EF3030_Pellet_10	EF3030_Pellet_04	EF3030_Pellet_10/EF3030_Pellet_04	rots	median	up	up	1.5	0.05	1.65754	up	1.65754	Cohen's d	0.921875	0.555149	0.465295	1.37846	large	34720.7	Q4	20347.4	Q3
EF3030_RS06930	EF3030_RS06930	EF3030_RS06930	EF3030_RS06930	EF3030_RS06930	DUF896 family protein	-0.114961	Q9/Q9	-1.11241	0.439928	3	0.410325	0.958536	EF3030_Pellet_10	EF3030_Pellet_04	EF3030_Pellet_10/EF3030_Pellet_04	rots	median	none	none	1.5	0.05	1.08295	down	-1.08295	Cohen's d	-0.860004	0.183432	-1.90451	0.184503	large	482606	Q9	498130	Q9
EF3030_RS06950	EF3030_RS06950	EF3030_RS06950	EF3030_RS06950	EF3030_RS06950	aldo/keto reductase	0.298976	Q8/Q8	0.943482	0.428228	18	0.267383	0.716401	EF3030_Pellet_10	EF3030_Pellet_04	EF3030_Pellet_10/EF3030_Pellet_04	rots	median	none	none	1.5	0.05	1.23027	up	1.23027	Cohen's d	0.393132	0.501127	0.00791266	0.778351	small	387634	Q8	348786	Q8
EF3030_RS06955	EF3030_RS06955	EF3030_RS06955	EF3030_RS06955	EF3030_RS06955	polysaccharide deacetylase family protein	-0.149409	Q6/Q6	-0.985252	0.44276	23	0.288811	0.751063	EF3030_Pellet_10	EF3030_Pellet_04	EF3030_Pellet_10/EF3030_Pellet_04	rots	median	none	none	1.5	0.05	1.10911	down	-1.10911	Cohen's d	-0.456037	0.208738	-0.797067	-0.115006	small	96318.2	Q6	101873	Q6
EF3030_RS06965	EF3030_RS06965	EF3030_RS06965	EF3030_RS06965	EF3030_RS06965	Gfo/Idh/MocA family oxidoreductase	0.264702	Q7/Q7	0.994066	0.406179	11	0.260314	0.708113	EF3030_Pellet_10	EF3030_Pellet_04	EF3030_Pellet_10/EF3030_Pellet_04	rots	median	none	none	1.5	0.05	1.20139	up	1.20139	Cohen's d	0.347974	0.26863	-0.147541	0.843489	small	204631	Q7	180815	Q7
EF3030_RS06970	EF3030_RS06970	EF3030_RS06970	EF3030_RS06970	EF3030_RS06970	DEAD/DEAH box helicase	-0.137058	Q4/Q5	-0.6773	0.588882	12	0.736904	1	EF3030_Pellet_10	EF3030_Pellet_04	EF3030_Pellet_10/EF3030_Pellet_04	rots	median	none	none	1.5	0.05	1.09966	down	-1.09966	Cohen's d	-0.113582	0.42261	-0.584054	0.35689	negligible	35028	Q4	40385.9	Q5
EF3030_RS06985	EF3030_RS06985	EF3030_RS06985	EF3030_RS06985	EF3030_RS06985	MIP/aquaporin family protein	-0.162982	Q9/Q9	-0.712095	0.558074	6	0.616985	1	EF3030_Pellet_10	EF3030_Pellet_04	EF3030_Pellet_10/EF3030_Pellet_04	rots	median	none	none	1.5	0.05	1.1196	down	-1.1196	Cohen's d	-0.379439	0.20227	-1.06292	0.304044	small	641470	Q9	722012	Q9
EF3030_RS07020	EF3030_RS07020	EF3030_RS07020	EF3030_RS07020	EF3030_RS07020	phospho-sugar mutase	0.0137137	Q9/Q9	0.0621523	0.957299	39	1	1	EF3030_Pellet_10	EF3030_Pellet_04	EF3030_Pellet_10/EF3030_Pellet_04	rots	median	none	none	1.5	0.05	1.00955	up	1.00955	Cohen's d	-0.0672239	0.465078	-0.324894	0.190446	negligible	1.10933e+06	Q9	1101299	Q9
EF3030_RS07030	EF3030_RS07030	EF3030_RS07030	EF3030_RS07030	EF3030_RS07030	thioredoxin	-0.196572	Q10/Q10	-1.1796	0.353869	11	0.155302	0.490088	EF3030_Pellet_10	EF3030_Pellet_04	EF3030_Pellet_10/EF3030_Pellet_04	rots	median	none	none	1.5	0.05	1.14597	down	-1.14597	Cohen's d	-0.0499629	0.343644	-0.541847	0.441921	negligible	2.42689e+06	Q10	2.85372e+06	Q10
EF3030_RS07035	EF3030_RS07035	EF3030_RS07035	EF3030_RS07035	EF3030_RS07035	amino acid ABC transporter substrate-binding protein	0.249196	Q9/Q9	1.08857	0.362923	13	0.152088	0.484191	EF3030_Pellet_10	EF3030_Pellet_04	EF3030_Pellet_10/EF3030_Pellet_04	rots	median	none	none	1.5	0.05	1.18854	up	1.18854	Cohen's d	0.690535	0.232345	0.226263	1.15481	medium	695208	Q9	617756	Q9
EF3030_RS07040	EF3030_RS07040	EF3030_RS07040	EF3030_RS07040	EF3030_RS07040	amino acid ABC transporter ATP-binding protein	0.219329	Q8/Q8	1.53891	0.255976	6	0.0912844	0.34119	EF3030_Pellet_10	EF3030_Pellet_04	EF3030_Pellet_10/EF3030_Pellet_04	rots	median	none	none	1.5	0.05	1.16419	up	1.16419	Cohen's d	0.594979	0.21875	-0.0972615	1.28722	medium	354680	Q8	307008	Q8
EF3030_RS07045	EF3030_RS07045	EF3030_RS07045	EF3030_RS07045	EF3030_RS07045	amino acid ABC transporter permease	0.365291	Q6/Q6	2.38057	0.141873	4	0.0351018	0.162416	EF3030_Pellet_10	EF3030_Pellet_04	EF3030_Pellet_10/EF3030_Pellet_04	rots	median	none	none	1.5	0.05	1.28814	up	1.28814	Cohen's d	0.876268	0.272435	-0.0100878	1.76262	large	85655.6	Q6	67366.8	Q6
EF3030_RS07050	EF3030_RS07050	EF3030_RS07050	EF3030_RS07050	EF3030_RS07050	tetratricopeptide repeat protein	-0.130532	Q4/Q4	-1.10706	0.396501	12	0.229582	0.664726	EF3030_Pellet_10	EF3030_Pellet_04	EF3030_Pellet_10/EF3030_Pellet_04	rots	median	none	none	1.5	0.05	1.0947	down	-1.0947	Cohen's d	-0.91879	0.128055	-1.41306	-0.424516	large	27841.8	Q4	32827	Q4
EF3030_RS07055	EF3030_RS07055	EF3030_RS07055	EF3030_RS07055	EF3030_RS07055	AI-2E family transporter	-0.0320108	Q6/Q6	-0.213255	0.864017	6	0.986922	1	EF3030_Pellet_10	EF3030_Pellet_04	EF3030_Pellet_10/EF3030_Pellet_04	rots	median	none	none	1.5	0.05	1.02244	down	-1.02244	Cohen's d	0.038946	0.232657	-0.638533	0.716425	negligible	68869.2	Q6	69515.4	Q6
EF3030_RS07060	EF3030_RS07060	EF3030_RS07060	EF3030_RS07060	EF3030_RS07060	lactonase family protein	0.256643	Q8/Q8	0.644366	0.59243	12	0.745234	1	EF3030_Pellet_10	EF3030_Pellet_04	EF3030_Pellet_10/EF3030_Pellet_04	rots	median	none	none	1.5	0.05	1.1947	up	1.1947	Cohen's d	0.380694	0.495383	-0.0936385	0.855026	small	264070	Q8	270548	Q8
EF3030_RS07065	EF3030_RS07065	EF3030_RS07065	EF3030_RS07065	EF3030_RS07065	F0F1 ATP synthase subunit epsilon	0.33892	Q8/Q8	2.53319	0.0793118	5	0.0044143	0.0302485	EF3030_Pellet_10	EF3030_Pellet_04	EF3030_Pellet_10/EF3030_Pellet_04	rots	median	none	none	1.5	0.05	1.26481	up	1.26481	Cohen's d	1.38209	0.241764	0.549593	2.21458	large	337264	Q8	249014	Q8
EF3030_RS07075	EF3030_RS07075	EF3030_RS07075	EF3030_RS07075	EF3030_RS07075	F0F1 ATP synthase subunit gamma	0.224812	Q8/Q8	1.35488	0.321686	15	0.0731537	0.289327	EF3030_Pellet_10	EF3030_Pellet_04	EF3030_Pellet_10/EF3030_Pellet_04	rots	median	none	none	1.5	0.05	1.16862	up	1.16862	Cohen's d	0.799411	0.282494	0.364041	1.23478	medium	310842	Q8	292607	Q8
EF3030_RS07085	EF3030_RS07085	EF3030_RS07085	EF3030_RS07085	EF3030_RS07085	F0F1 ATP synthase subunit delta	0.124346	Q8/Q8	0.993659	0.460786	8	0.409354	0.957823	EF3030_Pellet_10	EF3030_Pellet_04	EF3030_Pellet_10/EF3030_Pellet_04	rots	median	none	none	1.5	0.05	1.09001	up	1.09001	Cohen's d	-0.120237	0.21264	-0.701835	0.461361	negligible	332943	Q8	308747	Q8
EF3030_RS07130	EF3030_RS07130	EF3030_RS07130	EF3030_RS07130	EF3030_RS07130	GNAT family N-acetyltransferase	-0.0447268	Q1/Q2	-0.0712804	0.939133	3	0.989337	1	EF3030_Pellet_10	EF3030_Pellet_04	EF3030_Pellet_10/EF3030_Pellet_04	rots	median	none	none	1.5	0.05	1.03149	down	-1.03149	Cohen's d	0.133368	0.477898	-0.867076	1.13381	negligible	2241.63	Q1	4498	Q2
EF3030_RS07145	EF3030_RS07145	EF3030_RS07145	EF3030_RS07145	EF3030_RS07145	hypothetical protein	0.0140025	Q7/Q7	0.121147	0.929279	10	0.999914	1	EF3030_Pellet_10	EF3030_Pellet_04	EF3030_Pellet_10/EF3030_Pellet_04	rots	median	none	none	1.5	0.05	1.00975	up	1.00975	Cohen's d	0.122003	0.239015	-0.395319	0.639324	negligible	120715	Q7	124054	Q7
EF3030_RS07150	EF3030_RS07150	EF3030_RS07150	EF3030_RS07150	EF3030_RS07150	DEAD/DEAH box helicase	0.153662	Q3/Q3	0.589209	0.579565	32	0.819399	1	EF3030_Pellet_10	EF3030_Pellet_04	EF3030_Pellet_10/EF3030_Pellet_04	rots	median	none	none	1.5	0.05	1.11239	up	1.11239	Cohen's d	0.308033	0.420216	0.0216396	0.594426	small	16410.6	Q3	13363.1	Q3
EF3030_RS07155	EF3030_RS07155	EF3030_RS07155	EF3030_RS07155	EF3030_RS07155	PatB family C-S lyase	-0.240962	Q3/Q4	-0.986056	0.428067	16	0.278401	0.736783	EF3030_Pellet_10	EF3030_Pellet_04	EF3030_Pellet_10/EF3030_Pellet_04	rots	median	none	none	1.5	0.05	1.18178	down	-1.18178	Cohen's d	-0.556502	0.355286	-0.969566	-0.143438	medium	19251	Q3	22053.8	Q4
EF3030_RS07160	EF3030_RS07160	EF3030_RS07160	EF3030_RS07160	EF3030_RS07160	cystathionine gamma-synthase	-0.0859017	Q5/Q5	-0.482012	0.685731	18	0.951337	1	EF3030_Pellet_10	EF3030_Pellet_04	EF3030_Pellet_10/EF3030_Pellet_04	rots	median	none	none	1.5	0.05	1.06135	down	-1.06135	Cohen's d	-0.164174	0.244696	-0.546368	0.218019	negligible	38227.7	Q5	42853.7	Q5
EF3030_RS07180	EF3030_RS07180	EF3030_RS07180	EF3030_RS07180	EF3030_RS07180	peptide ABC transporter substrate-binding protein	0.593049	Q9/Q9	3.6206	0.0242637	28	1.10457e-16	8.83039e-15	EF3030_Pellet_10	EF3030_Pellet_04	EF3030_Pellet_10/EF3030_Pellet_04	rots	median	up	up	1.5	0.05	1.50843	up	1.50843	Cohen's d	1.31608	0.348035	0.980067	1.6521	large	831639	Q9	584168	Q9
EF3030_RS07185	EF3030_RS07185	EF3030_RS07185	EF3030_RS07185	EF3030_RS07185	polysaccharide biosynthesis protein	-0.457098	Q1/Q1	-0.974668	0.356198	2	0.319462	0.80792	EF3030_Pellet_10	EF3030_Pellet_04	EF3030_Pellet_10/EF3030_Pellet_04	rots	median	none	none	1.5	0.05	1.37278	down	-1.37278	Cohen's d	-0.571158	0.36487	-1.88354	0.741225	medium	1117.5	Q1	1467.4	Q1
EF3030_RS07190	EF3030_RS07190	EF3030_RS07190	EF3030_RS07190	EF3030_RS07190	UDP-N-acetylmuramoyl-L-alanyl-D-glutamate--L-lysine ligase	-0.0629336	Q5/Q5	-0.314056	0.791323	25	0.99943	1	EF3030_Pellet_10	EF3030_Pellet_04	EF3030_Pellet_10/EF3030_Pellet_04	rots	median	none	none	1.5	0.05	1.04459	down	-1.04459	Cohen's d	0.178636	0.416839	-0.144707	0.501978	negligible	53145.3	Q5	55227.5	Q5
EF3030_RS07205	EF3030_RS07205	EF3030_RS07205	EF3030_RS07205	EF3030_RS07205	YiiX/YebB-like N1pC/P60 family cysteine hydrolase	-0.631366	Q1/Q1	-0.282153	0.88617	2	0.937076	1	EF3030_Pellet_10	EF3030_Pellet_04	EF3030_Pellet_10/EF3030_Pellet_04	rots	median	none	none	1.5	0.05	1.54903	down	-1.54903	Cohen's d	-0.53643	0.769913	-1.84578	0.772918	medium	2862.07	Q1	2312.5	Q1
EF3030_RS07210	EF3030_RS07210	EF3030_RS07210	EF3030_RS07210	EF3030_RS07210	manganese-dependent inorganic pyrophosphatase	0.11099	Q9/Q9	0.609474	0.57617	15	0.7269	1	EF3030_Pellet_10	EF3030_Pellet_04	EF3030_Pellet_10/EF3030_Pellet_04	rots	median	none	none	1.5	0.05	1.07997	up	1.07997	Cohen's d	0.331597	0.590891	-0.09023	0.753424	small	895597	Q9	877254	Q9
EF3030_RS07215	EF3030_RS07215	EF3030_RS07215	EF3030_RS07215	EF3030_RS07215	GIY-YIG nuclease family protein	-0.934311	Q1/Q1	-1.56734	0.300623	2	0.253043	0.694902	EF3030_Pellet_10	EF3030_Pellet_04	EF3030_Pellet_10/EF3030_Pellet_04	rots	median	none	none	1.5	0.05	1.91098	down	-1.91098	Cohen's d	-1.2705	0.497207	-2.68074	0.139736	large	1595.8	Q1	3048.9	Q1
EF3030_RS07220	EF3030_RS07220	EF3030_RS07220	EF3030_RS07220	EF3030_RS07220	tRNA1(Val) (adenine(37)-N6)-methyltransferase	-0.197181	Q3/Q2	-0.629438	0.514224	11	0.538452	1	EF3030_Pellet_10	EF3030_Pellet_04	EF3030_Pellet_10/EF3030_Pellet_04	rots	median	none	none	1.5	0.05	1.14646	down	-1.14646	Cohen's d	0.0823288	0.660987	-0.409687	0.574344	negligible	11363	Q3	11670.1	Q2
EF3030_RS07225	EF3030_RS07225	EF3030_RS07225	EF3030_RS07225	EF3030_RS07225	S1 RNA-binding domain-containing protein	-0.120521	Q5/Q5	-0.568498	0.643914	4	0.734322	1	EF3030_Pellet_10	EF3030_Pellet_04	EF3030_Pellet_10/EF3030_Pellet_04	rots	median	none	none	1.5	0.05	1.08713	down	-1.08713	Cohen's d	-0.533733	0.191164	-1.39533	0.327864	medium	46027.3	Q5	48440.1	Q5
EF3030_RS07230	EF3030_RS07230	EF3030_RS07230	EF3030_RS07230	EF3030_RS07230	bifunctional Cof-type HAD-IIB family hydrolase/peptidylprolyl isomerase	0.131495	Q8/Q8	0.875569	0.498167	24	0.492762	1	EF3030_Pellet_10	EF3030_Pellet_04	EF3030_Pellet_10/EF3030_Pellet_04	rots	median	none	none	1.5	0.05	1.09543	up	1.09543	Cohen's d	0.282017	0.369474	-0.0490849	0.613119	small	328718	Q8	300596	Q8
EF3030_RS07255	EF3030_RS07255	EF3030_RS07255	EF3030_RS07255	EF3030_RS07255	pyridoxal phosphate-dependent aminotransferase	0.290002	Q7/Q7	1.88654	0.153395	16	0.000499445	0.00460706	EF3030_Pellet_10	EF3030_Pellet_04	EF3030_Pellet_10/EF3030_Pellet_04	rots	median	none	none	1.5	0.05	1.22264	up	1.22264	Cohen's d	0.913079	0.223905	0.487191	1.33897	large	164837	Q7	135865	Q7
EF3030_RS07260	EF3030_RS07260	EF3030_RS07260	EF3030_RS07260	EF3030_RS07260	DUF5590 domain-containing protein	-0.434559	Q2/Q3	-1.29919	0.214126	4	0.089951	0.337962	EF3030_Pellet_10	EF3030_Pellet_04	EF3030_Pellet_10/EF3030_Pellet_04	rots	median	none	none	1.5	0.05	1.3515	down	-1.3515	Cohen's d	-0.934923	0.260473	-1.82663	-0.0432134	large	10343.6	Q2	14514	Q3
EF3030_RS07270	EF3030_RS07270	EF3030_RS07270	EF3030_RS07270	EF3030_RS07270	NADPH-dependent FMN reductase	-0.050452	Q10/Q10	-0.300889	0.810953	11	0.991216	1	EF3030_Pellet_10	EF3030_Pellet_04	EF3030_Pellet_10/EF3030_Pellet_04	rots	median	none	none	1.5	0.05	1.03559	down	-1.03559	Cohen's d	-0.218145	0.128248	-0.711413	0.275123	small	2.92521e+06	Q10	3.12924e+06	Q10
EF3030_RS07295	EF3030_RS07295	EF3030_RS07295	EF3030_RS07295	EF3030_RS07295	hypothetical protein	0.189707	Q8/Q8	1.56171	0.274896	27	0.00627269	0.0407995	EF3030_Pellet_10	EF3030_Pellet_04	EF3030_Pellet_10/EF3030_Pellet_04	rots	median	none	none	1.5	0.05	1.14053	up	1.14053	Cohen's d	0.442125	0.307617	0.128031	0.75622	small	257857	Q8	249751	Q8
EF3030_RS07300	EF3030_RS07300	EF3030_RS07300	EF3030_RS07300	EF3030_RS07300	peptide deformylase	1.36387	Q2/Q4	-2.79719	0.969172	2	0.990896	1	EF3030_Pellet_10	EF3030_Pellet_04	EF3030_Pellet_10/EF3030_Pellet_04	rots	median	none	none	1.5	0.05	2.57374	up	2.57374	Cohen's d	0.511336	1.11202	-0.795933	1.81861	medium	9138.7	Q2	21851.5	Q4
EF3030_RS07310	EF3030_RS07310	EF3030_RS07310	EF3030_RS07310	EF3030_RS07310	cation-translocating P-type ATPase	-0.232058	Q7/Q8	-1.44133	0.26256	36	0.0011264	0.00905524	EF3030_Pellet_10	EF3030_Pellet_04	EF3030_Pellet_10/EF3030_Pellet_04	rots	median	none	none	1.5	0.05	1.17451	down	-1.17451	Cohen's d	-0.74353	0.259056	-1.02088	-0.466182	medium	191966	Q7	227573	Q8
EF3030_RS07320	EF3030_RS07320	EF3030_RS07320	EF3030_RS07320	EF3030_RS07320	ABC-F family ATP-binding cassette domain-containing protein	0.0738916	Q6/Q6	0.479962	0.725838	31	0.996335	1	EF3030_Pellet_10	EF3030_Pellet_04	EF3030_Pellet_10/EF3030_Pellet_04	rots	median	none	none	1.5	0.05	1.05255	up	1.05255	Cohen's d	0.396822	0.555019	0.104662	0.688982	small	98886	Q6	78299.9	Q6
EF3030_RS07325	EF3030_RS07325	EF3030_RS07325	EF3030_RS07325	EF3030_RS07325	CCA tRNA nucleotidyltransferase	-0.0687432	Q5/Q5	-0.419191	0.749836	16	0.98531	1	EF3030_Pellet_10	EF3030_Pellet_04	EF3030_Pellet_10/EF3030_Pellet_04	rots	median	none	none	1.5	0.05	1.0488	down	-1.0488	Cohen's d	0.0661655	0.381272	-0.339239	0.47157	negligible	37419.7	Q5	42346.3	Q5
EF3030_RS07335	EF3030_RS07335	EF3030_RS07335	EF3030_RS07335	EF3030_RS07335	DegV family protein	-0.0252815	Q6/Q6	-0.164012	0.897354	7	0.996992	1	EF3030_Pellet_10	EF3030_Pellet_04	EF3030_Pellet_10/EF3030_Pellet_04	rots	median	none	none	1.5	0.05	1.01768	down	-1.01768	Cohen's d	-0.110445	0.16163	-0.734638	0.513748	negligible	89880.4	Q6	93245.4	Q6
EF3030_RS07340	EF3030_RS07340	EF3030_RS07340	EF3030_RS07340	EF3030_RS07340	DUF1149 family protein	-0.0595881	Q9/Q9	-0.637854	0.64554	6	0.776348	1	EF3030_Pellet_10	EF3030_Pellet_04	EF3030_Pellet_10/EF3030_Pellet_04	rots	median	none	none	1.5	0.05	1.04217	down	-1.04217	Cohen's d	-0.507755	0.628269	-1.196	0.180488	medium	452469	Q9	465989	Q9
EF3030_RS07350	EF3030_RS07350	EF3030_RS07350	EF3030_RS07350	EF3030_RS07350	CdaR family protein	0.292811	Q7/Q7	2.20476	0.117606	11	0.000720532	0.0061717	EF3030_Pellet_10	EF3030_Pellet_04	EF3030_Pellet_10/EF3030_Pellet_04	rots	median	none	none	1.5	0.05	1.22502	up	1.22502	Cohen's d	0.622323	0.276295	0.118752	1.12589	medium	215619	Q7	179135	Q7
EF3030_RS07365	EF3030_RS07365	EF3030_RS07365	EF3030_RS07365	EF3030_RS07365	NAD(P)/FAD-dependent oxidoreductase	-0.00144701	Q6/Q6	-0.0108317	0.993211	15	1	1	EF3030_Pellet_10	EF3030_Pellet_04	EF3030_Pellet_10/EF3030_Pellet_04	rots	median	none	none	1.5	0.05	1.001	down	-1.001	Cohen's d	-0.113061	0.226076	-0.532353	0.306231	negligible	106440	Q6	107415	Q6
EF3030_RS07375	EF3030_RS07375	EF3030_RS07375	EF3030_RS07375	EF3030_RS07375	YvcK family protein	-0.0571849	Q5/Q5	-0.224511	0.834157	11	0.995508	1	EF3030_Pellet_10	EF3030_Pellet_04	EF3030_Pellet_10/EF3030_Pellet_04	rots	median	none	none	1.5	0.05	1.04043	down	-1.04043	Cohen's d	0.482006	0.68961	-0.0168914	0.980903	small	42771.6	Q5	47561.8	Q5
EF3030_RS07385	EF3030_RS07385	EF3030_RS07385	EF3030_RS07385	EF3030_RS07385	RidA family protein	0.140527	Q8/Q8	0.762597	0.579971	7	0.67053	1	EF3030_Pellet_10	EF3030_Pellet_04	EF3030_Pellet_10/EF3030_Pellet_04	rots	median	none	none	1.5	0.05	1.10231	up	1.10231	Cohen's d	-0.352817	0.509267	-0.981368	0.275734	small	380705	Q8	351433	Q8
EF3030_RS07405	EF3030_RS07405	EF3030_RS07405	EF3030_RS07405	EF3030_RS07405	dihydrofolate reductase	-0.144063	Q7/Q7	-0.828561	0.495665	12	0.487769	1	EF3030_Pellet_10	EF3030_Pellet_04	EF3030_Pellet_10/EF3030_Pellet_04	rots	median	none	none	1.5	0.05	1.10501	down	-1.10501	Cohen's d	-0.358509	0.235024	-0.832363	0.115346	small	121279	Q7	135122	Q7
EF3030_RS07410	EF3030_RS07410	EF3030_RS07410	EF3030_RS07410	EF3030_RS07410	Dps family protein	1.08599	Q10/Q10	5.17112	0.00632287	10	1.889e-10	6.47207e-09	EF3030_Pellet_10	EF3030_Pellet_04	EF3030_Pellet_10/EF3030_Pellet_04	rots	median	up	up	1.5	0.05	2.12284	up	2.12284	Cohen's d	3.18461	0.24542	2.4063	3.96292	large	5.15493e+06	Q10	2.71156e+06	Q10
EF3030_RS07425	EF3030_RS07425	EF3030_RS07425	EF3030_RS07425	EF3030_RS07425	DnaD domain-containing protein	0.0113254	Q5/Q4	0.0827001	0.949677	11	0.999994	1	EF3030_Pellet_10	EF3030_Pellet_04	EF3030_Pellet_10/EF3030_Pellet_04	rots	median	none	none	1.5	0.05	1.00788	up	1.00788	Cohen's d	0.337248	0.331701	-0.158043	0.832539	small	36291.5	Q5	38148.1	Q4
EF3030_RS07435	EF3030_RS07435	EF3030_RS07435	EF3030_RS07435	EF3030_RS07435	adenine phosphoribosyltransferase	-0.149587	Q9/Q9	-1.11951	0.416522	13	0.268284	0.716401	EF3030_Pellet_10	EF3030_Pellet_04	EF3030_Pellet_10/EF3030_Pellet_04	rots	median	none	none	1.5	0.05	1.10925	down	-1.10925	Cohen's d	-0.0665877	0.326363	-0.517738	0.384562	negligible	456241	Q9	520078	Q9
EF3030_RS07440	EF3030_RS07440	EF3030_RS07440	EF3030_RS07440	EF3030_RS07440	class I SAM-dependent methyltransferase	-0.264936	Q6/Q6	-0.974762	0.337235	11	0.128031	0.425432	EF3030_Pellet_10	EF3030_Pellet_04	EF3030_Pellet_10/EF3030_Pellet_04	rots	median	none	none	1.5	0.05	1.20158	down	-1.20158	Cohen's d	-0.71507	0.236576	-1.22235	-0.207789	medium	73502.4	Q6	82502.7	Q6
EF3030_RS07455	EF3030_RS07455	EF3030_RS07455	EF3030_RS07455	EF3030_RS07455	isochorismatase family cysteine hydrolase	0.0507655	Q7/Q7	0.41321	0.762301	8	0.951216	1	EF3030_Pellet_10	EF3030_Pellet_04	EF3030_Pellet_10/EF3030_Pellet_04	rots	median	none	none	1.5	0.05	1.03581	up	1.03581	Cohen's d	-0.0105883	0.47848	-0.591665	0.570489	negligible	224446	Q7	210414	Q7
EF3030_RS07470	EF3030_RS07470	EF3030_RS07470	EF3030_RS07470	EF3030_RS07470	DEAD/DEAH box helicase	-0.394357	Q8/Q8	-2.662	0.0767462	24	1.31607e-08	3.26521e-07	EF3030_Pellet_10	EF3030_Pellet_04	EF3030_Pellet_10/EF3030_Pellet_04	rots	median	none	none	1.5	0.05	1.31436	down	-1.31436	Cohen's d	-0.906018	0.290731	-1.25198	-0.560059	large	317323	Q8	429282	Q8
EF3030_RS07475	EF3030_RS07475	EF3030_RS07475	EF3030_RS07475	EF3030_RS07475	OFA family MFS transporter	-0.133124	Q5/Q5	-0.590773	0.670842	3	0.746291	1	EF3030_Pellet_10	EF3030_Pellet_04	EF3030_Pellet_10/EF3030_Pellet_04	rots	median	none	none	1.5	0.05	1.09667	down	-1.09667	Cohen's d	-0.326312	0.196293	-1.33227	0.679649	small	55459.6	Q5	60898.3	Q5
EF3030_RS07480	EF3030_RS07480	EF3030_RS07480	EF3030_RS07480	EF3030_RS07480	FAD-containing oxidoreductase	-0.333821	Q10/Q10	-2.26322	0.102285	24	3.554e-07	7.00576e-06	EF3030_Pellet_10	EF3030_Pellet_04	EF3030_Pellet_10/EF3030_Pellet_04	rots	median	none	none	1.5	0.05	1.26035	down	-1.26035	Cohen's d	-0.746673	0.288767	-1.08743	-0.405918	medium	1.27255e+06	Q10	1.67615e+06	Q10
EF3030_RS07485	EF3030_RS07485	EF3030_RS07485	EF3030_RS07485	EF3030_RS07485	MurT ligase domain-containing protein	-0.626891	Q4/Q4	-1.92579	0.102701	15	4.08621e-05	0.000525004	EF3030_Pellet_10	EF3030_Pellet_04	EF3030_Pellet_10/EF3030_Pellet_04	rots	median	down	down	1.5	0.05	1.54423	down	-1.54423	Cohen's d	-0.748202	0.536446	-1.18157	-0.314834	medium	30153	Q4	37381	Q4
EF3030_RS07490	EF3030_RS07490	EF3030_RS07490	EF3030_RS07490	EF3030_RS07490	type 1 glutamine amidotransferase	-0.33341	Q3/Q3	-1.44302	0.18874	6	0.0366882	0.168152	EF3030_Pellet_10	EF3030_Pellet_04	EF3030_Pellet_10/EF3030_Pellet_04	rots	median	none	none	1.5	0.05	1.25999	down	-1.25999	Cohen's d	-1.05125	0.184525	-1.77394	-0.328561	large	17553.9	Q3	21555.1	Q3
EF3030_RS07495	EF3030_RS07495	EF3030_RS07495	EF3030_RS07495	EF3030_RS07495	Xaa-Pro peptidase family protein	0.101868	Q8/Q8	0.69241	0.587102	19	0.780933	1	EF3030_Pellet_10	EF3030_Pellet_04	EF3030_Pellet_10/EF3030_Pellet_04	rots	median	none	none	1.5	0.05	1.07316	up	1.07316	Cohen's d	0.361686	0.277711	-0.0124815	0.735853	small	307545	Q8	282271	Q8
EF3030_RS07515	EF3030_RS07515	EF3030_RS07515	EF3030_RS07515	EF3030_RS07515	bifunctional hydroxymethylpyrimidine kinase/phosphomethylpyrimidine kinase	0.339307	Q8/Q8	2.53454	0.0791707	9	0.000298539	0.00309063	EF3030_Pellet_10	EF3030_Pellet_04	EF3030_Pellet_10/EF3030_Pellet_04	rots	median	none	none	1.5	0.05	1.26515	up	1.26515	Cohen's d	0.836103	0.337549	0.2666	1.4056	large	411969	Q8	326223	Q8
EF3030_RS07530	EF3030_RS07530	EF3030_RS07530	EF3030_RS07530	EF3030_RS07530	MFS transporter	-0.160512	Q2/Q3	-0.655015	0.574364	3	0.610724	1	EF3030_Pellet_10	EF3030_Pellet_04	EF3030_Pellet_10/EF3030_Pellet_04	rots	median	none	none	1.5	0.05	1.11768	down	-1.11768	Cohen's d	-0.484694	0.144786	-1.49859	0.529206	small	9714.8	Q2	11837.7	Q3
EF3030_RS07535	EF3030_RS07535	EF3030_RS07535	EF3030_RS07535	EF3030_RS07535	Pr6Pr family membrane protein	-0.247069	Q4/Q4	-0.374664	0.663904	5	0.786014	1	EF3030_Pellet_10	EF3030_Pellet_04	EF3030_Pellet_10/EF3030_Pellet_04	rots	median	none	none	1.5	0.05	1.18679	down	-1.18679	Cohen's d	0.160932	0.479289	-0.588251	0.910114	negligible	25024.1	Q4	26132.3	Q4
EF3030_RS07540	EF3030_RS07540	EF3030_RS07540	EF3030_RS07540	EF3030_RS07540	zinc ribbon domain-containing protein YjdM	-0.246207	Q8/Q9	-1.52252	0.301336	4	0.188717	0.562969	EF3030_Pellet_10	EF3030_Pellet_04	EF3030_Pellet_10/EF3030_Pellet_04	rots	median	none	none	1.5	0.05	1.18608	down	-1.18608	Cohen's d	-1.18151	0.200206	-2.09907	-0.263957	large	418784	Q8	480606	Q9
EF3030_RS07550	EF3030_RS07550	EF3030_RS07550	EF3030_RS07550	EF3030_RS07550	SAG1386/EF1546 family surface-associated protein	0.138588	Q8/Q8	1.14815	0.439508	4	0.398055	0.942438	EF3030_Pellet_10	EF3030_Pellet_04	EF3030_Pellet_10/EF3030_Pellet_04	rots	median	none	none	1.5	0.05	1.10083	up	1.10083	Cohen's d	0.424804	0.138755	-0.431347	1.28095	small	306522	Q8	272092	Q8
EF3030_RS07555	EF3030_RS07555	EF3030_RS07555	EF3030_RS07555	EF3030_RS07555	ferredoxin	0.421217	Q1/Q1	0.0826739	0.933667	2	0.971581	1	EF3030_Pellet_10	EF3030_Pellet_04	EF3030_Pellet_10/EF3030_Pellet_04	rots	median	none	none	1.5	0.05	1.33906	up	1.33906	Cohen's d	0.330529	0.64831	-0.964642	1.6257	small	3246.7	Q1	4181.17	Q1
EF3030_RS07565	EF3030_RS07565	EF3030_RS07565	EF3030_RS07565	EF3030_RS07565	hypothetical protein	0.274908	Q6/Q6	1.6012	0.231105	13	0.0158308	0.0859643	EF3030_Pellet_10	EF3030_Pellet_04	EF3030_Pellet_10/EF3030_Pellet_04	rots	median	none	none	1.5	0.05	1.20992	up	1.20992	Cohen's d	0.297617	0.501034	-0.155898	0.751132	small	113622	Q6	90456.7	Q6
EF3030_RS07580	EF3030_RS07580	EF3030_RS07580	EF3030_RS07580	EF3030_RS07580	FAD-binding oxidoreductase	-0.0549082	Q4/Q3	-0.321322	0.798331	9	0.979721	1	EF3030_Pellet_10	EF3030_Pellet_04	EF3030_Pellet_10/EF3030_Pellet_04	rots	median	none	none	1.5	0.05	1.03879	down	-1.03879	Cohen's d	0.145852	0.336751	-0.401013	0.692718	negligible	22134	Q4	20493.4	Q3
EF3030_RS07585	EF3030_RS07585	EF3030_RS07585	EF3030_RS07585	EF3030_RS07585	Nif3-like dinuclear metal center hexameric protein	-0.0252208	Q4/Q4	-0.190242	0.885536	13	0.999765	1	EF3030_Pellet_10	EF3030_Pellet_04	EF3030_Pellet_10/EF3030_Pellet_04	rots	median	none	none	1.5	0.05	1.01764	down	-1.01764	Cohen's d	0.409855	0.463992	-0.0458806	0.865591	small	24197.1	Q4	28680.1	Q4
EF3030_RS07590	EF3030_RS07590	EF3030_RS07590	EF3030_RS07590	EF3030_RS07590	tRNA (adenine(22)-N(1))-methyltransferase TrmK	0.0580879	Q4/Q4	0.143948	0.899807	8	0.998432	1	EF3030_Pellet_10	EF3030_Pellet_04	EF3030_Pellet_10/EF3030_Pellet_04	rots	median	none	none	1.5	0.05	1.04109	up	1.04109	Cohen's d	0.382709	0.372507	-0.203659	0.969077	small	31909.5	Q4	31858.4	Q4
EF3030_RS07610	EF3030_RS07610	EF3030_RS07610	EF3030_RS07610	EF3030_RS07610	DEAD/DEAH box helicase	-0.317754	Q2/Q2	-1.10152	0.266426	34	0.00177869	0.0135425	EF3030_Pellet_10	EF3030_Pellet_04	EF3030_Pellet_10/EF3030_Pellet_04	rots	median	none	none	1.5	0.05	1.24639	down	-1.24639	Cohen's d	-0.194764	0.619994	-0.471522	0.0819937	negligible	8920.23	Q2	11060.2	Q2
EF3030_RS07620	EF3030_RS07620	EF3030_RS07620	EF3030_RS07620	EF3030_RS07620	cation-translocating P-type ATPase	-0.204402	Q3/Q4	-1.24385	0.373977	19	0.128904	0.426422	EF3030_Pellet_10	EF3030_Pellet_04	EF3030_Pellet_10/EF3030_Pellet_04	rots	median	none	none	1.5	0.05	1.15221	down	-1.15221	Cohen's d	-0.429751	0.44668	-0.805156	-0.0543468	small	18954.7	Q3	23975.3	Q4
EF3030_RS07625	EF3030_RS07625	EF3030_RS07625	EF3030_RS07625	EF3030_RS07625	1-acyl-sn-glycerol-3-phosphate acyltransferase	0.124702	Q6/Q6	0.710562	0.576667	15	0.728222	1	EF3030_Pellet_10	EF3030_Pellet_04	EF3030_Pellet_10/EF3030_Pellet_04	rots	median	none	none	1.5	0.05	1.09028	up	1.09028	Cohen's d	0.556334	0.24791	0.129349	0.983319	medium	83485	Q6	76910.9	Q6
EF3030_RS07630	EF3030_RS07630	EF3030_RS07630	EF3030_RS07630	EF3030_RS07630	CadD family cadmium resistance transporter	-0.469445	Q2/Q1	-0.217718	0.856744	2	0.912015	1	EF3030_Pellet_10	EF3030_Pellet_04	EF3030_Pellet_10/EF3030_Pellet_04	rots	median	none	none	1.5	0.05	1.38458	down	-1.38458	Cohen's d	-0.133002	0.555281	-1.42084	1.15484	negligible	4807	Q2	4157.97	Q1
EF3030_RS07670	EF3030_RS07670	EF3030_RS07670	EF3030_RS07670	EF3030_RS07670	HAMP domain-containing histidine kinase	-0.536437	Q1/Q1	-1.00814	0.298873	11	0.0769554	0.302565	EF3030_Pellet_10	EF3030_Pellet_04	EF3030_Pellet_10/EF3030_Pellet_04	rots	median	none	none	1.5	0.05	1.45039	down	-1.45039	Cohen's d	-0.194677	0.523366	-0.687648	0.298293	negligible	3319.5	Q1	2987.6	Q1
EF3030_RS07675	EF3030_RS07675	EF3030_RS07675	EF3030_RS07675	EF3030_RS07675	response regulator transcription factor	-0.104414	Q4/Q4	-0.522888	0.672768	9	0.864356	1	EF3030_Pellet_10	EF3030_Pellet_04	EF3030_Pellet_10/EF3030_Pellet_04	rots	median	none	none	1.5	0.05	1.07506	down	-1.07506	Cohen's d	0.149366	0.6825	-0.397535	0.696267	negligible	20691	Q4	21930.6	Q4
EF3030_RS07680	EF3030_RS07680	EF3030_RS07680	EF3030_RS07680	EF3030_RS07680	DUF2974 domain-containing protein	-0.323767	Q2/Q2	-0.9561	0.397712	9	0.261803	0.71082	EF3030_Pellet_10	EF3030_Pellet_04	EF3030_Pellet_10/EF3030_Pellet_04	rots	median	none	none	1.5	0.05	1.25159	down	-1.25159	Cohen's d	-0.251765	0.320845	-0.800065	0.296534	small	6644.9	Q2	8373.9	Q2
EF3030_RS07690	EF3030_RS07690	EF3030_RS07690	EF3030_RS07690	EF3030_RS07690	Rrf2 family transcriptional regulator	-0.145807	Q5/Q5	-0.549232	0.62938	7	0.764818	1	EF3030_Pellet_10	EF3030_Pellet_04	EF3030_Pellet_10/EF3030_Pellet_04	rots	median	none	none	1.5	0.05	1.10635	down	-1.10635	Cohen's d	-0.505715	0.473301	-1.13932	0.127893	medium	59819.7	Q5	64822.4	Q5
EF3030_RS07695	EF3030_RS07695	EF3030_RS07695	EF3030_RS07695	EF3030_RS07695	metallophosphoesterase family protein	-0.0361356	Q3/Q3	-0.145397	0.896825	11	0.999649	1	EF3030_Pellet_10	EF3030_Pellet_04	EF3030_Pellet_10/EF3030_Pellet_04	rots	median	none	none	1.5	0.05	1.02536	down	-1.02536	Cohen's d	0.318252	0.839172	-0.176659	0.813162	small	16971.9	Q3	17157.6	Q3
EF3030_RS07700	EF3030_RS07700	EF3030_RS07700	EF3030_RS07700	EF3030_RS07700	metal-dependent transcriptional regulator	-0.210472	Q4/Q4	-0.643192	0.555077	7	0.619029	1	EF3030_Pellet_10	EF3030_Pellet_04	EF3030_Pellet_10/EF3030_Pellet_04	rots	median	none	none	1.5	0.05	1.15707	down	-1.15707	Cohen's d	-0.651816	0.409529	-1.29188	-0.011751	medium	23235.1	Q4	25769.8	Q4
EF3030_RS07735	EF3030_RS07735	EF3030_RS07735	EF3030_RS07735	EF3030_RS07735	bifunctional (p)ppGpp synthetase/guanosine-3',5'-bis(diphosphate) 3'-pyrophosphohydrolase	-0.14196	Q6/Q6	-0.865934	0.48237	36	0.415624	0.960049	EF3030_Pellet_10	EF3030_Pellet_04	EF3030_Pellet_10/EF3030_Pellet_04	rots	median	none	none	1.5	0.05	1.1034	down	-1.1034	Cohen's d	-0.549365	0.235448	-0.822612	-0.276118	medium	97954.8	Q6	111999	Q6
EF3030_RS07740	EF3030_RS07740	EF3030_RS07740	EF3030_RS07740	EF3030_RS07740	MBL fold metallo-hydrolase	-0.00641482	Q5/Q4	-0.102781	0.918627	6	0.997568	1	EF3030_Pellet_10	EF3030_Pellet_04	EF3030_Pellet_10/EF3030_Pellet_04	rots	median	none	none	1.5	0.05	1.00446	down	-1.00446	Cohen's d	-0.0153973	0.783854	-0.692822	0.662028	negligible	36691.5	Q5	37659.5	Q4
EF3030_RS07750	EF3030_RS07750	EF3030_RS07750	EF3030_RS07750	EF3030_RS07750	metal ABC transporter ATP-binding protein	0.0507571	Q4/Q4	0.452471	0.745781	11	0.962885	1	EF3030_Pellet_10	EF3030_Pellet_04	EF3030_Pellet_10/EF3030_Pellet_04	rots	median	none	none	1.5	0.05	1.03581	up	1.03581	Cohen's d	0.0459403	0.422979	-0.445932	0.537812	negligible	24117.8	Q4	23126.4	Q4
EF3030_RS07770	EF3030_RS07770	EF3030_RS07770	EF3030_RS07770	EF3030_RS07770	FtsX-like permease family protein	-0.419806	Q1/Q1	-0.886234	0.333794	7	0.174005	0.535029	EF3030_Pellet_10	EF3030_Pellet_04	EF3030_Pellet_10/EF3030_Pellet_04	rots	median	none	none	1.5	0.05	1.33775	down	-1.33775	Cohen's d	-0.31988	0.361152	-0.947574	0.307813	small	704.067	Q1	1765.3	Q1
EF3030_RS07775	EF3030_RS07775	EF3030_RS07775	EF3030_RS07775	EF3030_RS07775	ABC transporter ATP-binding protein	0.16125	Q4/Q3	0.210058	0.815961	8	0.981502	1	EF3030_Pellet_10	EF3030_Pellet_04	EF3030_Pellet_10/EF3030_Pellet_04	rots	median	none	none	1.5	0.05	1.11826	up	1.11826	Cohen's d	0.191313	0.50688	-0.391087	0.773714	negligible	24253.2	Q4	21356.3	Q3
EF3030_RS07790	EF3030_RS07790	EF3030_RS07790	EF3030_RS07790	EF3030_RS07790	phosphoglycerate mutase	-0.0438491	Q10/Q10	-0.306078	0.815717	20	0.999384	1	EF3030_Pellet_10	EF3030_Pellet_04	EF3030_Pellet_10/EF3030_Pellet_04	rots	median	none	none	1.5	0.05	1.03086	down	-1.03086	Cohen's d	-0.0726956	0.50394	-0.434362	0.28897	negligible	5.92283e+06	Q10	6.06316e+06	Q10
EF3030_RS07825	EF3030_RS07825	EF3030_RS07825	EF3030_RS07825	EF3030_RS07825	RNA-binding protein	-0.700779	Q1/Q1	-2.12226	0.0521947	5	0.00131293	0.0103241	EF3030_Pellet_10	EF3030_Pellet_04	EF3030_Pellet_10/EF3030_Pellet_04	rots	median	down	down	1.5	0.05	1.62538	down	-1.62538	Cohen's d	-2.11105	0.238505	-3.04439	-1.17772	large	1509.3	Q1	2848.47	Q1
EF3030_RS07835	EF3030_RS07835	EF3030_RS07835	EF3030_RS07835	EF3030_RS07835	cell division protein SepF	0.0228096	Q8/Q8	0.071957	0.937182	6	0.998979	1	EF3030_Pellet_10	EF3030_Pellet_04	EF3030_Pellet_10/EF3030_Pellet_04	rots	median	none	none	1.5	0.05	1.01594	up	1.01594	Cohen's d	0.119922	0.426989	-0.558101	0.797946	negligible	305802	Q8	277375	Q8
EF3030_RS07840	EF3030_RS07840	EF3030_RS07840	EF3030_RS07840	EF3030_RS07840	YggS family pyridoxal phosphate-dependent enzyme	-0.0338453	Q5/Q5	-0.249078	0.8517	11	0.997498	1	EF3030_Pellet_10	EF3030_Pellet_04	EF3030_Pellet_10/EF3030_Pellet_04	rots	median	none	none	1.5	0.05	1.02374	down	-1.02374	Cohen's d	-0.180481	0.236156	-0.673288	0.312326	negligible	42085.2	Q5	45996.7	Q5
EF3030_RS07860	EF3030_RS07860	EF3030_RS07860	EF3030_RS07860	EF3030_RS07860	NUDIX hydrolase	-0.523216	Q2/Q2	-0.755672	0.52061	4	0.534958	1	EF3030_Pellet_10	EF3030_Pellet_04	EF3030_Pellet_10/EF3030_Pellet_04	rots	median	none	none	1.5	0.05	1.43716	down	-1.43716	Cohen's d	-0.57933	0.87894	-1.44356	0.284902	medium	4894.5	Q2	6137	Q2
EF3030_RS07865	EF3030_RS07865	EF3030_RS07865	EF3030_RS07865	EF3030_RS07865	UDP-N-acetylmuramoyl-tripeptide--D-alanyl-D-alanine ligase	0.088996	Q5/Q4	0.587676	0.644761	19	0.904379	1	EF3030_Pellet_10	EF3030_Pellet_04	EF3030_Pellet_10/EF3030_Pellet_04	rots	median	none	none	1.5	0.05	1.06363	up	1.06363	Cohen's d	0.0188557	0.295326	-0.352297	0.390009	negligible	39179.4	Q5	37665.7	Q4
EF3030_RS07870	EF3030_RS07870	EF3030_RS07870	EF3030_RS07870	EF3030_RS07870	D-alanine--D-alanine ligase	0.143778	Q8/Q8	1.08458	0.424916	20	0.247015	0.691547	EF3030_Pellet_10	EF3030_Pellet_04	EF3030_Pellet_10/EF3030_Pellet_04	rots	median	none	none	1.5	0.05	1.10479	up	1.10479	Cohen's d	0.569984	0.179212	0.201169	0.938799	medium	287709	Q8	267069	Q8
EF3030_RS07885	EF3030_RS07885	EF3030_RS07885	EF3030_RS07885	EF3030_RS07885	SIS domain-containing protein	0.0396853	Q6/Q6	0.378324	0.788352	11	0.984573	1	EF3030_Pellet_10	EF3030_Pellet_04	EF3030_Pellet_10/EF3030_Pellet_04	rots	median	none	none	1.5	0.05	1.02789	up	1.02789	Cohen's d	0.357735	0.168756	-0.13799	0.85346	small	110180	Q6	110202	Q6
EF3030_RS07890	EF3030_RS07890	EF3030_RS07890	EF3030_RS07890	EF3030_RS07890	ROK family protein	-1.03215	Q2/Q3	-1.92457	0.0563747	11	1.15833e-05	0.000166684	EF3030_Pellet_10	EF3030_Pellet_04	EF3030_Pellet_10/EF3030_Pellet_04	rots	median	down	down	1.5	0.05	2.04507	down	-2.04507	Cohen's d	-1.25392	0.392639	-1.79189	-0.715948	large	7876.97	Q2	16272.2	Q3
EF3030_RS07895	EF3030_RS07895	EF3030_RS07895	EF3030_RS07895	EF3030_RS07895	dihydrodipicolinate synthase family protein	-0.846174	Q6/Q7	-4.11533	0.0118863	13	5.40262e-11	1.99343e-09	EF3030_Pellet_10	EF3030_Pellet_04	EF3030_Pellet_10/EF3030_Pellet_04	rots	median	down	down	1.5	0.05	1.79773	down	-1.79773	Cohen's d	-2.08009	0.267606	-2.63995	-1.52022	large	69483.6	Q6	148201	Q7
EF3030_RS07915	EF3030_RS07915	EF3030_RS07915	EF3030_RS07915	EF3030_RS07915	YhcH/YjgK/YiaL family protein	-0.773015	Q1/Q2	-3.10205	0.0244175	3	0.00175953	0.0134679	EF3030_Pellet_10	EF3030_Pellet_04	EF3030_Pellet_10/EF3030_Pellet_04	rots	median	down	down	1.5	0.05	1.70884	down	-1.70884	Cohen's d	-0.306929	0.574475	-1.31213	0.69827	small	3236.47	Q1	7580.47	Q2
EF3030_RS07920	EF3030_RS07920	EF3030_RS07920	EF3030_RS07920	EF3030_RS07920	carbohydrate ABC transporter permease	-0.939136	Q2/Q2	-3.31499	0.0251496	4	0.000530299	0.00482975	EF3030_Pellet_10	EF3030_Pellet_04	EF3030_Pellet_10/EF3030_Pellet_04	rots	median	down	down	1.5	0.05	1.91738	down	-1.91738	Cohen's d	-0.891018	0.510182	-1.77869	-0.00334531	large	4141.63	Q2	11073.3	Q2
EF3030_RS07925	EF3030_RS07925	EF3030_RS07925	EF3030_RS07925	EF3030_RS07925	sugar ABC transporter permease	-0.375067	Q2/Q3	-1.84057	0.53392	4	0.557453	1	EF3030_Pellet_10	EF3030_Pellet_04	EF3030_Pellet_10/EF3030_Pellet_04	rots	median	none	none	1.5	0.05	1.2969	down	-1.2969	Cohen's d	0.247902	1.10699	-0.601999	1.0978	small	7429.03	Q2	13773.4	Q3
EF3030_RS07930	EF3030_RS07930	EF3030_RS07930	EF3030_RS07930	EF3030_RS07930	ABC transporter substrate-binding protein	-0.920017	Q7/Q8	-4.6099	0.00860461	17	5.90693e-15	3.69568e-13	EF3030_Pellet_10	EF3030_Pellet_04	EF3030_Pellet_10/EF3030_Pellet_04	rots	median	down	down	1.5	0.05	1.89214	down	-1.89214	Cohen's d	-1.83263	0.311897	-2.30078	-1.36449	large	141079	Q7	271843	Q8
EF3030_RS07935	EF3030_RS07935	EF3030_RS07935	EF3030_RS07935	EF3030_RS07935	PTS transporter subunit EIIC	-0.941727	Q2/Q2	-2.12672	0.0755984	4	0.00785535	0.0489344	EF3030_Pellet_10	EF3030_Pellet_04	EF3030_Pellet_10/EF3030_Pellet_04	rots	median	down	down	1.5	0.05	1.92083	down	-1.92083	Cohen's d	-1.49666	0.335262	-2.45454	-0.538777	large	5186.03	Q2	9881.97	Q2
EF3030_RS07940	EF3030_RS07940	EF3030_RS07940	EF3030_RS07940	EF3030_RS07940	N-acetylmannosamine-6-phosphate 2-epimerase	-1.094	Q2/Q4	-3.4118	0.0160281	9	1.2631e-07	2.67295e-06	EF3030_Pellet_10	EF3030_Pellet_04	EF3030_Pellet_10/EF3030_Pellet_04	rots	median	down	down	1.5	0.05	2.13465	down	-2.13465	Cohen's d	-0.915568	0.466001	-1.48961	-0.341527	large	10123.6	Q2	28644.5	Q4
EF3030_RS07945	EF3030_RS07945	EF3030_RS07945	EF3030_RS07945	EF3030_RS07945	Gfo/Idh/MocA family oxidoreductase	-1.50247	Q3/Q5	-5.59472	0.00443611	15	9.38765e-16	6.45122e-14	EF3030_Pellet_10	EF3030_Pellet_04	EF3030_Pellet_10/EF3030_Pellet_04	rots	median	down	down	1.5	0.05	2.83326	down	-2.83326	Cohen's d	-1.3574	0.564721	-1.8221	-0.892689	large	15989.4	Q3	43391.2	Q5
EF3030_RS07965	EF3030_RS07965	EF3030_RS07965	EF3030_RS07965	EF3030_RS07965	sugar ABC transporter substrate-binding protein	-1.5251	Q3/Q4	-3.47432	0.011977	15	2.5282e-12	1.07002e-10	EF3030_Pellet_10	EF3030_Pellet_04	EF3030_Pellet_10/EF3030_Pellet_04	rots	median	down	down	1.5	0.05	2.87807	down	-2.87807	Cohen's d	-1.40913	0.54092	-1.8772	-0.941053	large	11319	Q3	30599.7	Q4
EF3030_RS07970	EF3030_RS07970	EF3030_RS07970	EF3030_RS07970	EF3030_RS07970	YhcH/YjgK/YiaL family protein	-1.47846	Q1/Q1	-1.88391	0.063894	3	0.0117256	0.0666925	EF3030_Pellet_10	EF3030_Pellet_04	EF3030_Pellet_10/EF3030_Pellet_04	rots	median	none	down	1.5	0.05	2.7865	down	-2.7865	Cohen's d	-0.753225	0.692028	-1.78739	0.280937	medium	336.433	Q1	3621.47	Q1
EF3030_RS07975	EF3030_RS07975	EF3030_RS07975	EF3030_RS07975	EF3030_RS07975	SIALI-17 repeat-containing surface protein	-1.48388	Q3/Q4	-3.5149	0.0099964	47	1.28059e-35	4.60692e-33	EF3030_Pellet_10	EF3030_Pellet_04	EF3030_Pellet_10/EF3030_Pellet_04	rots	median	down	down	1.5	0.05	2.79701	down	-2.79701	Cohen's d	-1.56555	0.499937	-1.8335	-1.29759	large	11067.2	Q3	35825.5	Q4
EF3030_RS07985	EF3030_RS07985	EF3030_RS07985	EF3030_RS07985	EF3030_RS07985	acetylxylan esterase	-0.57636	Q2/Q2	-1.23258	0.173119	8	0.0145614	0.080592	EF3030_Pellet_10	EF3030_Pellet_04	EF3030_Pellet_10/EF3030_Pellet_04	rots	median	none	none	1.5	0.05	1.49108	down	-1.49108	Cohen's d	-0.48485	0.625778	-1.0744	0.104699	small	4417.33	Q2	7975.17	Q2
EF3030_RS08015	EF3030_RS08015	EF3030_RS08015	EF3030_RS08015	EF3030_RS08015	3-deoxy-7-phosphoheptulonate synthase	0.0733733	Q9/Q9	0.543383	0.686311	14	0.929625	1	EF3030_Pellet_10	EF3030_Pellet_04	EF3030_Pellet_10/EF3030_Pellet_04	rots	median	none	none	1.5	0.05	1.05217	up	1.05217	Cohen's d	0.067503	0.191897	-0.366726	0.501732	negligible	740925	Q9	698365	Q9
EF3030_RS08020	EF3030_RS08020	EF3030_RS08020	EF3030_RS08020	EF3030_RS08020	3-deoxy-7-phosphoheptulonate synthase	0.0982178	Q8/Q8	0.758284	0.582829	18	0.763511	1	EF3030_Pellet_10	EF3030_Pellet_04	EF3030_Pellet_10/EF3030_Pellet_04	rots	median	none	none	1.5	0.05	1.07045	up	1.07045	Cohen's d	0.472064	0.142499	0.0852358	0.858893	small	368240	Q8	347411	Q8
EF3030_RS08035	EF3030_RS08035	EF3030_RS08035	EF3030_RS08035	EF3030_RS08035	ATP-binding cassette domain-containing protein	-2.39021	Q1/Q1	-1.10095	0.20294	3	0.106838	0.382998	EF3030_Pellet_10	EF3030_Pellet_04	EF3030_Pellet_10/EF3030_Pellet_04	rots	median	none	none	1.5	0.05	5.24234	down	-5.24234	Cohen's d	-1.41227	0.434543	-2.52925	-0.295288	large	3374.87	Q1	1188.57	Q1
EF3030_RS08045	EF3030_RS08045	EF3030_RS08045	EF3030_RS08045	EF3030_RS08045	hypothetical protein	0.969308	Q1/Q1	1.04413	0.879273	2	0.931425	1	EF3030_Pellet_10	EF3030_Pellet_04	EF3030_Pellet_10/EF3030_Pellet_04	rots	median	none	none	1.5	0.05	1.9579	up	1.9579	Cohen's d	0.853449	0.678771	-0.490254	2.19715	large	747.067	Q1	222.7	Q1
EF3030_RS08065	EF3030_RS08065	EF3030_RS08065	EF3030_RS08065	EF3030_RS08065	nitroreductase family protein	-2.58333	Q1/Q1	-1.00736	0.326445	3	0.250123	0.693328	EF3030_Pellet_10	EF3030_Pellet_04	EF3030_Pellet_10/EF3030_Pellet_04	rots	median	none	none	1.5	0.05	5.99321	down	-5.99321	Cohen's d	-1.28052	0.573102	-2.3775	-0.183545	large	325.467	Q1	1745.57	Q1
EF3030_RS08075	EF3030_RS08075	EF3030_RS08075	EF3030_RS08075	EF3030_RS08075	replication initiation and membrane attachment family protein	-0.0917951	Q3/Q3	-0.10885	0.903967	11	0.999764	1	EF3030_Pellet_10	EF3030_Pellet_04	EF3030_Pellet_10/EF3030_Pellet_04	rots	median	none	none	1.5	0.05	1.0657	down	-1.0657	Cohen's d	0.307335	0.380279	-0.187367	0.802037	small	14959.4	Q3	15327.7	Q3
EF3030_RS08085	EF3030_RS08085	EF3030_RS08085	EF3030_RS08085	EF3030_RS08085	GntR family transcriptional regulator	0.936989	Q9/Q9	3.42668	0.0165084	8	6.02613e-07	1.141e-05	EF3030_Pellet_10	EF3030_Pellet_04	EF3030_Pellet_10/EF3030_Pellet_04	rots	median	up	up	1.5	0.05	1.91453	up	1.91453	Cohen's d	1.98135	0.275889	1.27189	2.69081	large	1058225	Q9	536539	Q9
EF3030_RS08090	EF3030_RS08090	EF3030_RS08090	EF3030_RS08090	EF3030_RS08090	ABC transporter ATP-binding protein	1.00995	Q10/Q9	4.32846	0.00857533	14	9.97764e-13	4.63156e-11	EF3030_Pellet_10	EF3030_Pellet_04	EF3030_Pellet_10/EF3030_Pellet_04	rots	median	up	up	1.5	0.05	2.01385	up	2.01385	Cohen's d	0.881543	0.657514	0.426842	1.33624	large	2.20861e+06	Q10	1.08184e+06	Q9
EF3030_RS08095	EF3030_RS08095	EF3030_RS08095	EF3030_RS08095	EF3030_RS08095	membrane protein	-1.01901	Q2/Q2	1.23268	0.909807	2	0.955281	1	EF3030_Pellet_10	EF3030_Pellet_04	EF3030_Pellet_10/EF3030_Pellet_04	rots	median	none	none	1.5	0.05	2.02653	down	-2.02653	Cohen's d	-0.327864	1.75141	-1.62289	0.967167	small	10341.2	Q2	4363.43	Q2
EF3030_RS08100	EF3030_RS08100	EF3030_RS08100	EF3030_RS08100	EF3030_RS08100	ABC transporter permease	0.460423	Q6/Q6	2.03057	0.0657314	7	0.000555839	0.00503052	EF3030_Pellet_10	EF3030_Pellet_04	EF3030_Pellet_10/EF3030_Pellet_04	rots	median	none	none	1.5	0.05	1.37595	up	1.37595	Cohen's d	1.74913	0.184615	1.01578	2.48247	large	99301.3	Q6	74574.3	Q6
EF3030_RS08105	EF3030_RS08105	EF3030_RS08105	EF3030_RS08105	EF3030_RS08105	ABC transporter ATP-binding protein	0.414688	Q8/Q7	1.85313	0.104908	14	8.01882e-05	0.000953643	EF3030_Pellet_10	EF3030_Pellet_04	EF3030_Pellet_10/EF3030_Pellet_04	rots	median	none	none	1.5	0.05	1.33301	up	1.33301	Cohen's d	1.57007	0.210615	1.07357	2.06657	large	261809	Q8	210656	Q7
EF3030_RS08120	EF3030_RS08120	EF3030_RS08120	EF3030_RS08120	EF3030_RS08120	TVP38/TMEM64 family protein	-0.27223	Q2/Q2	-1.28889	0.304451	2	0.25752	0.701841	EF3030_Pellet_10	EF3030_Pellet_04	EF3030_Pellet_10/EF3030_Pellet_04	rots	median	none	none	1.5	0.05	1.20767	down	-1.20767	Cohen's d	-1.01067	0.163255	-2.37674	0.355409	large	10127	Q2	9315.93	Q2
EF3030_RS08125	EF3030_RS08125	EF3030_RS08125	EF3030_RS08125	EF3030_RS08125	ROK family protein	-0.0791113	Q6/Q6	-0.714272	0.614479	12	0.794122	1	EF3030_Pellet_10	EF3030_Pellet_04	EF3030_Pellet_10/EF3030_Pellet_04	rots	median	none	none	1.5	0.05	1.05637	down	-1.05637	Cohen's d	-0.10723	0.26907	-0.577661	0.363201	negligible	78085.6	Q6	87660.8	Q6
EF3030_RS08130	EF3030_RS08130	EF3030_RS08130	EF3030_RS08130	EF3030_RS08130	sucrose-specific PTS transporter subunit IIBC	-0.383493	Q3/Q4	-1.04328	0.333363	6	0.190401	0.56609	EF3030_Pellet_10	EF3030_Pellet_04	EF3030_Pellet_10/EF3030_Pellet_04	rots	median	none	none	1.5	0.05	1.3045	down	-1.3045	Cohen's d	-0.501328	0.407314	-1.1893	0.186645	medium	17451	Q3	24809.9	Q4
EF3030_RS08140	EF3030_RS08140	EF3030_RS08140	EF3030_RS08140	EF3030_RS08140	glycoside hydrolase family 32 protein	0.0511798	Q3/Q3	0.302674	0.8244	16	0.998673	1	EF3030_Pellet_10	EF3030_Pellet_04	EF3030_Pellet_10/EF3030_Pellet_04	rots	median	none	none	1.5	0.05	1.03611	up	1.03611	Cohen's d	0.084169	0.444574	-0.321304	0.489642	negligible	14843.9	Q3	12220.5	Q3
EF3030_RS08145	EF3030_RS08145	EF3030_RS08145	EF3030_RS08145	EF3030_RS08145	LacI family DNA-binding transcriptional regulator	-0.0827783	Q3/Q2	-0.327632	0.776717	10	0.975123	1	EF3030_Pellet_10	EF3030_Pellet_04	EF3030_Pellet_10/EF3030_Pellet_04	rots	median	none	none	1.5	0.05	1.05906	down	-1.05906	Cohen's d	-0.502826	0.355204	-1.02777	0.0221186	medium	10370.4	Q3	8818.73	Q2
EF3030_RS08150	EF3030_RS08150	EF3030_RS08150	EF3030_RS08150	EF3030_RS08150	hydroxymethylglutaryl-CoA reductase, degradative	-0.478053	Q4/Q5	-1.64434	0.131656	12	0.000866207	0.00718598	EF3030_Pellet_10	EF3030_Pellet_04	EF3030_Pellet_10/EF3030_Pellet_04	rots	median	none	none	1.5	0.05	1.39286	down	-1.39286	Cohen's d	-1.16465	0.277742	-1.67304	-0.656265	large	27181.1	Q4	40503.2	Q5
EF3030_RS08155	EF3030_RS08155	EF3030_RS08155	EF3030_RS08155	EF3030_RS08155	hydroxymethylglutaryl-CoA synthase	-0.308824	Q6/Q6	-1.35172	0.245087	12	0.0261015	0.12863	EF3030_Pellet_10	EF3030_Pellet_04	EF3030_Pellet_10/EF3030_Pellet_04	rots	median	none	none	1.5	0.05	1.2387	down	-1.2387	Cohen's d	-0.915152	0.271476	-1.40924	-0.421065	large	63346.9	Q6	75116.8	Q6
EF3030_RS08175	EF3030_RS08175	EF3030_RS08175	EF3030_RS08175	EF3030_RS08175	threonine/serine exporter ThrE family protein	-0.290344	Q3/Q3	-0.777392	0.458351	6	0.415643	0.960049	EF3030_Pellet_10	EF3030_Pellet_04	EF3030_Pellet_10/EF3030_Pellet_04	rots	median	none	none	1.5	0.05	1.22293	down	-1.22293	Cohen's d	-0.462226	0.255664	-1.14863	0.224175	small	18280.5	Q3	21308	Q3
EF3030_RS08185	EF3030_RS08185	EF3030_RS08185	EF3030_RS08185	EF3030_RS08185	Stp1/IreP family PP2C-type Ser/Thr phosphatase	0.145533	Q9/Q9	0.927861	0.482175	12	0.449815	1	EF3030_Pellet_10	EF3030_Pellet_04	EF3030_Pellet_10/EF3030_Pellet_04	rots	median	none	none	1.5	0.05	1.10614	up	1.10614	Cohen's d	0.223167	0.257929	-0.248388	0.694721	small	526843	Q9	468885	Q9
EF3030_RS08200	EF3030_RS08200	EF3030_RS08200	EF3030_RS08200	EF3030_RS08200	primosomal protein N'	0.0764092	Q3/Q3	0.493789	0.713559	28	0.991723	1	EF3030_Pellet_10	EF3030_Pellet_04	EF3030_Pellet_10/EF3030_Pellet_04	rots	median	none	none	1.5	0.05	1.05439	up	1.05439	Cohen's d	0.223657	0.283962	-0.0819441	0.529258	small	13961.6	Q3	14308.1	Q3
EF3030_RS08215	EF3030_RS08215	EF3030_RS08215	EF3030_RS08215	EF3030_RS08215	ribonuclease Y	0.119727	Q8/Q8	0.842243	0.524413	25	0.597443	1	EF3030_Pellet_10	EF3030_Pellet_04	EF3030_Pellet_10/EF3030_Pellet_04	rots	median	none	none	1.5	0.05	1.08653	up	1.08653	Cohen's d	0.430664	0.519926	0.104245	0.757083	small	303098	Q8	271695	Q8
EF3030_RS08225	EF3030_RS08225	EF3030_RS08225	EF3030_RS08225	EF3030_RS08225	type II toxin-antitoxin system Phd/YefM family antitoxin	-0.371528	Q2/Q1	-1.30402	0.291659	2	0.242622	0.684574	EF3030_Pellet_10	EF3030_Pellet_04	EF3030_Pellet_10/EF3030_Pellet_04	rots	median	none	none	1.5	0.05	1.29372	down	-1.29372	Cohen's d	-1.04287	0.23182	-2.41394	0.328207	large	3984.6	Q2	3621.1	Q1
EF3030_RS08230	EF3030_RS08230	EF3030_RS08230	EF3030_RS08230	EF3030_RS08230	nucleotidyltransferase	-0.138934	Q2/Q2	-0.109255	0.894263	15	0.999949	1	EF3030_Pellet_10	EF3030_Pellet_04	EF3030_Pellet_10/EF3030_Pellet_04	rots	median	none	none	1.5	0.05	1.10109	down	-1.10109	Cohen's d	0.158186	0.917994	-0.261427	0.577798	negligible	7406.27	Q2	10482.3	Q2
EF3030_RS08235	EF3030_RS08235	EF3030_RS08235	EF3030_RS08235	EF3030_RS08235	NACHT domain-containing protein	0.0158404	Q4/Q4	0.0623589	0.949672	26	1	1	EF3030_Pellet_10	EF3030_Pellet_04	EF3030_Pellet_10/EF3030_Pellet_04	rots	median	none	none	1.5	0.05	1.01104	up	1.01104	Cohen's d	-0.00776136	0.513697	-0.324094	0.308571	negligible	33725.9	Q4	33543.9	Q4
EF3030_RS08240	EF3030_RS08240	EF3030_RS08240	EF3030_RS08240	EF3030_RS08240	class I SAM-dependent methyltransferase	0.0745637	Q4/Q4	0.887003	0.516939	7	0.537012	1	EF3030_Pellet_10	EF3030_Pellet_04	EF3030_Pellet_10/EF3030_Pellet_04	rots	median	none	none	1.5	0.05	1.05304	up	1.05304	Cohen's d	0.719215	0.318246	0.075649	1.36278	medium	22262.2	Q4	23588.1	Q4
EF3030_RS08250	EF3030_RS08250	EF3030_RS08250	EF3030_RS08250	EF3030_RS08250	cysteine hydrolase family protein	-0.0570809	Q2/Q2	-0.223393	0.847963	2	0.904083	1	EF3030_Pellet_10	EF3030_Pellet_04	EF3030_Pellet_10/EF3030_Pellet_04	rots	median	none	none	1.5	0.05	1.04036	down	-1.04036	Cohen's d	-0.290462	0.1753	-1.58364	1.00272	small	4898.1	Q2	5453.8	Q2
EF3030_RS08260	EF3030_RS08260	EF3030_RS08260	EF3030_RS08260	EF3030_RS08260	nicotinate-nucleotide adenylyltransferase	0.160468	Q6/Q6	0.890485	0.495639	12	0.487695	1	EF3030_Pellet_10	EF3030_Pellet_04	EF3030_Pellet_10/EF3030_Pellet_04	rots	median	none	none	1.5	0.05	1.11765	up	1.11765	Cohen's d	0.600902	0.256976	0.120316	1.08149	medium	98014.3	Q6	91572.4	Q6
EF3030_RS08275	EF3030_RS08275	EF3030_RS08275	EF3030_RS08275	EF3030_RS08275	YqeG family HAD IIIA-type phosphatase	-0.45809	Q2/Q3	-0.959788	0.381498	8	0.241437	0.684574	EF3030_Pellet_10	EF3030_Pellet_04	EF3030_Pellet_10/EF3030_Pellet_04	rots	median	none	none	1.5	0.05	1.37372	down	-1.37372	Cohen's d	-0.516178	0.417599	-1.10685	0.0744918	medium	10223	Q2	15378.9	Q3
EF3030_RS08280	EF3030_RS08280	EF3030_RS08280	EF3030_RS08280	EF3030_RS08280	magnesium transporter CorA family protein	-0.425795	Q2/Q2	-1.22	0.161646	7	0.0158166	0.0859643	EF3030_Pellet_10	EF3030_Pellet_04	EF3030_Pellet_10/EF3030_Pellet_04	rots	median	none	none	1.5	0.05	1.34331	down	-1.34331	Cohen's d	-0.515959	0.40239	-1.14997	0.118051	medium	9074.33	Q2	9771.57	Q2
EF3030_RS08285	EF3030_RS08285	EF3030_RS08285	EF3030_RS08285	EF3030_RS08285	mechanosensitive ion channel	0.0377087	Q6/Q5	0.300926	0.823961	5	0.958837	1	EF3030_Pellet_10	EF3030_Pellet_04	EF3030_Pellet_10/EF3030_Pellet_04	rots	median	none	none	1.5	0.05	1.02648	up	1.02648	Cohen's d	-0.131043	0.197329	-0.879818	0.617732	negligible	64902	Q6	58995.6	Q5
EF3030_RS08300	EF3030_RS08300	EF3030_RS08300	EF3030_RS08300	EF3030_RS08300	aromatic acid exporter family protein	-0.00673386	Q2/Q2	-0.0433282	0.972714	3	0.997807	1	EF3030_Pellet_10	EF3030_Pellet_04	EF3030_Pellet_10/EF3030_Pellet_04	rots	median	none	none	1.5	0.05	1.00468	down	-1.00468	Cohen's d	-0.114054	0.118273	-1.1142	0.886091	negligible	6048.77	Q2	6287.1	Q2
EF3030_RS08365	EF3030_RS08365	EF3030_RS08365	EF3030_RS08365	EF3030_RS08365	glycosyltransferase family 8 protein	-0.164412	Q5/Q5	-0.526102	0.606447	18	0.822919	1	EF3030_Pellet_10	EF3030_Pellet_04	EF3030_Pellet_10/EF3030_Pellet_04	rots	median	none	none	1.5	0.05	1.12071	down	-1.12071	Cohen's d	-0.236446	0.600294	-0.619328	0.146436	small	53444.2	Q5	58432.1	Q5
EF3030_RS08370	EF3030_RS08370	EF3030_RS08370	EF3030_RS08370	EF3030_RS08370	glycosyltransferase	-0.262104	Q3/Q3	-1.16651	0.286865	10	0.0731863	0.289327	EF3030_Pellet_10	EF3030_Pellet_04	EF3030_Pellet_10/EF3030_Pellet_04	rots	median	none	none	1.5	0.05	1.19923	down	-1.19923	Cohen's d	-0.145408	0.469507	-0.662931	0.372116	negligible	13994.5	Q3	14177.4	Q3
EF3030_RS08380	EF3030_RS08380	EF3030_RS08380	EF3030_RS08380	EF3030_RS08380	SP_1767 family glycosyltransferase	-0.193625	Q4/Q4	-1.17059	0.311003	28	0.0180149	0.0942669	EF3030_Pellet_10	EF3030_Pellet_04	EF3030_Pellet_10/EF3030_Pellet_04	rots	median	none	none	1.5	0.05	1.14363	down	-1.14363	Cohen's d	-0.467232	0.290747	-0.776011	-0.158454	small	29499.4	Q4	33542.5	Q4
EF3030_RS08385	EF3030_RS08385	EF3030_RS08385	EF3030_RS08385	EF3030_RS08385	sugar transferase	-0.189447	Q4/Q4	-0.938356	0.465232	15	0.391979	0.936973	EF3030_Pellet_10	EF3030_Pellet_04	EF3030_Pellet_10/EF3030_Pellet_04	rots	median	none	none	1.5	0.05	1.14033	down	-1.14033	Cohen's d	-0.485891	0.293857	-0.910986	-0.0607967	small	26409.6	Q4	24320.5	Q4
EF3030_RS08400	EF3030_RS08400	EF3030_RS08400	EF3030_RS08400	EF3030_RS08400	acyltransferase	-0.318825	Q3/Q3	-1.16056	0.280531	10	0.0667371	0.26976	EF3030_Pellet_10	EF3030_Pellet_04	EF3030_Pellet_10/EF3030_Pellet_04	rots	median	none	none	1.5	0.05	1.24731	down	-1.24731	Cohen's d	-0.519542	0.716502	-1.04503	0.00594646	medium	11130.3	Q3	13601.9	Q3
EF3030_RS08405	EF3030_RS08405	EF3030_RS08405	EF3030_RS08405	EF3030_RS08405	glycosyltransferase	-0.117367	Q5/Q5	-0.789943	0.548922	22	0.67914	1	EF3030_Pellet_10	EF3030_Pellet_04	EF3030_Pellet_10/EF3030_Pellet_04	rots	median	none	none	1.5	0.05	1.08475	down	-1.08475	Cohen's d	-0.305478	0.307815	-0.651873	0.0409165	small	41862.2	Q5	46021.5	Q5
EF3030_RS08435	EF3030_RS08435	EF3030_RS08435	EF3030_RS08435	EF3030_RS08435	MarR family transcriptional regulator	-0.0212672	Q3/Q3	0.069285	0.980574	4	0.99972	1	EF3030_Pellet_10	EF3030_Pellet_04	EF3030_Pellet_10/EF3030_Pellet_04	rots	median	none	none	1.5	0.05	1.01485	down	-1.01485	Cohen's d	0.217516	0.321869	-0.631639	1.06667	small	19024.8	Q3	20618.5	Q3
EF3030_RS08440	EF3030_RS08440	EF3030_RS08440	EF3030_RS08440	EF3030_RS08440	DUF4649 family protein	-0.05232	Q9/Q9	-0.339546	0.792827	5	0.936423	1	EF3030_Pellet_10	EF3030_Pellet_04	EF3030_Pellet_10/EF3030_Pellet_04	rots	median	none	none	1.5	0.05	1.03693	down	-1.03693	Cohen's d	-0.31427	0.270166	-1.06685	0.438306	small	595769	Q9	625672	Q9
EF3030_RS08460	EF3030_RS08460	EF3030_RS08460	EF3030_RS08460	EF3030_RS08460	aquaporin	-0.456312	Q9/Q9	-4.64191	0.0157559	2	0.00334156	0.0238045	EF3030_Pellet_10	EF3030_Pellet_04	EF3030_Pellet_10/EF3030_Pellet_04	rots	median	none	none	1.5	0.05	1.37203	down	-1.37203	Cohen's d	-5.99298	0.0521635	-9.007	-2.97895	large	558327	Q9	753973	Q9
EF3030_RS08465	EF3030_RS08465	EF3030_RS08465	EF3030_RS08465	EF3030_RS08465	DUF2785 domain-containing protein	-0.057231	Q1/Q1	-0.213522	0.847249	5	0.972026	1	EF3030_Pellet_10	EF3030_Pellet_04	EF3030_Pellet_10/EF3030_Pellet_04	rots	median	none	none	1.5	0.05	1.04047	down	-1.04047	Cohen's d	-0.091764	0.471751	-0.84013	0.656602	negligible	2484.37	Q1	1573.63	Q1
EF3030_RS08480	EF3030_RS08480	EF3030_RS08480	EF3030_RS08480	EF3030_RS08480	metalloregulator ArsR/SmtB family transcription factor	-0.0360997	Q3/Q3	-0.249364	0.847942	11	0.997145	1	EF3030_Pellet_10	EF3030_Pellet_04	EF3030_Pellet_10/EF3030_Pellet_04	rots	median	none	none	1.5	0.05	1.02534	down	-1.02534	Cohen's d	0.241962	0.405427	-0.251641	0.735566	small	15543.8	Q3	15760.3	Q3
EF3030_RS08490	EF3030_RS08490	EF3030_RS08490	EF3030_RS08490	EF3030_RS08490	16S rRNA (uracil(1498)-N(3))-methyltransferase	0.0635974	Q7/Q7	0.45405	0.736719	18	0.984914	1	EF3030_Pellet_10	EF3030_Pellet_04	EF3030_Pellet_10/EF3030_Pellet_04	rots	median	none	none	1.5	0.05	1.04507	up	1.04507	Cohen's d	0.195843	0.34323	-0.186621	0.578308	negligible	135480	Q7	138508	Q7
EF3030_RS08500	EF3030_RS08500	EF3030_RS08500	EF3030_RS08500	EF3030_RS08500	AbiH family protein	0.142666	Q7/Q6	0.863911	0.483776	17	0.445989	0.99655	EF3030_Pellet_10	EF3030_Pellet_04	EF3030_Pellet_10/EF3030_Pellet_04	rots	median	none	none	1.5	0.05	1.10394	up	1.10394	Cohen's d	0.345476	0.497511	-0.0503288	0.741281	small	116696	Q7	104841	Q6
EF3030_RS08505	EF3030_RS08505	EF3030_RS08505	EF3030_RS08505	EF3030_RS08505	S8 family peptidase	0.0570763	Q6/Q6	0.451795	0.747272	31	0.998526	1	EF3030_Pellet_10	EF3030_Pellet_04	EF3030_Pellet_10/EF3030_Pellet_04	rots	median	none	none	1.5	0.05	1.04036	up	1.04036	Cohen's d	0.0394282	0.348386	-0.249926	0.328782	negligible	74339.4	Q6	72407.9	Q6
EF3030_RS08510	EF3030_RS08510	EF3030_RS08510	EF3030_RS08510	EF3030_RS08510	ATP-binding protein	0.0325751	Q7/Q7	0.338483	0.829717	16	0.998935	1	EF3030_Pellet_10	EF3030_Pellet_04	EF3030_Pellet_10/EF3030_Pellet_04	rots	median	none	none	1.5	0.05	1.02284	up	1.02284	Cohen's d	0.0366434	0.31155	-0.368684	0.441971	negligible	175114	Q7	162293	Q7
EF3030_RS08520	EF3030_RS08520	EF3030_RS08520	EF3030_RS08520	EF3030_RS08520	site-2 protease family protein	0.11877	Q3/Q2	0.713558	0.580575	7	0.671751	1	EF3030_Pellet_10	EF3030_Pellet_04	EF3030_Pellet_10/EF3030_Pellet_04	rots	median	none	none	1.5	0.05	1.08581	up	1.08581	Cohen's d	0.420891	0.196991	-0.209695	1.05148	small	11309.4	Q3	10698.8	Q2
EF3030_RS08525	EF3030_RS08525	EF3030_RS08525	EF3030_RS08525	EF3030_RS08525	DUF3013 family protein	0.121286	Q7/Q6	0.715578	0.594942	4	0.658289	1	EF3030_Pellet_10	EF3030_Pellet_04	EF3030_Pellet_10/EF3030_Pellet_04	rots	median	none	none	1.5	0.05	1.0877	up	1.0877	Cohen's d	-0.0125614	0.200892	-0.859225	0.834102	negligible	120834	Q7	107354	Q6
EF3030_RS08530	EF3030_RS08530	EF3030_RS08530	EF3030_RS08530	EF3030_RS08530	type II toxin-antitoxin system HicB family antitoxin	0.602197	Q1/Q1	1.42115	0.179398	2	0.121814	0.411479	EF3030_Pellet_10	EF3030_Pellet_04	EF3030_Pellet_10/EF3030_Pellet_04	rots	median	none	none	1.5	0.05	1.51803	up	1.51803	Cohen's d	1.01301	0.349428	-0.353425	2.37944	large	2240.93	Q1	2675.67	Q1
EF3030_RS08560	EF3030_RS08560	EF3030_RS08560	EF3030_RS08560	EF3030_RS08560	replication-associated recombination protein A	-0.0211559	Q4/Q4	-0.15382	0.900122	21	0.999999	1	EF3030_Pellet_10	EF3030_Pellet_04	EF3030_Pellet_10/EF3030_Pellet_04	rots	median	none	none	1.5	0.05	1.01477	down	-1.01477	Cohen's d	0.128239	0.393537	-0.22478	0.481257	negligible	23169.7	Q4	23503.1	Q4
EF3030_RS08575	EF3030_RS08575	EF3030_RS08575	EF3030_RS08575	EF3030_RS08575	glycoside hydrolase family 32 protein	-0.240153	Q1/Q1	-0.225859	0.80571	6	0.959899	1	EF3030_Pellet_10	EF3030_Pellet_04	EF3030_Pellet_10/EF3030_Pellet_04	rots	median	none	none	1.5	0.05	1.18112	down	-1.18112	Cohen's d	0.243887	0.776494	-0.436042	0.923815	small	472.433	Q1	1312.77	Q1
EF3030_RS08580	EF3030_RS08580	EF3030_RS08580	EF3030_RS08580	EF3030_RS08580	ABC transporter substrate-binding protein	-0.458241	Q3/Q3	-1.98824	0.11309	24	1.09841e-06	1.97577e-05	EF3030_Pellet_10	EF3030_Pellet_04	EF3030_Pellet_10/EF3030_Pellet_04	rots	median	none	none	1.5	0.05	1.37387	down	-1.37387	Cohen's d	-0.573739	0.490621	-0.909917	-0.23756	medium	14210.5	Q3	19604.7	Q3
EF3030_RS08595	EF3030_RS08595	EF3030_RS08595	EF3030_RS08595	EF3030_RS08595	LacI family DNA-binding transcriptional regulator	0.138087	Q3/Q3	0.861563	0.464571	9	0.413391	0.960049	EF3030_Pellet_10	EF3030_Pellet_04	EF3030_Pellet_10/EF3030_Pellet_04	rots	median	none	none	1.5	0.05	1.10045	up	1.10045	Cohen's d	0.44809	0.436598	-0.104861	1.00104	small	19298.1	Q3	17083.9	Q3
EF3030_RS08620	EF3030_RS08620	EF3030_RS08620	EF3030_RS08620	EF3030_RS08620	Asp23/Gls24 family envelope stress response protein	0.307537	Q10/Q10	1.03155	0.377002	18	0.141211	0.459736	EF3030_Pellet_10	EF3030_Pellet_04	EF3030_Pellet_10/EF3030_Pellet_04	rots	median	none	none	1.5	0.05	1.23759	up	1.23759	Cohen's d	0.658817	0.748644	0.267052	1.05058	medium	6.08115e+06	Q10	4.99644e+06	Q10
EF3030_RS08625	EF3030_RS08625	EF3030_RS08625	EF3030_RS08625	EF3030_RS08625	CsbD family protein	-0.00727919	Q10/Q9	0.0476366	0.984817	2	0.996838	1	EF3030_Pellet_10	EF3030_Pellet_04	EF3030_Pellet_10/EF3030_Pellet_04	rots	median	none	none	1.5	0.05	1.00506	down	-1.00506	Cohen's d	0.0814138	0.209112	-1.20554	1.36836	negligible	1.26676e+06	Q10	1.09874e+06	Q9
EF3030_RS08645	EF3030_RS08645	EF3030_RS08645	EF3030_RS08645	EF3030_RS08645	formylglycine-generating enzyme family protein	0.464323	Q3/Q3	1.75858	0.148793	4	0.0392158	0.176902	EF3030_Pellet_10	EF3030_Pellet_04	EF3030_Pellet_10/EF3030_Pellet_04	rots	median	none	none	1.5	0.05	1.37967	up	1.37967	Cohen's d	0.576969	0.423729	-0.287122	1.44106	medium	18307.8	Q3	12986.8	Q3
EF3030_RS08650	EF3030_RS08650	EF3030_RS08650	EF3030_RS08650	EF3030_RS08650	arylsulfatase	0.259573	Q5/Q5	1.03549	0.324854	20	0.0506421	0.214968	EF3030_Pellet_10	EF3030_Pellet_04	EF3030_Pellet_10/EF3030_Pellet_04	rots	median	none	none	1.5	0.05	1.19712	up	1.19712	Cohen's d	0.282234	0.539505	-0.081108	0.645576	small	48702.8	Q5	56160.3	Q5
EF3030_RS08655	EF3030_RS08655	EF3030_RS08655	EF3030_RS08655	EF3030_RS08655	PTS sugar transporter subunit IIC	0.909074	Q1/Q1	1.83038	0.175343	2	0.117869	0.405775	EF3030_Pellet_10	EF3030_Pellet_04	EF3030_Pellet_10/EF3030_Pellet_04	rots	median	none	none	1.5	0.05	1.87784	up	1.87784	Cohen's d	0.516997	0.731599	-0.790733	1.82473	medium	2155.37	Q1	249.667	Q1
EF3030_RS08660	EF3030_RS08660	EF3030_RS08660	EF3030_RS08660	EF3030_RS08660	PTS lactose/cellobiose transporter subunit IIA	0.653615	Q2/Q1	1.86474	0.0955038	3	0.0256208	0.127132	EF3030_Pellet_10	EF3030_Pellet_04	EF3030_Pellet_10/EF3030_Pellet_04	rots	median	none	up	1.5	0.05	1.57311	up	1.57311	Cohen's d	0.575648	1.01666	-0.444172	1.59547	medium	8979.13	Q2	1892.47	Q1
EF3030_RS08665	EF3030_RS08665	EF3030_RS08665	EF3030_RS08665	EF3030_RS08665	PTS sugar transporter subunit IIB	0.821452	Q6/Q5	1.70771	0.099751	5	0.00849964	0.0516075	EF3030_Pellet_10	EF3030_Pellet_04	EF3030_Pellet_10/EF3030_Pellet_04	rots	median	none	up	1.5	0.05	1.76718	up	1.76718	Cohen's d	1.2922	0.465156	0.469861	2.11453	large	66018.6	Q6	51466.9	Q5
EF3030_RS08670	EF3030_RS08670	EF3030_RS08670	EF3030_RS08670	EF3030_RS08670	PEP phosphonomutase	1.11926	Q2/Q2	3.05739	0.0159834	8	5.21834e-07	1.00122e-05	EF3030_Pellet_10	EF3030_Pellet_04	EF3030_Pellet_10/EF3030_Pellet_04	rots	median	up	up	1.5	0.05	2.17236	up	2.17236	Cohen's d	1.49678	0.376149	0.839363	2.1542	large	9800.13	Q2	5158.67	Q2
EF3030_RS08675	EF3030_RS08675	EF3030_RS08675	EF3030_RS08675	EF3030_RS08675	PTS sugar transporter subunit IIC	0.219766	Q1/Q1	0.798291	0.945252	2	0.978614	1	EF3030_Pellet_10	EF3030_Pellet_04	EF3030_Pellet_10/EF3030_Pellet_04	rots	median	none	none	1.5	0.05	1.16454	up	1.16454	Cohen's d	0.497966	0.355752	-0.808235	1.80417	small	1867.83	Q1	94.8667	Q1
EF3030_RS08680	EF3030_RS08680	EF3030_RS08680	EF3030_RS08680	EF3030_RS08680	ROK family transcriptional regulator	0.737767	Q2/Q1	1.10683	0.23608	8	0.0475715	0.204344	EF3030_Pellet_10	EF3030_Pellet_04	EF3030_Pellet_10/EF3030_Pellet_04	rots	median	none	up	1.5	0.05	1.66759	up	1.66759	Cohen's d	0.663156	0.911897	0.0663251	1.25999	medium	4920.87	Q2	3507.5	Q1
EF3030_RS08695	EF3030_RS08695	EF3030_RS08695	EF3030_RS08695	EF3030_RS08695	XRE family transcriptional regulator	0.165635	Q1/Q1	0.631362	0.581891	5	0.650822	1	EF3030_Pellet_10	EF3030_Pellet_04	EF3030_Pellet_10/EF3030_Pellet_04	rots	median	none	none	1.5	0.05	1.12166	up	1.12166	Cohen's d	0.51086	0.839228	-0.249215	1.27094	medium	1300.67	Q1	620.6	Q1
EF3030_RS08720	EF3030_RS08720	EF3030_RS08720	EF3030_RS08720	EF3030_RS08720	phosphoribosylanthranilate isomerase	0.17531	Q6/Q6	1.1091	0.401143	4	0.335437	0.839466	EF3030_Pellet_10	EF3030_Pellet_04	EF3030_Pellet_10/EF3030_Pellet_04	rots	median	none	none	1.5	0.05	1.12921	up	1.12921	Cohen's d	1.05447	0.115473	0.150888	1.95805	large	113870	Q6	104507	Q6
EF3030_RS08735	EF3030_RS08735	EF3030_RS08735	EF3030_RS08735	EF3030_RS08735	aminodeoxychorismate/anthranilate synthase component II	0.286333	Q5/Q5	2.10868	0.176161	6	0.0296401	0.141701	EF3030_Pellet_10	EF3030_Pellet_04	EF3030_Pellet_10/EF3030_Pellet_04	rots	median	none	none	1.5	0.05	1.21954	up	1.21954	Cohen's d	1.37968	0.146301	0.625969	2.13339	large	51728.4	Q5	42445.1	Q5
EF3030_RS08750	EF3030_RS08750	EF3030_RS08750	EF3030_RS08750	EF3030_RS08750	LacI family DNA-binding transcriptional regulator	0.155145	Q4/Q4	0.78545	0.551113	9	0.624049	1	EF3030_Pellet_10	EF3030_Pellet_04	EF3030_Pellet_10/EF3030_Pellet_04	rots	median	none	none	1.5	0.05	1.11353	up	1.11353	Cohen's d	0.352643	0.83164	-0.197726	0.903011	small	30865.5	Q4	25880.3	Q4
EF3030_RS08770	EF3030_RS08770	EF3030_RS08770	EF3030_RS08770	EF3030_RS08770	ABC transporter ATP-binding protein	-0.189119	Q5/Q5	-1.27511	0.320075	7	0.153543	0.4856	EF3030_Pellet_10	EF3030_Pellet_04	EF3030_Pellet_10/EF3030_Pellet_04	rots	median	none	none	1.5	0.05	1.14007	down	-1.14007	Cohen's d	-0.0438002	0.55833	-0.667592	0.579992	negligible	46534	Q5	54705.2	Q5
EF3030_RS08780	EF3030_RS08780	EF3030_RS08780	EF3030_RS08780	EF3030_RS08780	DUF1868 domain-containing protein	-1.01821	Q1/Q2	-1.4565	0.14489	8	0.00716276	0.0454062	EF3030_Pellet_10	EF3030_Pellet_04	EF3030_Pellet_10/EF3030_Pellet_04	rots	median	down	down	1.5	0.05	2.0254	down	-2.0254	Cohen's d	-1.12686	0.464001	-1.75235	-0.501365	large	2895.77	Q1	4647.9	Q2
EF3030_RS08805	EF3030_RS08805	EF3030_RS08805	EF3030_RS08805	EF3030_RS08805	DegT/DnrJ/EryC1/StrS aminotransferase family protein	-0.0123467	Q8/Q8	-0.0728734	0.953355	24	1	1	EF3030_Pellet_10	EF3030_Pellet_04	EF3030_Pellet_10/EF3030_Pellet_04	rots	median	none	none	1.5	0.05	1.00859	down	-1.00859	Cohen's d	-0.0892531	0.189421	-0.418886	0.240379	negligible	312869	Q8	317384	Q8
EF3030_RS08810	EF3030_RS08810	EF3030_RS08810	EF3030_RS08810	EF3030_RS08810	sugar transferase	-0.00954364	Q4/Q4	-0.070713	0.957339	9	0.999985	1	EF3030_Pellet_10	EF3030_Pellet_04	EF3030_Pellet_10/EF3030_Pellet_04	rots	median	none	none	1.5	0.05	1.00664	down	-1.00664	Cohen's d	0.1012	0.113203	-0.44529	0.647689	negligible	28052.8	Q4	30075.4	Q4
EF3030_RS08820	EF3030_RS08820	EF3030_RS08820	EF3030_RS08820	EF3030_RS08820	ABC transporter ATP-binding protein	0.00725613	Q4/Q4	0.0620138	0.962736	25	1	1	EF3030_Pellet_10	EF3030_Pellet_04	EF3030_Pellet_10/EF3030_Pellet_04	rots	median	none	none	1.5	0.05	1.00504	up	1.00504	Cohen's d	0.155366	0.529878	-0.16782	0.478552	negligible	26793.4	Q4	28082.8	Q4
EF3030_RS08825	EF3030_RS08825	EF3030_RS08825	EF3030_RS08825	EF3030_RS08825	ABC transporter ATP-binding protein	0.0473509	Q4/Q4	0.48203	0.733088	13	0.965626	1	EF3030_Pellet_10	EF3030_Pellet_04	EF3030_Pellet_10/EF3030_Pellet_04	rots	median	none	none	1.5	0.05	1.03337	up	1.03337	Cohen's d	0.345768	0.281392	-0.108615	0.800151	small	23311.4	Q4	21980.5	Q4
EF3030_RS08845	EF3030_RS08845	EF3030_RS08845	EF3030_RS08845	EF3030_RS08845	exodeoxyribonuclease III	-0.0718293	Q8/Q8	-0.436395	0.733018	16	0.977844	1	EF3030_Pellet_10	EF3030_Pellet_04	EF3030_Pellet_10/EF3030_Pellet_04	rots	median	none	none	1.5	0.05	1.05105	down	-1.05105	Cohen's d	-0.138478	0.217877	-0.544256	0.267301	negligible	231263	Q8	245917	Q8
EF3030_RS08860	EF3030_RS08860	EF3030_RS08860	EF3030_RS08860	EF3030_RS08860	xanthine phosphoribosyltransferase	0.185414	Q10/Q9	0.765884	0.486812	14	0.459978	1	EF3030_Pellet_10	EF3030_Pellet_04	EF3030_Pellet_10/EF3030_Pellet_04	rots	median	none	none	1.5	0.05	1.13714	up	1.13714	Cohen's d	0.29271	0.279747	-0.143713	0.729133	small	1.30481e+06	Q10	1.16918e+06	Q9
EF3030_RS08870	EF3030_RS08870	EF3030_RS08870	EF3030_RS08870	EF3030_RS08870	DpnD/PcfM family protein	-0.206827	Q4/Q5	-0.776777	0.490501	8	0.477895	1	EF3030_Pellet_10	EF3030_Pellet_04	EF3030_Pellet_10/EF3030_Pellet_04	rots	median	none	none	1.5	0.05	1.15415	down	-1.15415	Cohen's d	-0.605894	0.267134	-1.20015	-0.0116387	medium	34012.6	Q4	39257.4	Q5
EF3030_RS08875	EF3030_RS08875	EF3030_RS08875	EF3030_RS08875	EF3030_RS08875	type-2 restriction enzyme DpnI	-0.135229	Q2/Q2	-0.414069	0.705286	7	0.880714	1	EF3030_Pellet_10	EF3030_Pellet_04	EF3030_Pellet_10/EF3030_Pellet_04	rots	median	none	none	1.5	0.05	1.09827	down	-1.09827	Cohen's d	-0.00699275	0.384363	-0.630712	0.616727	negligible	4621.67	Q2	5267.2	Q2
EF3030_RS08885	EF3030_RS08885	EF3030_RS08885	EF3030_RS08885	EF3030_RS08885	UDP-glucose--hexose-1-phosphate uridylyltransferase	-1.07123	Q1/Q1	-2.27064	0.0414076	9	1.3331e-05	0.000188072	EF3030_Pellet_10	EF3030_Pellet_04	EF3030_Pellet_10/EF3030_Pellet_04	rots	median	down	down	1.5	0.05	2.10122	down	-2.10122	Cohen's d	-1.25666	0.421194	-1.85428	-0.659046	large	631.267	Q1	2494.8	Q1
EF3030_RS08890	EF3030_RS08890	EF3030_RS08890	EF3030_RS08890	EF3030_RS08890	galactokinase	-1.12242	Q3/Q4	-4.0836	0.00849746	11	1.6769e-10	5.8855e-09	EF3030_Pellet_10	EF3030_Pellet_04	EF3030_Pellet_10/EF3030_Pellet_04	rots	median	down	down	1.5	0.05	2.17711	down	-2.17711	Cohen's d	-1.40103	0.480701	-1.94986	-0.852193	large	10804.5	Q3	26839.9	Q4
EF3030_RS08900	EF3030_RS08900	EF3030_RS08900	EF3030_RS08900	EF3030_RS08900	alcohol dehydrogenase catalytic domain-containing protein	-0.527363	Q7/Q8	-1.93977	0.0690905	16	1.05815e-06	1.92744e-05	EF3030_Pellet_10	EF3030_Pellet_04	EF3030_Pellet_10/EF3030_Pellet_04	rots	median	none	none	1.5	0.05	1.44129	down	-1.44129	Cohen's d	-0.338775	0.524208	-0.746966	0.0694146	small	143193	Q7	241254	Q8
EF3030_RS08905	EF3030_RS08905	EF3030_RS08905	EF3030_RS08905	EF3030_RS08905	stress response transcriptional regulator NmlR	-0.717035	Q5/Q6	-4.92691	0.00947409	6	1.51344e-06	2.59267e-05	EF3030_Pellet_10	EF3030_Pellet_04	EF3030_Pellet_10/EF3030_Pellet_04	rots	median	down	down	1.5	0.05	1.6438	down	-1.6438	Cohen's d	-1.23479	0.34275	-1.97395	-0.495637	large	47910.2	Q5	80372.3	Q6
EF3030_RS08925	EF3030_RS08925	EF3030_RS08925	EF3030_RS08925	EF3030_RS08925	ABC transporter permease/substrate-binding protein	0.575875	Q7/Q7	3.50892	0.0226314	21	2.2817e-13	1.17263e-11	EF3030_Pellet_10	EF3030_Pellet_04	EF3030_Pellet_10/EF3030_Pellet_04	rots	median	none	none	1.5	0.05	1.49058	up	1.49058	Cohen's d	1.11919	0.324138	0.739929	1.49845	large	143891	Q7	122935	Q7
EF3030_RS08930	EF3030_RS08930	EF3030_RS08930	EF3030_RS08930	EF3030_RS08930	ABC transporter ATP-binding protein	0.465493	Q8/Q8	2.6705	0.0592798	12	7.03372e-06	0.000108834	EF3030_Pellet_10	EF3030_Pellet_04	EF3030_Pellet_10/EF3030_Pellet_04	rots	median	none	none	1.5	0.05	1.38079	up	1.38079	Cohen's d	1.24969	0.314395	0.735754	1.76362	large	360804	Q8	258938	Q8
EF3030_RS08935	EF3030_RS08935	EF3030_RS08935	EF3030_RS08935	EF3030_RS08935	nuclear transport factor 2 family protein	0.551114	Q4/Q3	3.83203	0.0217173	4	0.000368833	0.00353834	EF3030_Pellet_10	EF3030_Pellet_04	EF3030_Pellet_10/EF3030_Pellet_04	rots	median	none	none	1.5	0.05	1.46522	up	1.46522	Cohen's d	3.67528	0.11481	2.28706	5.0635	large	28145.2	Q4	18252.5	Q3
EF3030_RS08940	EF3030_RS08940	EF3030_RS08940	EF3030_RS08940	EF3030_RS08940	MarR family transcriptional regulator	0.492008	Q7/Q6	3.28151	0.0335386	5	0.000358532	0.00346802	EF3030_Pellet_10	EF3030_Pellet_04	EF3030_Pellet_10/EF3030_Pellet_04	rots	median	none	none	1.5	0.05	1.4064	up	1.4064	Cohen's d	2.87558	0.133928	1.80893	3.94223	large	120327	Q7	70889.4	Q6
EF3030_RS08945	EF3030_RS08945	EF3030_RS08945	EF3030_RS08945	EF3030_RS08945	bacteriocin immunity protein	0.253956	Q4/Q3	1.41104	0.272459	8	0.079795	0.310338	EF3030_Pellet_10	EF3030_Pellet_04	EF3030_Pellet_10/EF3030_Pellet_04	rots	median	none	none	1.5	0.05	1.19247	up	1.19247	Cohen's d	0.655466	0.208154	0.0589938	1.25194	medium	21042.2	Q4	15519.6	Q3
EF3030_RS08980	EF3030_RS08980	EF3030_RS08980	EF3030_RS08980	EF3030_RS08980	ATP-binding cassette domain-containing protein	-0.302745	Q1/Q1	-0.751783	0.502803	6	0.505709	1	EF3030_Pellet_10	EF3030_Pellet_04	EF3030_Pellet_10/EF3030_Pellet_04	rots	median	none	none	1.5	0.05	1.23349	down	-1.23349	Cohen's d	-0.237312	0.483107	-0.917107	0.442483	small	1181.03	Q1	1800.37	Q1
EF3030_RS08985	EF3030_RS08985	EF3030_RS08985	EF3030_RS08985	EF3030_RS08985	siderophore ABC transporter substrate-binding protein	-0.0235684	Q7/Q7	-0.157392	0.90293	16	0.999984	1	EF3030_Pellet_10	EF3030_Pellet_04	EF3030_Pellet_10/EF3030_Pellet_04	rots	median	none	none	1.5	0.05	1.01647	down	-1.01647	Cohen's d	0.395284	0.175112	-0.0139479	0.804516	small	143957	Q7	150423	Q7
EF3030_RS08995	EF3030_RS08995	EF3030_RS08995	EF3030_RS08995	EF3030_RS08995	pseudouridine synthase	0.0234088	Q8/Q8	0.216693	0.875197	17	0.999931	1	EF3030_Pellet_10	EF3030_Pellet_04	EF3030_Pellet_10/EF3030_Pellet_04	rots	median	none	none	1.5	0.05	1.01636	up	1.01636	Cohen's d	0.0526267	0.250388	-0.340326	0.44558	negligible	303999	Q8	305187	Q8
EF3030_RS09005	EF3030_RS09005	EF3030_RS09005	EF3030_RS09005	EF3030_RS09005	segregation/condensation protein A	-0.143512	Q1/Q1	-0.761893	0.55426	3	0.581071	1	EF3030_Pellet_10	EF3030_Pellet_04	EF3030_Pellet_10/EF3030_Pellet_04	rots	median	none	none	1.5	0.05	1.10459	down	-1.10459	Cohen's d	-0.519406	0.182322	-1.53545	0.496638	medium	2943.13	Q1	3546.8	Q1
EF3030_RS09015	EF3030_RS09015	EF3030_RS09015	EF3030_RS09015	EF3030_RS09015	cyclic-di-AMP-binding protein CbpB	-0.171219	Q6/Q6	-0.947199	0.493032	7	0.484761	1	EF3030_Pellet_10	EF3030_Pellet_04	EF3030_Pellet_10/EF3030_Pellet_04	rots	median	none	none	1.5	0.05	1.12601	down	-1.12601	Cohen's d	-0.80137	0.189223	-1.44964	-0.153102	large	68954.6	Q6	79524	Q6
EF3030_RS09020	EF3030_RS09020	EF3030_RS09020	EF3030_RS09020	EF3030_RS09020	metallophosphoesterase	-0.0837118	Q9/Q9	-0.538741	0.678913	7	0.844993	1	EF3030_Pellet_10	EF3030_Pellet_04	EF3030_Pellet_10/EF3030_Pellet_04	rots	median	none	none	1.5	0.05	1.05974	down	-1.05974	Cohen's d	-0.382821	0.156885	-1.01223	0.246584	small	482094	Q9	479780	Q9
EF3030_RS09025	EF3030_RS09025	EF3030_RS09025	EF3030_RS09025	EF3030_RS09025	nucleoside-triphosphate diphosphatase	-0.00184846	Q8/Q8	0.00158647	0.998461	20	1	1	EF3030_Pellet_10	EF3030_Pellet_04	EF3030_Pellet_10/EF3030_Pellet_04	rots	median	none	none	1.5	0.05	1.00128	down	-1.00128	Cohen's d	-0.0457343	0.367445	-0.407328	0.31586	negligible	246757	Q8	241227	Q8
EF3030_RS09035	EF3030_RS09035	EF3030_RS09035	EF3030_RS09035	EF3030_RS09035	YneF family protein	0.0813254	Q8/Q8	0.598312	0.657782	4	0.754724	1	EF3030_Pellet_10	EF3030_Pellet_04	EF3030_Pellet_10/EF3030_Pellet_04	rots	median	none	none	1.5	0.05	1.05799	up	1.05799	Cohen's d	0.303619	0.264173	-0.547901	1.15514	small	347440	Q8	327722	Q8
EF3030_RS09070	EF3030_RS09070	EF3030_RS09070	EF3030_RS09070	EF3030_RS09070	ATP-binding cassette domain-containing protein	-0.0165665	Q10/Q10	-0.0403701	0.969553	18	1	1	EF3030_Pellet_10	EF3030_Pellet_04	EF3030_Pellet_10/EF3030_Pellet_04	rots	median	none	none	1.5	0.05	1.01155	down	-1.01155	Cohen's d	0.254572	0.373163	-0.128521	0.637666	small	1.83639e+06	Q10	1.88037e+06	Q10
EF3030_RS09075	EF3030_RS09075	EF3030_RS09075	EF3030_RS09075	EF3030_RS09075	ABC transporter ATP-binding protein	-0.0238787	Q10/Q10	-0.160957	0.900284	20	0.999998	1	EF3030_Pellet_10	EF3030_Pellet_04	EF3030_Pellet_10/EF3030_Pellet_04	rots	median	none	none	1.5	0.05	1.01669	down	-1.01669	Cohen's d	-0.281508	0.159324	-0.644841	0.0818249	small	1.69758e+06	Q10	1.69374e+06	Q10
EF3030_RS09080	EF3030_RS09080	EF3030_RS09080	EF3030_RS09080	EF3030_RS09080	oligopeptide ABC transporter permease OppC	0.00946752	Q9/Q9	0.0664246	0.959056	12	0.999999	1	EF3030_Pellet_10	EF3030_Pellet_04	EF3030_Pellet_10/EF3030_Pellet_04	rots	median	none	none	1.5	0.05	1.00658	up	1.00658	Cohen's d	0.283296	0.373738	-0.18915	0.755741	small	1.02877e+06	Q9	1018483	Q9
EF3030_RS09085	EF3030_RS09085	EF3030_RS09085	EF3030_RS09085	EF3030_RS09085	ABC transporter permease	-0.0329131	Q9/Q9	-0.23113	0.859338	20	0.999944	1	EF3030_Pellet_10	EF3030_Pellet_04	EF3030_Pellet_10/EF3030_Pellet_04	rots	median	none	none	1.5	0.05	1.02308	down	-1.02308	Cohen's d	0.0896974	0.266108	-0.272031	0.451426	negligible	988400	Q9	1.00237e+06	Q9
EF3030_RS09090	EF3030_RS09090	EF3030_RS09090	EF3030_RS09090	EF3030_RS09090	peptide ABC transporter substrate-binding protein	0.0355934	Q10/Q10	0.306791	0.82192	36	0.999995	1	EF3030_Pellet_10	EF3030_Pellet_04	EF3030_Pellet_10/EF3030_Pellet_04	rots	median	none	none	1.5	0.05	1.02498	up	1.02498	Cohen's d	0.23858	0.403772	-0.030607	0.507767	small	4.67194e+06	Q10	4.51628e+06	Q10
EF3030_RS09095	EF3030_RS09095	EF3030_RS09095	EF3030_RS09095	EF3030_RS09095	O-antigen ligase	-0.0424687	Q1/Q2	-0.125986	0.904996	6	0.995934	1	EF3030_Pellet_10	EF3030_Pellet_04	EF3030_Pellet_10/EF3030_Pellet_04	rots	median	none	none	1.5	0.05	1.02987	down	-1.02987	Cohen's d	0.167171	0.429458	-0.511426	0.845768	negligible	3797.37	Q1	5200.8	Q2
EF3030_RS09120	EF3030_RS09120	EF3030_RS09120	EF3030_RS09120	EF3030_RS09120	extracellular solute-binding protein	0.093306	Q3/Q2	0.218739	0.820629	10	0.990915	1	EF3030_Pellet_10	EF3030_Pellet_04	EF3030_Pellet_10/EF3030_Pellet_04	rots	median	none	none	1.5	0.05	1.06681	up	1.06681	Cohen's d	-0.0263282	0.502149	-0.543192	0.490535	negligible	13850.3	Q3	11300.7	Q2
EF3030_RS09125	EF3030_RS09125	EF3030_RS09125	EF3030_RS09125	EF3030_RS09125	alpha-galactosidase	-0.0261776	Q1/Q1	-0.119132	0.917974	7	0.998707	1	EF3030_Pellet_10	EF3030_Pellet_04	EF3030_Pellet_10/EF3030_Pellet_04	rots	median	none	none	1.5	0.05	1.01831	down	-1.01831	Cohen's d	0.343249	0.927735	-0.285044	0.971543	small	620.767	Q1	428.033	Q1
EF3030_RS09130	EF3030_RS09130	EF3030_RS09130	EF3030_RS09130	EF3030_RS09130	AraC family transcriptional regulator	0.101882	Q1/Q1	0.88609	0.531419	3	0.547067	1	EF3030_Pellet_10	EF3030_Pellet_04	EF3030_Pellet_10/EF3030_Pellet_04	rots	median	none	none	1.5	0.05	1.07317	up	1.07317	Cohen's d	-0.209181	0.519445	-1.21124	0.792881	small	860.2	Q1	1145.17	Q1
EF3030_RS09265	EF3030_RS09265	EF3030_RS09265	EF3030_RS09265	EF3030_RS09265	DUF402 domain-containing protein	0.116218	Q6/Q6	0.604004	0.633988	10	0.811974	1	EF3030_Pellet_10	EF3030_Pellet_04	EF3030_Pellet_10/EF3030_Pellet_04	rots	median	none	none	1.5	0.05	1.08389	up	1.08389	Cohen's d	0.44896	0.44578	-0.0743517	0.972272	small	72292.2	Q6	73913.1	Q6
EF3030_RS09295	EF3030_RS09295	EF3030_RS09295	EF3030_RS09295	EF3030_RS09295	single-stranded DNA-binding protein	2.76557	Q2/Q1	2.39874	0.0247285	4	0.000508616	0.00466177	EF3030_Pellet_10	EF3030_Pellet_04	EF3030_Pellet_10/EF3030_Pellet_04	rots	median	up	up	1.5	0.05	6.80016	up	6.80016	Cohen's d	1.59392	0.657269	0.622081	2.56576	large	8523	Q2	0	Q1
EF3030_RS09300	EF3030_RS09300	EF3030_RS09300	EF3030_RS09300	EF3030_RS09300	SDR family NAD(P)-dependent oxidoreductase	-0.26374	Q3/Q3	-1.04716	0.44266	6	0.38446	0.92437	EF3030_Pellet_10	EF3030_Pellet_04	EF3030_Pellet_10/EF3030_Pellet_04	rots	median	none	none	1.5	0.05	1.20059	down	-1.20059	Cohen's d	-0.0853839	0.434968	-0.763107	0.59234	negligible	17302.2	Q3	20742.3	Q3
EF3030_RS09305	EF3030_RS09305	EF3030_RS09305	EF3030_RS09305	EF3030_RS09305	DUF4479 and tRNA-binding domain-containing protein	-0.146732	Q9/Q9	-1.01575	0.447697	13	0.349918	0.866664	EF3030_Pellet_10	EF3030_Pellet_04	EF3030_Pellet_10/EF3030_Pellet_04	rots	median	none	none	1.5	0.05	1.10706	down	-1.10706	Cohen's d	-0.703833	0.289317	-1.16861	-0.239054	medium	493076	Q9	525464	Q9
EF3030_RS09310	EF3030_RS09310	EF3030_RS09310	EF3030_RS09310	EF3030_RS09310	thioredoxin family protein	-0.414168	Q7/Q7	-0.964226	0.405201	6	0.312569	0.797495	EF3030_Pellet_10	EF3030_Pellet_04	EF3030_Pellet_10/EF3030_Pellet_04	rots	median	none	none	1.5	0.05	1.33253	down	-1.33253	Cohen's d	-0.815962	0.290551	-1.521	-0.110922	large	136188	Q7	147405	Q7
EF3030_RS09325	EF3030_RS09325	EF3030_RS09325	EF3030_RS09325	EF3030_RS09325	membrane protein	-0.345269	Q4/Q4	-0.814597	0.442744	6	0.384626	0.92437	EF3030_Pellet_10	EF3030_Pellet_04	EF3030_Pellet_10/EF3030_Pellet_04	rots	median	none	none	1.5	0.05	1.27039	down	-1.27039	Cohen's d	-0.527944	0.284983	-1.21706	0.16117	medium	33415.8	Q4	37729.5	Q4
EF3030_RS09330	EF3030_RS09330	EF3030_RS09330	EF3030_RS09330	EF3030_RS09330	LytTR family DNA-binding domain-containing protein	-0.0791077	Q4/Q2	-0.435695	0.738333	4	0.860253	1	EF3030_Pellet_10	EF3030_Pellet_04	EF3030_Pellet_10/EF3030_Pellet_04	rots	median	none	none	1.5	0.05	1.05636	down	-1.05636	Cohen's d	0.631114	0.511466	-0.236362	1.49859	medium	20372.4	Q4	9071.2	Q2
EF3030_RS09340	EF3030_RS09340	EF3030_RS09340	EF3030_RS09340	EF3030_RS09340	DUF2200 domain-containing protein	-0.0907914	Q2/Q2	-0.671459	0.621294	3	0.678372	1	EF3030_Pellet_10	EF3030_Pellet_04	EF3030_Pellet_10/EF3030_Pellet_04	rots	median	none	none	1.5	0.05	1.06495	down	-1.06495	Cohen's d	0.496427	0.256881	-0.518182	1.51104	small	7575.8	Q2	8038.07	Q2
EF3030_RS09360	EF3030_RS09360	EF3030_RS09360	EF3030_RS09360	EF3030_RS09360	YebC/PmpR family DNA-binding transcriptional regulator	0.0219734	Q10/Q10	0.213338	0.877678	11	0.999108	1	EF3030_Pellet_10	EF3030_Pellet_04	EF3030_Pellet_10/EF3030_Pellet_04	rots	median	none	none	1.5	0.05	1.01535	up	1.01535	Cohen's d	-0.129777	0.259077	-0.622102	0.362547	negligible	1.50418e+06	Q10	1.5405e+06	Q10
EF3030_RS09375	EF3030_RS09375	EF3030_RS09375	EF3030_RS09375	EF3030_RS09375	hypothetical protein	0.384698	Q8/Q8	2.86092	0.0460976	8	5.61349e-05	0.000696363	EF3030_Pellet_10	EF3030_Pellet_04	EF3030_Pellet_10/EF3030_Pellet_04	rots	median	none	none	1.5	0.05	1.30559	up	1.30559	Cohen's d	0.874771	0.371925	0.266542	1.483	large	331483	Q8	241787	Q8
EF3030_RS09380	EF3030_RS09380	EF3030_RS09380	EF3030_RS09380	EF3030_RS09380	hypothetical protein	0.455687	Q8/Q8	2.33873	0.0801952	6	0.00231682	0.0170097	EF3030_Pellet_10	EF3030_Pellet_04	EF3030_Pellet_10/EF3030_Pellet_04	rots	median	none	none	1.5	0.05	1.37144	up	1.37144	Cohen's d	1.87962	0.184594	1.06626	2.69298	large	300059	Q8	222427	Q8
EF3030_RS09385	EF3030_RS09385	EF3030_RS09385	EF3030_RS09385	EF3030_RS09385	DUF4231 domain-containing protein	0.316363	Q8/Q7	1.64344	0.209999	8	0.0307103	0.146332	EF3030_Pellet_10	EF3030_Pellet_04	EF3030_Pellet_10/EF3030_Pellet_04	rots	median	none	none	1.5	0.05	1.24519	up	1.24519	Cohen's d	1.12969	0.199591	0.503984	1.7554	large	260185	Q8	199659	Q7
EF3030_RS09455	EF3030_RS09455	EF3030_RS09455	EF3030_RS09455	EF3030_RS09455	competence/damage-inducible protein A	0.333323	Q6/Q6	1.77646	0.222364	10	0.0244215	0.123307	EF3030_Pellet_10	EF3030_Pellet_04	EF3030_Pellet_10/EF3030_Pellet_04	rots	median	none	none	1.5	0.05	1.25991	up	1.25991	Cohen's d	0.38242	0.582594	-0.139124	0.903964	small	104493	Q6	88169.2	Q6
EF3030_RS09460	EF3030_RS09460	EF3030_RS09460	EF3030_RS09460	EF3030_RS09460	LCP family protein	0.0429621	Q7/Q7	0.176612	0.87661	14	0.999759	1	EF3030_Pellet_10	EF3030_Pellet_04	EF3030_Pellet_10/EF3030_Pellet_04	rots	median	none	none	1.5	0.05	1.03023	up	1.03023	Cohen's d	-0.0825432	0.472314	-0.516833	0.351747	negligible	121179	Q7	117096	Q7
EF3030_RS09465	EF3030_RS09465	EF3030_RS09465	EF3030_RS09465	EF3030_RS09465	GNAT family N-acetyltransferase	-0.360754	Q3/Q4	-1.38928	0.33515	7	0.176099	0.539163	EF3030_Pellet_10	EF3030_Pellet_04	EF3030_Pellet_10/EF3030_Pellet_04	rots	median	none	none	1.5	0.05	1.2841	down	-1.2841	Cohen's d	-1.05322	0.254932	-1.71878	-0.387668	large	19218.9	Q3	24995.4	Q4
EF3030_RS09485	EF3030_RS09485	EF3030_RS09485	EF3030_RS09485	EF3030_RS09485	helix-turn-helix transcriptional regulator	-0.180538	Q4/Q4	-0.949776	0.447805	16	0.335308	0.839466	EF3030_Pellet_10	EF3030_Pellet_04	EF3030_Pellet_10/EF3030_Pellet_04	rots	median	none	none	1.5	0.05	1.13331	down	-1.13331	Cohen's d	-0.43926	0.387816	-0.849412	-0.0291081	small	28292.2	Q4	31132.9	Q4
EF3030_RS09495	EF3030_RS09495	EF3030_RS09495	EF3030_RS09495	EF3030_RS09495	DUF1430 domain-containing protein	0.38404	Q1/Q1	1.17659	0.322552	4	0.217362	0.633165	EF3030_Pellet_10	EF3030_Pellet_04	EF3030_Pellet_10/EF3030_Pellet_04	rots	median	none	none	1.5	0.05	1.30499	up	1.30499	Cohen's d	0.55605	1.05695	-0.306811	1.41891	medium	780.967	Q1	532.167	Q1
EF3030_RS09500	EF3030_RS09500	EF3030_RS09500	EF3030_RS09500	EF3030_RS09500	ABC transporter ATP-binding protein	0.387514	Q3/Q3	2.1728	0.0990518	5	0.00833152	0.0508011	EF3030_Pellet_10	EF3030_Pellet_04	EF3030_Pellet_10/EF3030_Pellet_04	rots	median	none	none	1.5	0.05	1.30814	up	1.30814	Cohen's d	1.75035	0.1649	0.87074	2.62997	large	18813.6	Q3	14923.7	Q3
EF3030_RS09525	EF3030_RS09525	EF3030_RS09525	EF3030_RS09525	EF3030_RS09525	hemolysin family protein	0.260756	Q4/Q4	1.36596	0.293138	9	0.0906208	0.339592	EF3030_Pellet_10	EF3030_Pellet_04	EF3030_Pellet_10/EF3030_Pellet_04	rots	median	none	none	1.5	0.05	1.19811	up	1.19811	Cohen's d	0.904203	0.20895	0.330834	1.47757	large	33922.5	Q4	28150.5	Q4
EF3030_RS09535	EF3030_RS09535	EF3030_RS09535	EF3030_RS09535	EF3030_RS09535	DNA-directed RNA polymerase subunit beta	-0.178246	Q3/Q3	-0.437763	0.709155	2	0.75832	1	EF3030_Pellet_10	EF3030_Pellet_04	EF3030_Pellet_10/EF3030_Pellet_04	rots	median	none	none	1.5	0.05	1.13151	down	-1.13151	Cohen's d	-0.490267	0.243752	-1.79587	0.815332	small	14723.2	Q3	14729.8	Q3
EF3030_RS09550	EF3030_RS09550	EF3030_RS09550	EF3030_RS09550	EF3030_RS09550	SepM family pheromone-processing serine protease	0.060198	Q7/Q7	0.524735	0.694303	14	0.938408	1	EF3030_Pellet_10	EF3030_Pellet_04	EF3030_Pellet_10/EF3030_Pellet_04	rots	median	none	none	1.5	0.05	1.04261	up	1.04261	Cohen's d	0.0529657	0.324295	-0.381215	0.487147	negligible	202698	Q7	197410	Q7
EF3030_RS09580	EF3030_RS09580	EF3030_RS09580	EF3030_RS09580	EF3030_RS09580	RNA methyltransferase	-0.136477	Q7/Q8	-0.450531	0.736387	9	0.93969	1	EF3030_Pellet_10	EF3030_Pellet_04	EF3030_Pellet_10/EF3030_Pellet_04	rots	median	none	none	1.5	0.05	1.09922	down	-1.09922	Cohen's d	-0.569993	0.229516	-1.12711	-0.0128739	medium	180967	Q7	234646	Q8
EF3030_RS09600	EF3030_RS09600	EF3030_RS09600	EF3030_RS09600	EF3030_RS09600	diaminopimelate decarboxylase	0.0573186	Q8/Q8	0.420635	0.736763	16	0.979715	1	EF3030_Pellet_10	EF3030_Pellet_04	EF3030_Pellet_10/EF3030_Pellet_04	rots	median	none	none	1.5	0.05	1.04053	up	1.04053	Cohen's d	0.0823537	0.351582	-0.323111	0.487819	negligible	261028	Q8	245566	Q8
EF3030_RS09615	EF3030_RS09615	EF3030_RS09615	EF3030_RS09615	EF3030_RS09615	3'-5' exoribonuclease YhaM family protein	0.0919442	Q7/Q7	0.764551	0.576076	18	0.74486	1	EF3030_Pellet_10	EF3030_Pellet_04	EF3030_Pellet_10/EF3030_Pellet_04	rots	median	none	none	1.5	0.05	1.06581	up	1.06581	Cohen's d	0.557064	0.261269	0.168183	0.945945	medium	171370	Q7	160450	Q7
EF3030_RS09620	EF3030_RS09620	EF3030_RS09620	EF3030_RS09620	EF3030_RS09620	DNA recombination protein RmuC	0.0124992	Q7/Q7	0.0688925	0.952007	17	1	1	EF3030_Pellet_10	EF3030_Pellet_04	EF3030_Pellet_10/EF3030_Pellet_04	rots	median	none	none	1.5	0.05	1.0087	up	1.0087	Cohen's d	0.0251103	0.291965	-0.36779	0.418011	negligible	138492	Q7	162224	Q7
EF3030_RS09625	EF3030_RS09625	EF3030_RS09625	EF3030_RS09625	EF3030_RS09625	thiamine diphosphokinase	-0.0731929	Q4/Q4	-0.0986403	0.898941	10	0.999459	1	EF3030_Pellet_10	EF3030_Pellet_04	EF3030_Pellet_10/EF3030_Pellet_04	rots	median	none	none	1.5	0.05	1.05204	down	-1.05204	Cohen's d	-0.179251	0.506075	-0.697129	0.338627	negligible	23686.4	Q4	24104.8	Q4
EF3030_RS09650	EF3030_RS09650	EF3030_RS09650	EF3030_RS09650	EF3030_RS09650	ABC transporter ATP-binding protein	0.232798	Q8/Q8	1.50692	0.176455	11	0.0061846	0.0406376	EF3030_Pellet_10	EF3030_Pellet_04	EF3030_Pellet_10/EF3030_Pellet_04	rots	median	none	none	1.5	0.05	1.17511	up	1.17511	Cohen's d	0.857972	0.290883	0.344036	1.37191	large	277246	Q8	240235	Q8
EF3030_RS09655	EF3030_RS09655	EF3030_RS09655	EF3030_RS09655	EF3030_RS09655	bacteriocin-associated integral membrane family protein	0.19199	Q6/Q5	1.08656	0.341089	18	0.0801636	0.310931	EF3030_Pellet_10	EF3030_Pellet_04	EF3030_Pellet_10/EF3030_Pellet_04	rots	median	none	none	1.5	0.05	1.14234	up	1.14234	Cohen's d	0.542547	0.265086	0.15404	0.931054	medium	70616.9	Q6	62366.7	Q5
EF3030_RS09670	EF3030_RS09670	EF3030_RS09670	EF3030_RS09670	EF3030_RS09670	TatD family hydrolase	-0.27817	Q5/Q6	-1.89708	0.163566	10	0.00586215	0.0388739	EF3030_Pellet_10	EF3030_Pellet_04	EF3030_Pellet_10/EF3030_Pellet_04	rots	median	none	none	1.5	0.05	1.21266	down	-1.21266	Cohen's d	-1.18791	0.210458	-1.74848	-0.627334	large	57254.6	Q5	68719.2	Q6
EF3030_RS09690	EF3030_RS09690	EF3030_RS09690	EF3030_RS09690	EF3030_RS09690	pyridoxal phosphate-dependent aminotransferase	0.0293398	Q8/Q8	0.331544	0.810119	13	0.994815	1	EF3030_Pellet_10	EF3030_Pellet_04	EF3030_Pellet_10/EF3030_Pellet_04	rots	median	none	none	1.5	0.05	1.02054	up	1.02054	Cohen's d	0.0415379	0.114628	-0.409536	0.492612	negligible	356070	Q8	359025	Q8
EF3030_RS09700	EF3030_RS09700	EF3030_RS09700	EF3030_RS09700	EF3030_RS09700	universal stress protein	-0.19682	Q7/Q7	-1.26128	0.271292	9	0.0674386	0.271769	EF3030_Pellet_10	EF3030_Pellet_04	EF3030_Pellet_10/EF3030_Pellet_04	rots	median	none	none	1.5	0.05	1.14617	down	-1.14617	Cohen's d	-0.532334	0.238621	-1.08806	0.0233943	medium	125207	Q7	156650	Q7
EF3030_RS09705	EF3030_RS09705	EF3030_RS09705	EF3030_RS09705	EF3030_RS09705	Cof-type HAD-IIB family hydrolase	0.104498	Q7/Q7	0.736738	0.572385	18	0.734378	1	EF3030_Pellet_10	EF3030_Pellet_04	EF3030_Pellet_10/EF3030_Pellet_04	rots	median	none	none	1.5	0.05	1.07512	up	1.07512	Cohen's d	0.281854	0.556054	-0.101587	0.665295	small	150283	Q7	137779	Q7
EF3030_RS09710	EF3030_RS09710	EF3030_RS09710	EF3030_RS09710	EF3030_RS09710	asparaginase	0.00823101	Q3/Q3	0.0315177	0.977164	7	0.999991	1	EF3030_Pellet_10	EF3030_Pellet_04	EF3030_Pellet_10/EF3030_Pellet_04	rots	median	none	none	1.5	0.05	1.00572	up	1.00572	Cohen's d	0.351313	0.176282	-0.277197	0.979823	small	17919.6	Q3	20034.4	Q3
EF3030_RS09720	EF3030_RS09720	EF3030_RS09720	EF3030_RS09720	EF3030_RS09720	response regulator transcription factor	0.270028	Q5/Q4	1.32492	0.285272	10	0.0715272	0.28591	EF3030_Pellet_10	EF3030_Pellet_04	EF3030_Pellet_10/EF3030_Pellet_04	rots	median	none	none	1.5	0.05	1.20583	up	1.20583	Cohen's d	0.839237	0.216361	0.300125	1.37835	large	41858.6	Q5	33235.2	Q4
EF3030_RS09725	EF3030_RS09725	EF3030_RS09725	EF3030_RS09725	EF3030_RS09725	sensor histidine kinase	-1.1676	Q1/Q1	-1.28649	0.141132	3	0.0541324	0.226443	EF3030_Pellet_10	EF3030_Pellet_04	EF3030_Pellet_10/EF3030_Pellet_04	rots	median	none	none	1.5	0.05	2.24638	down	-2.24638	Cohen's d	-1.04397	0.415833	-2.1092	0.0212636	large	1361.6	Q1	2433.13	Q1
EF3030_RS09735	EF3030_RS09735	EF3030_RS09735	EF3030_RS09735	EF3030_RS09735	ABC transporter ATP-binding protein	0.478076	Q4/Q4	2.57838	0.0581495	12	6.24159e-06	9.86995e-05	EF3030_Pellet_10	EF3030_Pellet_04	EF3030_Pellet_10/EF3030_Pellet_04	rots	median	none	none	1.5	0.05	1.39289	up	1.39289	Cohen's d	1.25378	0.195508	0.739573	1.76799	large	35031.1	Q4	25884.3	Q4
EF3030_RS09850	EF3030_RS09850	EF3030_RS09850	EF3030_RS09850	EF3030_RS09850	RluA family pseudouridine synthase	-0.36393	Q1/Q1	-1.21185	0.238824	7	0.0607012	0.251003	EF3030_Pellet_10	EF3030_Pellet_04	EF3030_Pellet_10/EF3030_Pellet_04	rots	median	none	none	1.5	0.05	1.28693	down	-1.28693	Cohen's d	-0.278918	1.15799	-0.905661	0.347824	small	2082.1	Q1	2798.9	Q1
EF3030_RS09895	EF3030_RS09895	EF3030_RS09895	EF3030_RS09895	EF3030_RS09895	GntR family transcriptional regulator	-0.207287	Q3/Q3	-1.17834	0.30854	9	0.109613	0.388402	EF3030_Pellet_10	EF3030_Pellet_04	EF3030_Pellet_10/EF3030_Pellet_04	rots	median	none	none	1.5	0.05	1.15451	down	-1.15451	Cohen's d	-0.457206	0.390895	-1.01044	0.096023	small	16485.8	Q3	20328.4	Q3
EF3030_RS09900	EF3030_RS09900	EF3030_RS09900	EF3030_RS09900	EF3030_RS09900	glycoside hydrolase family 1 protein	0.84992	Q4/Q2	1.68438	0.0677899	17	4.44716e-07	8.64791e-06	EF3030_Pellet_10	EF3030_Pellet_04	EF3030_Pellet_10/EF3030_Pellet_04	rots	median	up	up	1.5	0.05	1.8024	up	1.8024	Cohen's d	0.956009	0.488915	0.541289	1.37073	large	23386.1	Q4	8347	Q2
EF3030_RS09905	EF3030_RS09905	EF3030_RS09905	EF3030_RS09905	EF3030_RS09905	PTS transporter subunit EIIC	1.26901	Q3/Q1	3.38164	0.0119098	4	8.30226e-05	0.000971297	EF3030_Pellet_10	EF3030_Pellet_04	EF3030_Pellet_10/EF3030_Pellet_04	rots	median	up	up	1.5	0.05	2.40997	up	2.40997	Cohen's d	2.59611	0.393062	1.44688	3.74534	large	14487.6	Q3	4121.43	Q1
EF3030_RS09910	EF3030_RS09910	EF3030_RS09910	EF3030_RS09910	EF3030_RS09910	PTS sugar transporter subunit IIB	0.885672	Q6/Q5	4.40028	0.00950912	5	8.4763e-06	0.000128267	EF3030_Pellet_10	EF3030_Pellet_04	EF3030_Pellet_10/EF3030_Pellet_04	rots	median	up	up	1.5	0.05	1.84762	up	1.84762	Cohen's d	2.79791	0.202859	1.7458	3.85001	large	91079.9	Q6	46719	Q5
EF3030_RS09915	EF3030_RS09915	EF3030_RS09915	EF3030_RS09915	EF3030_RS09915	PTS lactose/cellobiose transporter subunit IIA	1.03514	Q4/Q3	3.97419	0.0101338	3	0.000305998	0.00310093	EF3030_Pellet_10	EF3030_Pellet_04	EF3030_Pellet_10/EF3030_Pellet_04	rots	median	up	up	1.5	0.05	2.04931	up	2.04931	Cohen's d	2.53977	0.236368	1.19668	3.88286	large	22621.9	Q4	13313.2	Q3
EF3030_RS09925	EF3030_RS09925	EF3030_RS09925	EF3030_RS09925	EF3030_RS09925	MORN repeat-containing protein	0.0485239	Q6/Q6	0.214772	0.852335	5	0.974513	1	EF3030_Pellet_10	EF3030_Pellet_04	EF3030_Pellet_10/EF3030_Pellet_04	rots	median	none	none	1.5	0.05	1.03421	up	1.03421	Cohen's d	-0.415307	0.23321	-1.1713	0.340685	small	76063.3	Q6	87125.7	Q6
EF3030_RS09930	EF3030_RS09930	EF3030_RS09930	EF3030_RS09930	EF3030_RS09930	low molecular weight protein-tyrosine-phosphatase	-0.0711195	Q6/Q6	-0.484467	0.672529	8	0.850659	1	EF3030_Pellet_10	EF3030_Pellet_04	EF3030_Pellet_10/EF3030_Pellet_04	rots	median	none	none	1.5	0.05	1.05053	down	-1.05053	Cohen's d	0.110488	0.509931	-0.471028	0.692004	negligible	105691	Q6	109971	Q6
EF3030_RS09985	EF3030_RS09985	EF3030_RS09985	EF3030_RS09985	EF3030_RS09985	hypothetical protein	0.589389	Q1/Q1	2.25527	0.0560352	4	0.0037981	0.0264032	EF3030_Pellet_10	EF3030_Pellet_04	EF3030_Pellet_10/EF3030_Pellet_04	rots	median	up	up	1.5	0.05	1.50461	up	1.50461	Cohen's d	0.938894	0.566767	0.046811	1.83098	large	2842.03	Q1	1942.7	Q1
EF3030_RS10005	EF3030_RS10005	EF3030_RS10005	EF3030_RS10005	EF3030_RS10005	acetate kinase	-0.297689	Q9/Q9	-1.96382	0.157847	18	0.000311517	0.00313478	EF3030_Pellet_10	EF3030_Pellet_04	EF3030_Pellet_10/EF3030_Pellet_04	rots	median	none	none	1.5	0.05	1.22917	down	-1.22917	Cohen's d	-1.31335	0.177252	-1.73403	-0.892671	large	896233	Q9	1.13474e+06	Q9
EF3030_RS10010	EF3030_RS10010	EF3030_RS10010	EF3030_RS10010	EF3030_RS10010	class I SAM-dependent methyltransferase	-0.266175	Q4/Q4	-1.45946	0.253518	5	0.107261	0.382998	EF3030_Pellet_10	EF3030_Pellet_04	EF3030_Pellet_10/EF3030_Pellet_04	rots	median	none	none	1.5	0.05	1.20261	down	-1.20261	Cohen's d	-0.369528	0.260307	-1.12386	0.384801	small	26137.4	Q4	31338	Q4
EF3030_RS10055	EF3030_RS10055	EF3030_RS10055	EF3030_RS10055	EF3030_RS10055	DUF1033 family protein	-0.548018	Q2/Q3	-2.6978	0.0650161	2	0.0275881	0.134574	EF3030_Pellet_10	EF3030_Pellet_04	EF3030_Pellet_10/EF3030_Pellet_04	rots	median	none	none	1.5	0.05	1.46208	down	-1.46208	Cohen's d	-2.03747	0.174561	-3.62291	-0.452039	large	5579.87	Q2	14298	Q3
EF3030_RS10060	EF3030_RS10060	EF3030_RS10060	EF3030_RS10060	EF3030_RS10060	zinc-dependent alcohol dehydrogenase family protein	-0.720049	Q7/Q8	-2.65891	0.0439535	19	1.72322e-09	4.95944e-08	EF3030_Pellet_10	EF3030_Pellet_04	EF3030_Pellet_10/EF3030_Pellet_04	rots	median	down	down	1.5	0.05	1.64724	down	-1.64724	Cohen's d	-0.780347	0.443066	-1.16536	-0.395336	medium	168413	Q7	278776	Q8
EF3030_RS10070	EF3030_RS10070	EF3030_RS10070	EF3030_RS10070	EF3030_RS10070	acyltransferase family protein	0.00387963	Q5/Q5	0.0264211	0.983578	13	1	1	EF3030_Pellet_10	EF3030_Pellet_04	EF3030_Pellet_10/EF3030_Pellet_04	rots	median	none	none	1.5	0.05	1.00269	up	1.00269	Cohen's d	0.233278	0.199432	-0.219278	0.685835	small	53053.9	Q5	51828.2	Q5
EF3030_RS10080	EF3030_RS10080	EF3030_RS10080	EF3030_RS10080	EF3030_RS10080	DUF975 family protein	-0.841403	Q2/Q3	-2.10479	0.16727	2	0.110124	0.388402	EF3030_Pellet_10	EF3030_Pellet_04	EF3030_Pellet_10/EF3030_Pellet_04	rots	median	none	none	1.5	0.05	1.79179	down	-1.79179	Cohen's d	-1.62711	0.308858	-3.1112	-0.14302	large	9938.4	Q2	12235.2	Q3
EF3030_RS10100	EF3030_RS10100	EF3030_RS10100	EF3030_RS10100	EF3030_RS10100	LysM domain-containing protein	-1.62125	Q1/Q1	-1.30794	0.150065	10	0.00386924	0.0267685	EF3030_Pellet_10	EF3030_Pellet_04	EF3030_Pellet_10/EF3030_Pellet_04	rots	median	down	down	1.5	0.05	3.0764	down	-3.0764	Cohen's d	-0.50707	0.782025	-1.03215	0.0180114	medium	1232.73	Q1	3859.53	Q1
EF3030_RS10105	EF3030_RS10105	EF3030_RS10105	EF3030_RS10105	EF3030_RS10105	HAD family hydrolase	-0.00526901	Q6/Q6	-0.0260142	0.982695	10	1	1	EF3030_Pellet_10	EF3030_Pellet_04	EF3030_Pellet_10/EF3030_Pellet_04	rots	median	none	none	1.5	0.05	1.00366	down	-1.00366	Cohen's d	0.248326	0.263496	-0.270503	0.767155	small	81447.3	Q6	85448.6	Q6
EF3030_RS10110	EF3030_RS10110	EF3030_RS10110	EF3030_RS10110	EF3030_RS10110	MATE family efflux transporter	0.0534405	Q1/Q1	0.467505	0.739791	4	0.86193	1	EF3030_Pellet_10	EF3030_Pellet_04	EF3030_Pellet_10/EF3030_Pellet_04	rots	median	none	none	1.5	0.05	1.03774	up	1.03774	Cohen's d	-0.0583646	0.525053	-0.9052	0.788471	negligible	2177.93	Q1	2492.37	Q1
EF3030_RS10120	EF3030_RS10120	EF3030_RS10120	EF3030_RS10120	EF3030_RS10120	hypothetical protein	-0.108803	Q4/Q4	-0.406775	0.71745	19	0.97845	1	EF3030_Pellet_10	EF3030_Pellet_04	EF3030_Pellet_10/EF3030_Pellet_04	rots	median	none	none	1.5	0.05	1.07833	down	-1.07833	Cohen's d	-0.255517	0.452844	-0.628173	0.117139	small	30324	Q4	32544.6	Q4
EF3030_RS10205	EF3030_RS10205	EF3030_RS10205	EF3030_RS10205	EF3030_RS10205	cytidine deaminase	0.27813	Q1/Q1	0.805142	0.440816	3	0.411638	0.960044	EF3030_Pellet_10	EF3030_Pellet_04	EF3030_Pellet_10/EF3030_Pellet_04	rots	median	none	none	1.5	0.05	1.21262	up	1.21262	Cohen's d	0.289498	0.50214	-0.715056	1.29405	small	1519	Q1	2433.33	Q1
EF3030_RS10215	EF3030_RS10215	EF3030_RS10215	EF3030_RS10215	EF3030_RS10215	glucose-6-phosphate isomerase	0.0817066	Q10/Q10	0.575006	0.667333	26	0.962012	1	EF3030_Pellet_10	EF3030_Pellet_04	EF3030_Pellet_10/EF3030_Pellet_04	rots	median	none	none	1.5	0.05	1.05827	up	1.05827	Cohen's d	-0.0429282	0.43337	-0.359296	0.27344	negligible	1.63337e+06	Q10	1.55033e+06	Q10
EF3030_RS10225	EF3030_RS10225	EF3030_RS10225	EF3030_RS10225	EF3030_RS10225	gamma-glutamyl-gamma-aminobutyrate hydrolase family protein	1.29863	Q3/Q2	4.89019	0.00572528	8	5.29627e-09	1.43799e-07	EF3030_Pellet_10	EF3030_Pellet_04	EF3030_Pellet_10/EF3030_Pellet_04	rots	median	up	up	1.5	0.05	2.45996	up	2.45996	Cohen's d	1.64465	0.599836	0.972483	2.31681	large	18102.1	Q3	5832.9	Q2
EF3030_RS10270	EF3030_RS10270	EF3030_RS10270	EF3030_RS10270	EF3030_RS10270	response regulator transcription factor	0.0952253	Q6/Q5	0.345439	0.780553	9	0.971159	1	EF3030_Pellet_10	EF3030_Pellet_04	EF3030_Pellet_10/EF3030_Pellet_04	rots	median	none	none	1.5	0.05	1.06823	up	1.06823	Cohen's d	0.198433	0.319965	-0.349049	0.745915	negligible	64959.4	Q6	61410.8	Q5
EF3030_RS10275	EF3030_RS10275	EF3030_RS10275	EF3030_RS10275	EF3030_RS10275	ATP-binding protein	-0.0991032	Q3/Q3	-0.698209	0.606778	11	0.768245	1	EF3030_Pellet_10	EF3030_Pellet_04	EF3030_Pellet_10/EF3030_Pellet_04	rots	median	none	none	1.5	0.05	1.07111	down	-1.07111	Cohen's d	-0.744587	0.262088	-1.25315	-0.236024	medium	11397.1	Q3	13365.1	Q3
EF3030_RS10280	EF3030_RS10280	EF3030_RS10280	EF3030_RS10280	EF3030_RS10280	substrate-binding domain-containing protein	-0.954428	Q1/Q2	-1.81077	0.0733479	10	0.000103864	0.00117941	EF3030_Pellet_10	EF3030_Pellet_04	EF3030_Pellet_10/EF3030_Pellet_04	rots	median	down	down	1.5	0.05	1.93781	down	-1.93781	Cohen's d	-1.51863	0.40626	-2.10526	-0.932007	large	2722.9	Q1	7052.6	Q2
EF3030_RS10315	EF3030_RS10315	EF3030_RS10315	EF3030_RS10315	EF3030_RS10315	NAD(P)H-dependent glycerol-3-phosphate dehydrogenase	0.0475767	Q8/Q8	0.275553	0.826738	18	0.999342	1	EF3030_Pellet_10	EF3030_Pellet_04	EF3030_Pellet_10/EF3030_Pellet_04	rots	median	none	none	1.5	0.05	1.03353	up	1.03353	Cohen's d	-0.00288254	0.322779	-0.384434	0.378669	negligible	346427	Q8	339739	Q8
EF3030_RS10325	EF3030_RS10325	EF3030_RS10325	EF3030_RS10325	EF3030_RS10325	rhomboid family intramembrane serine protease	0.163052	Q3/Q3	0.875343	0.486772	3	0.480162	1	EF3030_Pellet_10	EF3030_Pellet_04	EF3030_Pellet_10/EF3030_Pellet_04	rots	median	none	none	1.5	0.05	1.11965	up	1.11965	Cohen's d	0.489429	0.73989	-0.524755	1.50361	small	17305.6	Q3	16834.8	Q3
EF3030_RS10330	EF3030_RS10330	EF3030_RS10330	EF3030_RS10330	EF3030_RS10330	5-formyltetrahydrofolate cyclo-ligase	0.148577	Q6/Q6	0.986538	0.476973	6	0.453173	1	EF3030_Pellet_10	EF3030_Pellet_04	EF3030_Pellet_10/EF3030_Pellet_04	rots	median	none	none	1.5	0.05	1.10848	up	1.10848	Cohen's d	0.739986	0.159714	0.0397714	1.4402	medium	84135.8	Q6	74103.2	Q6
EF3030_RS10335	EF3030_RS10335	EF3030_RS10335	EF3030_RS10335	EF3030_RS10335	N-acetyldiaminopimelate deacetylase	0.154628	Q8/Q7	1.03163	0.379485	13	0.184254	0.555852	EF3030_Pellet_10	EF3030_Pellet_04	EF3030_Pellet_10/EF3030_Pellet_04	rots	median	none	none	1.5	0.05	1.11313	up	1.11313	Cohen's d	-0.152516	0.34448	-0.604196	0.299165	negligible	251127	Q8	220273	Q7
EF3030_RS10360	EF3030_RS10360	EF3030_RS10360	EF3030_RS10360	EF3030_RS10360	heavy metal translocating P-type ATPase	0.343417	Q5/Q4	1.58944	0.184243	20	0.000614873	0.00549567	EF3030_Pellet_10	EF3030_Pellet_04	EF3030_Pellet_10/EF3030_Pellet_04	rots	median	none	none	1.5	0.05	1.26876	up	1.26876	Cohen's d	0.673372	0.408082	0.301721	1.04502	medium	40562.3	Q5	30927.9	Q4
EF3030_RS10365	EF3030_RS10365	EF3030_RS10365	EF3030_RS10365	EF3030_RS10365	DUF6110 family protein	0.198729	Q10/Q10	1.07122	0.413942	7	0.317227	0.80515	EF3030_Pellet_10	EF3030_Pellet_04	EF3030_Pellet_10/EF3030_Pellet_04	rots	median	none	none	1.5	0.05	1.14769	up	1.14769	Cohen's d	1.12452	0.157195	0.453314	1.79572	large	1.43559e+06	Q10	1.23824e+06	Q10
EF3030_RS10370	EF3030_RS10370	EF3030_RS10370	EF3030_RS10370	EF3030_RS10370	methyltransferase domain-containing protein	-2.26159	Q1/Q1	-1.55958	0.112346	4	0.0202775	0.104212	EF3030_Pellet_10	EF3030_Pellet_04	EF3030_Pellet_10/EF3030_Pellet_04	rots	median	none	down	1.5	0.05	4.79518	down	-4.79518	Cohen's d	-0.797706	0.606995	-1.67739	0.0819773	medium	2122.9	Q1	3042.47	Q1
EF3030_RS10400	EF3030_RS10400	EF3030_RS10400	EF3030_RS10400	EF3030_RS10400	maltodextrin ABC transporter substrate-binding protein	-0.681968	Q9/Q9	-4.61382	0.00886293	21	8.61705e-18	7.29408e-16	EF3030_Pellet_10	EF3030_Pellet_04	EF3030_Pellet_10/EF3030_Pellet_04	rots	median	down	down	1.5	0.05	1.60433	down	-1.60433	Cohen's d	-2.35882	0.202888	-2.81801	-1.89962	large	709778	Q9	1.17781e+06	Q9
EF3030_RS10405	EF3030_RS10405	EF3030_RS10405	EF3030_RS10405	EF3030_RS10405	sugar ABC transporter permease	-0.32327	Q3/Q3	-1.49815	0.253886	5	0.107657	0.383053	EF3030_Pellet_10	EF3030_Pellet_04	EF3030_Pellet_10/EF3030_Pellet_04	rots	median	none	none	1.5	0.05	1.25116	down	-1.25116	Cohen's d	-1.64943	0.164388	-2.5153	-0.783565	large	11831.2	Q3	18428.3	Q3
EF3030_RS10410	EF3030_RS10410	EF3030_RS10410	EF3030_RS10410	EF3030_RS10410	sugar ABC transporter permease	-0.577632	Q3/Q3	-2.31615	0.0642893	3	0.0118679	0.0672359	EF3030_Pellet_10	EF3030_Pellet_04	EF3030_Pellet_10/EF3030_Pellet_04	rots	median	none	none	1.5	0.05	1.4924	down	-1.4924	Cohen's d	-2.33512	0.150277	-3.63102	-1.03922	large	11876	Q3	16421.1	Q3
EF3030_RS10420	EF3030_RS10420	EF3030_RS10420	EF3030_RS10420	EF3030_RS10420	DUF1189 domain-containing protein	-0.0461248	Q5/Q5	-0.289455	0.830198	6	0.973569	1	EF3030_Pellet_10	EF3030_Pellet_04	EF3030_Pellet_10/EF3030_Pellet_04	rots	median	none	none	1.5	0.05	1.03249	down	-1.03249	Cohen's d	0.386439	0.814989	-0.297269	1.07015	small	37398.1	Q5	38458.8	Q5
EF3030_RS10425	EF3030_RS10425	EF3030_RS10425	EF3030_RS10425	EF3030_RS10425	LacI family DNA-binding transcriptional regulator	0.0216638	Q7/Q7	0.170241	0.898505	13	0.999891	1	EF3030_Pellet_10	EF3030_Pellet_04	EF3030_Pellet_10/EF3030_Pellet_04	rots	median	none	none	1.5	0.05	1.01513	up	1.01513	Cohen's d	0.323071	0.369656	-0.130886	0.777029	small	118037	Q7	117718	Q7
EF3030_RS10435	EF3030_RS10435	EF3030_RS10435	EF3030_RS10435	EF3030_RS10435	YitT family protein	-0.986	Q1/Q1	-1.16193	0.517017	2	0.521662	1	EF3030_Pellet_10	EF3030_Pellet_04	EF3030_Pellet_10/EF3030_Pellet_04	rots	median	none	none	1.5	0.05	1.98069	down	-1.98069	Cohen's d	0.129852	1.19503	-1.15792	1.41762	negligible	156.667	Q1	605	Q1
EF3030_RS10460	EF3030_RS10460	EF3030_RS10460	EF3030_RS10460	EF3030_RS10460	DUF3169 family protein	0.0341528	Q2/Q2	0.249478	0.849847	3	0.939133	1	EF3030_Pellet_10	EF3030_Pellet_04	EF3030_Pellet_10/EF3030_Pellet_04	rots	median	none	none	1.5	0.05	1.02396	up	1.02396	Cohen's d	0.104506	0.13417	-0.895509	1.10452	negligible	8247.57	Q2	7992.8	Q2
EF3030_RS10470	EF3030_RS10470	EF3030_RS10470	EF3030_RS10470	EF3030_RS10470	helix-turn-helix transcriptional regulator	0.0247856	Q5/Q4	-0.0259283	0.932314	4	0.993988	1	EF3030_Pellet_10	EF3030_Pellet_04	EF3030_Pellet_10/EF3030_Pellet_04	rots	median	none	none	1.5	0.05	1.01733	up	1.01733	Cohen's d	0.370318	0.589	-0.483563	1.2242	small	60623.3	Q5	32445.9	Q4
EF3030_RS10475	EF3030_RS10475	EF3030_RS10475	EF3030_RS10475	EF3030_RS10475	hypothetical protein	0.107648	Q3/Q3	0.515003	0.697621	2	0.744905	1	EF3030_Pellet_10	EF3030_Pellet_04	EF3030_Pellet_10/EF3030_Pellet_04	rots	median	none	none	1.5	0.05	1.07747	up	1.07747	Cohen's d	0.567529	0.13835	-0.744528	1.87959	medium	17476.9	Q3	17785.4	Q3
EF3030_RS10495	EF3030_RS10495	EF3030_RS10495	EF3030_RS10495	EF3030_RS10495	metal-sulfur cluster assembly factor	-0.222327	Q7/Q7	-0.891883	0.405214	5	0.326488	0.821356	EF3030_Pellet_10	EF3030_Pellet_04	EF3030_Pellet_10/EF3030_Pellet_04	rots	median	none	none	1.5	0.05	1.16661	down	-1.16661	Cohen's d	-0.228388	0.372965	-0.978795	0.522019	small	141086	Q7	152358	Q7
EF3030_RS10510	EF3030_RS10510	EF3030_RS10510	EF3030_RS10510	EF3030_RS10510	transketolase family protein	-0.00453395	Q2/Q3	0.0725799	0.968774	8	0.99999	1	EF3030_Pellet_10	EF3030_Pellet_04	EF3030_Pellet_10/EF3030_Pellet_04	rots	median	none	none	1.5	0.05	1.00315	down	-1.00315	Cohen's d	-0.0206004	0.303056	-0.601689	0.560488	negligible	8456.9	Q2	11822.4	Q3
EF3030_RS10515	EF3030_RS10515	EF3030_RS10515	EF3030_RS10515	EF3030_RS10515	transketolase	-0.314952	Q2/Q3	-1.04615	0.379477	8	0.237606	0.679751	EF3030_Pellet_10	EF3030_Pellet_04	EF3030_Pellet_10/EF3030_Pellet_04	rots	median	none	none	1.5	0.05	1.24397	down	-1.24397	Cohen's d	-0.799309	0.317549	-1.40314	-0.195479	medium	9442.07	Q2	12475.2	Q3
EF3030_RS10520	EF3030_RS10520	EF3030_RS10520	EF3030_RS10520	EF3030_RS10520	PTS ascorbate transporter subunit IIC	0.199667	Q3/Q3	0.55325	0.60344	3	0.652947	1	EF3030_Pellet_10	EF3030_Pellet_04	EF3030_Pellet_10/EF3030_Pellet_04	rots	median	none	none	1.5	0.05	1.14843	up	1.14843	Cohen's d	0.503414	0.868689	-0.511624	1.51845	medium	12790.8	Q3	12283.3	Q3
EF3030_RS10525	EF3030_RS10525	EF3030_RS10525	EF3030_RS10525	EF3030_RS10525	PTS sugar transporter subunit IIB	-0.210755	Q5/Q5	-0.0713544	0.911521	2	0.956526	1	EF3030_Pellet_10	EF3030_Pellet_04	EF3030_Pellet_10/EF3030_Pellet_04	rots	median	none	none	1.5	0.05	1.15729	down	-1.15729	Cohen's d	-0.503295	0.220349	-1.80992	0.803329	medium	38208.2	Q5	38381.5	Q5
EF3030_RS10530	EF3030_RS10530	EF3030_RS10530	EF3030_RS10530	EF3030_RS10530	PTS sugar transporter subunit IIA	-0.0229075	Q2/Q2	-0.156943	0.903385	6	0.995702	1	EF3030_Pellet_10	EF3030_Pellet_04	EF3030_Pellet_10/EF3030_Pellet_04	rots	median	none	none	1.5	0.05	1.016	down	-1.016	Cohen's d	0.119859	0.424213	-0.558163	0.797882	negligible	7757.4	Q2	8086.87	Q2
EF3030_RS10535	EF3030_RS10535	EF3030_RS10535	EF3030_RS10535	EF3030_RS10535	SPFH domain-containing protein	0.459139	Q8/Q7	2.32169	0.0918723	14	3.21503e-05	0.000420585	EF3030_Pellet_10	EF3030_Pellet_04	EF3030_Pellet_10/EF3030_Pellet_04	rots	median	none	none	1.5	0.05	1.37472	up	1.37472	Cohen's d	1.37404	0.243792	0.891426	1.85666	large	249777	Q8	176503	Q7
EF3030_RS10575	EF3030_RS10575	EF3030_RS10575	EF3030_RS10575	EF3030_RS10575	beta-N-acetylhexosaminidase	-1.47837	Q1/Q1	-2.8898	0.0208829	15	2.04153e-10	6.82217e-09	EF3030_Pellet_10	EF3030_Pellet_04	EF3030_Pellet_10/EF3030_Pellet_04	rots	median	down	down	1.5	0.05	2.78634	down	-2.78634	Cohen's d	-0.958472	0.700647	-1.40083	-0.516113	large	1084.93	Q1	3239.13	Q1
EF3030_RS10585	EF3030_RS10585	EF3030_RS10585	EF3030_RS10585	EF3030_RS10585	alpha-mannosidase	-1.40575	Q1/Q2	-2.43029	0.029131	26	1.34483e-14	7.74086e-13	EF3030_Pellet_10	EF3030_Pellet_04	EF3030_Pellet_10/EF3030_Pellet_04	rots	median	down	down	1.5	0.05	2.64956	down	-2.64956	Cohen's d	-1.10112	0.638581	-1.44058	-0.761664	large	2108.93	Q1	6334.83	Q2
EF3030_RS10590	EF3030_RS10590	EF3030_RS10590	EF3030_RS10590	EF3030_RS10590	glycoside hydrolase family 125 protein	-0.501963	Q1/Q1	-0.536517	0.567843	6	0.636105	1	EF3030_Pellet_10	EF3030_Pellet_04	EF3030_Pellet_10/EF3030_Pellet_04	rots	median	none	none	1.5	0.05	1.41614	down	-1.41614	Cohen's d	-0.283421	0.737071	-0.964228	0.397387	small	3161.43	Q1	734.6	Q1
EF3030_RS10595	EF3030_RS10595	EF3030_RS10595	EF3030_RS10595	EF3030_RS10595	GH92 family glycosyl hydrolase	-0.138062	Q1/Q1	-0.486536	0.635411	12	0.835544	1	EF3030_Pellet_10	EF3030_Pellet_04	EF3030_Pellet_10/EF3030_Pellet_04	rots	median	none	none	1.5	0.05	1.10043	down	-1.10043	Cohen's d	-0.17321	0.477596	-0.644184	0.297764	negligible	3947.63	Q1	3324.43	Q1
EF3030_RS10600	EF3030_RS10600	EF3030_RS10600	EF3030_RS10600	EF3030_RS10600	alpha-L-fucosidase	0.678611	Q1/Q1	1.06024	0.295094	5	0.15665	0.492182	EF3030_Pellet_10	EF3030_Pellet_04	EF3030_Pellet_10/EF3030_Pellet_04	rots	median	none	none	1.5	0.05	1.6006	up	1.6006	Cohen's d	0.635332	0.647041	-0.131279	1.40194	medium	1305.47	Q1	2251.77	Q1
EF3030_RS10620	EF3030_RS10620	EF3030_RS10620	EF3030_RS10620	EF3030_RS10620	YfcC family protein	-2.10387	Q1/Q1	-2.77774	0.1605	2	0.103743	0.376036	EF3030_Pellet_10	EF3030_Pellet_04	EF3030_Pellet_10/EF3030_Pellet_04	rots	median	none	none	1.5	0.05	4.2986	down	-4.2986	Cohen's d	-1.10536	0.722347	-2.48652	0.275804	large	1143.5	Q1	2304.37	Q1
EF3030_RS10625	EF3030_RS10625	EF3030_RS10625	EF3030_RS10625	EF3030_RS10625	dipeptidase	-0.84411	Q1/Q1	-1.5975	0.119795	8	0.00329588	0.0235959	EF3030_Pellet_10	EF3030_Pellet_04	EF3030_Pellet_10/EF3030_Pellet_04	rots	median	down	down	1.5	0.05	1.79516	down	-1.79516	Cohen's d	-1.00044	0.476483	-1.61679	-0.384091	large	673.2	Q1	1852.6	Q1
EF3030_RS10650	EF3030_RS10650	EF3030_RS10650	EF3030_RS10650	EF3030_RS10650	SPFH domain-containing protein	0.242765	Q10/Q10	1.12627	0.339986	24	0.051831	0.218724	EF3030_Pellet_10	EF3030_Pellet_04	EF3030_Pellet_10/EF3030_Pellet_04	rots	median	none	none	1.5	0.05	1.18326	up	1.18326	Cohen's d	0.652762	0.389016	0.314633	0.99089	medium	1.82677e+06	Q10	1.62538e+06	Q10
EF3030_RS10655	EF3030_RS10655	EF3030_RS10655	EF3030_RS10655	EF3030_RS10655	iron-containing alcohol dehydrogenase	-0.286662	Q3/Q4	-0.810061	0.448324	13	0.351639	0.869431	EF3030_Pellet_10	EF3030_Pellet_04	EF3030_Pellet_10/EF3030_Pellet_04	rots	median	none	none	1.5	0.05	1.21981	down	-1.21981	Cohen's d	-0.234663	0.533495	-0.687238	0.217912	small	18508.9	Q3	22737.8	Q4
EF3030_RS10660	EF3030_RS10660	EF3030_RS10660	EF3030_RS10660	EF3030_RS10660	L-fucose isomerase	-0.465118	Q1/Q1	-0.160295	0.84872	6	0.981626	1	EF3030_Pellet_10	EF3030_Pellet_04	EF3030_Pellet_10/EF3030_Pellet_04	rots	median	none	none	1.5	0.05	1.38043	down	-1.38043	Cohen's d	0.138255	1.57579	-0.539969	0.816478	negligible	180.567	Q1	399.133	Q1
EF3030_RS10700	EF3030_RS10700	EF3030_RS10700	EF3030_RS10700	EF3030_RS10700	ABC transporter substrate-binding protein	-0.17885	Q1/Q1	-0.508328	0.637666	6	0.763332	1	EF3030_Pellet_10	EF3030_Pellet_04	EF3030_Pellet_10/EF3030_Pellet_04	rots	median	none	none	1.5	0.05	1.13198	down	-1.13198	Cohen's d	-0.417097	0.665871	-1.10184	0.267643	small	1082.33	Q1	1189.23	Q1
EF3030_RS10710	EF3030_RS10710	EF3030_RS10710	EF3030_RS10710	EF3030_RS10710	DeoR/GlpR family DNA-binding transcription regulator	0.182816	Q4/Q3	1.48144	0.287962	8	0.0968199	0.354514	EF3030_Pellet_10	EF3030_Pellet_04	EF3030_Pellet_10/EF3030_Pellet_04	rots	median	none	none	1.5	0.05	1.1351	up	1.1351	Cohen's d	0.450382	0.271689	-0.138011	1.03878	small	21714.5	Q4	17829.2	Q3
EF3030_RS10730	EF3030_RS10730	EF3030_RS10730	EF3030_RS10730	EF3030_RS10730	metal ABC transporter ATP-binding protein	1.82011	Q6/Q4	10.9996	0.00145088	6	2.16069e-09	6.09655e-08	EF3030_Pellet_10	EF3030_Pellet_04	EF3030_Pellet_10/EF3030_Pellet_04	rots	median	up	up	1.5	0.05	3.53107	up	3.53107	Cohen's d	4.69108	0.229676	3.37913	6.00302	large	87594.7	Q6	23285.9	Q4
EF3030_RS10795	EF3030_RS10795	EF3030_RS10795	EF3030_RS10795	EF3030_RS10795	MIP/aquaporin family protein	-0.494301	Q2/Q3	-3.19808	0.755256	2	0.810274	1	EF3030_Pellet_10	EF3030_Pellet_04	EF3030_Pellet_10/EF3030_Pellet_04	rots	median	none	none	1.5	0.05	1.40864	down	-1.40864	Cohen's d	-0.467074	0.511387	-1.77091	0.836765	small	4697.97	Q2	13913.2	Q3
EF3030_RS10810	EF3030_RS10810	EF3030_RS10810	EF3030_RS10810	EF3030_RS10810	helix-turn-helix domain-containing protein	-0.698442	Q1/Q1	-2.22552	0.0555812	7	0.000291499	0.00303961	EF3030_Pellet_10	EF3030_Pellet_04	EF3030_Pellet_10/EF3030_Pellet_04	rots	median	down	down	1.5	0.05	1.62275	down	-1.62275	Cohen's d	-0.144673	0.653585	-0.769206	0.47986	negligible	1085.6	Q1	2620.23	Q1
EF3030_RS10840	EF3030_RS10840	EF3030_RS10840	EF3030_RS10840	EF3030_RS10840	isoprenylcysteine carboxyl methyltransferase family protein	0.106583	Q6/Q5	0.653701	0.613982	3	0.668011	1	EF3030_Pellet_10	EF3030_Pellet_04	EF3030_Pellet_10/EF3030_Pellet_04	rots	median	none	none	1.5	0.05	1.07667	up	1.07667	Cohen's d	1.0188	0.120443	-0.0433846	2.08099	large	71813.7	Q6	63817.2	Q5
EF3030_RS10865	EF3030_RS10865	EF3030_RS10865	EF3030_RS10865	EF3030_RS10865	ATP-dependent Clp protease ATP-binding subunit	-0.0443402	Q7/Q7	-0.264395	0.834716	38	0.999999	1	EF3030_Pellet_10	EF3030_Pellet_04	EF3030_Pellet_10/EF3030_Pellet_04	rots	median	none	none	1.5	0.05	1.03121	down	-1.03121	Cohen's d	0.00232039	0.404074	-0.258681	0.263322	negligible	172031	Q7	179271	Q7
EF3030_RS10870	EF3030_RS10870	EF3030_RS10870	EF3030_RS10870	EF3030_RS10870	CtsR family transcriptional regulator	0.163665	Q6/Q6	0.90916	0.527659	9	0.567789	1	EF3030_Pellet_10	EF3030_Pellet_04	EF3030_Pellet_10/EF3030_Pellet_04	rots	median	none	none	1.5	0.05	1.12013	up	1.12013	Cohen's d	0.906101	0.128189	0.332621	1.47958	large	82347.4	Q6	75857.3	Q6
EF3030_RS10875	EF3030_RS10875	EF3030_RS10875	EF3030_RS10875	EF3030_RS10875	ABC transporter ATP-binding protein	-0.665579	Q2/Q2	-2.68489	0.0680728	8	0.000303753	0.00310093	EF3030_Pellet_10	EF3030_Pellet_04	EF3030_Pellet_10/EF3030_Pellet_04	rots	median	down	down	1.5	0.05	1.5862	down	-1.5862	Cohen's d	-0.14617	0.872741	-0.728019	0.435678	negligible	4990.8	Q2	8369.23	Q2
EF3030_RS10880	EF3030_RS10880	EF3030_RS10880	EF3030_RS10880	EF3030_RS10880	ABC transporter substrate-binding protein	-0.291301	Q8/Q8	-1.87296	0.0871097	16	6.66712e-06	0.000104282	EF3030_Pellet_10	EF3030_Pellet_04	EF3030_Pellet_10/EF3030_Pellet_04	rots	median	none	none	1.5	0.05	1.22374	down	-1.22374	Cohen's d	-0.469005	0.503933	-0.879832	-0.0581774	small	285823	Q8	361209	Q8
EF3030_RS10890	EF3030_RS10890	EF3030_RS10890	EF3030_RS10890	EF3030_RS10890	thiamine-binding protein	-0.439887	Q2/Q3	-1.42993	0.202102	3	0.106026	0.382385	EF3030_Pellet_10	EF3030_Pellet_04	EF3030_Pellet_10/EF3030_Pellet_04	rots	median	none	none	1.5	0.05	1.3565	down	-1.3565	Cohen's d	-0.707612	0.463105	-1.73774	0.32252	medium	10233	Q2	14042.8	Q3
EF3030_RS10900	EF3030_RS10900	EF3030_RS10900	EF3030_RS10900	EF3030_RS10900	Veg family protein	0.039551	Q8/Q8	0.421026	0.764207	5	0.910898	1	EF3030_Pellet_10	EF3030_Pellet_04	EF3030_Pellet_10/EF3030_Pellet_04	rots	median	none	none	1.5	0.05	1.02779	up	1.02779	Cohen's d	0.400147	0.501121	-0.355273	1.15557	small	318116	Q8	324308	Q8
EF3030_RS10915	EF3030_RS10915	EF3030_RS10915	EF3030_RS10915	EF3030_RS10915	DHH family phosphoesterase	-0.0825501	Q5/Q5	-0.469735	0.685774	27	0.978391	1	EF3030_Pellet_10	EF3030_Pellet_04	EF3030_Pellet_10/EF3030_Pellet_04	rots	median	none	none	1.5	0.05	1.05889	down	-1.05889	Cohen's d	0.082228	0.633935	-0.228229	0.392685	negligible	39830	Q5	45658.2	Q5
EF3030_RS10935	EF3030_RS10935	EF3030_RS10935	EF3030_RS10935	EF3030_RS10935	YigZ family protein	-0.335442	Q5/Q5	-2.10407	0.120343	9	0.00208848	0.0157347	EF3030_Pellet_10	EF3030_Pellet_04	EF3030_Pellet_10/EF3030_Pellet_04	rots	median	none	none	1.5	0.05	1.26176	down	-1.26176	Cohen's d	-1.7132	0.172872	-2.35172	-1.07469	large	56308.3	Q5	60853	Q5
EF3030_RS10975	EF3030_RS10975	EF3030_RS10975	EF3030_RS10975	EF3030_RS10975	CHAP domain-containing protein	-0.59839	Q5/Q5	-1.69773	0.125197	15	0.000170796	0.00186194	EF3030_Pellet_10	EF3030_Pellet_04	EF3030_Pellet_10/EF3030_Pellet_04	rots	median	down	down	1.5	0.05	1.51403	down	-1.51403	Cohen's d	-0.704356	0.457471	-1.13611	-0.272603	medium	35382.8	Q5	59797.8	Q5
EF3030_RS10990	EF3030_RS10990	EF3030_RS10990	EF3030_RS10990	EF3030_RS10990	energy-coupling factor transporter transmembrane protein EcfT	0.00191024	Q3/Q3	0.00542743	0.995662	4	0.999993	1	EF3030_Pellet_10	EF3030_Pellet_04	EF3030_Pellet_10/EF3030_Pellet_04	rots	median	none	none	1.5	0.05	1.00132	up	1.00132	Cohen's d	-0.144816	0.414908	-0.99258	0.702949	negligible	18925.8	Q3	19231	Q3
EF3030_RS10995	EF3030_RS10995	EF3030_RS10995	EF3030_RS10995	EF3030_RS10995	energy-coupling factor transporter ATPase	0.122716	Q4/Q4	0.865602	0.521848	7	0.547702	1	EF3030_Pellet_10	EF3030_Pellet_04	EF3030_Pellet_10/EF3030_Pellet_04	rots	median	none	none	1.5	0.05	1.08878	up	1.08878	Cohen's d	0.471556	0.20909	-0.160771	1.10388	small	29483	Q4	28415	Q4
EF3030_RS11000	EF3030_RS11000	EF3030_RS11000	EF3030_RS11000	EF3030_RS11000	energy-coupling factor ABC transporter ATP-binding protein	-0.0250059	Q4/Q4	-0.19282	0.884634	11	0.999351	1	EF3030_Pellet_10	EF3030_Pellet_04	EF3030_Pellet_10/EF3030_Pellet_04	rots	median	none	none	1.5	0.05	1.01748	down	-1.01748	Cohen's d	-0.073218	0.343074	-0.56519	0.418754	negligible	21081.3	Q4	23376.4	Q4
EF3030_RS11010	EF3030_RS11010	EF3030_RS11010	EF3030_RS11010	EF3030_RS11010	cytoskeleton protein RodZ	0.1937	Q7/Q7	0.812632	0.419003	7	0.327396	0.822203	EF3030_Pellet_10	EF3030_Pellet_04	EF3030_Pellet_10/EF3030_Pellet_04	rots	median	none	none	1.5	0.05	1.14369	up	1.14369	Cohen's d	0.560896	0.236002	-0.0749667	1.19676	medium	197771	Q7	178917	Q7
EF3030_RS11015	EF3030_RS11015	EF3030_RS11015	EF3030_RS11015	EF3030_RS11015	pitrilysin family protein	-0.0115837	Q3/Q3	-0.0580549	0.961273	9	0.99999	1	EF3030_Pellet_10	EF3030_Pellet_04	EF3030_Pellet_10/EF3030_Pellet_04	rots	median	none	none	1.5	0.05	1.00806	down	-1.00806	Cohen's d	0.0137594	0.342268	-0.532387	0.559906	negligible	18079.7	Q3	18255.1	Q3
EF3030_RS11020	EF3030_RS11020	EF3030_RS11020	EF3030_RS11020	EF3030_RS11020	pitrilysin family protein	0.243132	Q3/Q2	1.51219	0.249571	13	0.024067	0.121945	EF3030_Pellet_10	EF3030_Pellet_04	EF3030_Pellet_10/EF3030_Pellet_04	rots	median	none	none	1.5	0.05	1.18356	up	1.18356	Cohen's d	0.560471	0.542869	0.100677	1.02027	medium	12810.2	Q3	11243.4	Q2
EF3030_RS11045	EF3030_RS11045	EF3030_RS11045	EF3030_RS11045	EF3030_RS11045	ATP-binding cassette domain-containing protein	-0.0603005	Q8/Q9	-0.518986	0.710793	25	0.987273	1	EF3030_Pellet_10	EF3030_Pellet_04	EF3030_Pellet_10/EF3030_Pellet_04	rots	median	none	none	1.5	0.05	1.04268	down	-1.04268	Cohen's d	-0.0998053	0.168192	-0.422706	0.223095	negligible	445694	Q8	478194	Q9
EF3030_RS11050	EF3030_RS11050	EF3030_RS11050	EF3030_RS11050	EF3030_RS11050	YfhO family protein	-0.235065	Q1/Q1	-0.502436	0.619955	9	0.773689	1	EF3030_Pellet_10	EF3030_Pellet_04	EF3030_Pellet_10/EF3030_Pellet_04	rots	median	none	none	1.5	0.05	1.17696	down	-1.17696	Cohen's d	0.343434	0.596152	-0.206718	0.893585	small	2646.87	Q1	2832.7	Q1
EF3030_RS11065	EF3030_RS11065	EF3030_RS11065	EF3030_RS11065	EF3030_RS11065	TetR/AcrR family transcriptional regulator	0.0404169	Q2/Q2	0.308718	0.817989	5	0.954967	1	EF3030_Pellet_10	EF3030_Pellet_04	EF3030_Pellet_10/EF3030_Pellet_04	rots	median	none	none	1.5	0.05	1.02841	up	1.02841	Cohen's d	0.0604618	0.278062	-0.687682	0.808605	negligible	9748.67	Q2	9364.97	Q2
EF3030_RS11105	EF3030_RS11105	EF3030_RS11105	EF3030_RS11105	EF3030_RS11105	S1C family serine protease	-0.037284	Q8/Q8	-0.239509	0.833698	16	0.999102	1	EF3030_Pellet_10	EF3030_Pellet_04	EF3030_Pellet_10/EF3030_Pellet_04	rots	median	none	none	1.5	0.05	1.02618	down	-1.02618	Cohen's d	-0.116961	0.270819	-0.522601	0.288679	negligible	414533	Q8	415903	Q8
EF3030_RS11110	EF3030_RS11110	EF3030_RS11110	EF3030_RS11110	EF3030_RS11110	ParB/RepB/Spo0J family partition protein	-0.408161	Q4/Q5	-1.69624	0.163984	16	0.000811839	0.00679207	EF3030_Pellet_10	EF3030_Pellet_04	EF3030_Pellet_10/EF3030_Pellet_04	rots	median	none	none	1.5	0.05	1.32699	down	-1.32699	Cohen's d	-0.965364	0.391695	-1.39361	-0.537115	large	27265.8	Q4	39681.3	Q5
EF3030_RS11640	EF3030_RS11640	EF3030_RS11640	EF3030_RS11640	EF3030_RS11640	hypothetical protein	0.0890898	Q8/Q8	0.607077	0.651466	4	0.745502	1	EF3030_Pellet_10	EF3030_Pellet_04	EF3030_Pellet_10/EF3030_Pellet_04	rots	median	none	none	1.5	0.05	1.0637	up	1.0637	Cohen's d	0.615396	0.103431	-0.251068	1.48186	medium	259104	Q8	239989	Q8
EF3030_RS11820	EF3030_RS11820	EF3030_RS11820	EF3030_RS11820	EF3030_RS11820	accessory Sec-dependent serine-rich glycoprotein adhesin	-0.10238	Q1/Q1	-0.164138	0.861225	9	0.996021	1	EF3030_Pellet_10	EF3030_Pellet_04	EF3030_Pellet_10/EF3030_Pellet_04	rots	median	none	none	1.5	0.05	1.07354	down	-1.07354	Cohen's d	0.237637	0.672236	-0.310427	0.785701	small	391.767	Q1	436.033	Q1
EF3030_RS11950	EF3030_RS11950	EF3030_RS11950	EF3030_RS11950	EF3030_RS11950	SPJ_0845 family protein	0.0615774	Q9/Q9	0.367503	0.769361	3	0.864955	1	EF3030_Pellet_10	EF3030_Pellet_04	EF3030_Pellet_10/EF3030_Pellet_04	rots	median	none	none	1.5	0.05	1.04361	up	1.04361	Cohen's d	0.419365	0.122276	-0.590893	1.42962	small	622446	Q9	588406	Q9
efp	efp	EF3030_RS02120	efp	efp	elongation factor P	0.0775457	Q10/Q10	0.601638	0.660641	10	0.857777	1	EF3030_Pellet_10	EF3030_Pellet_04	EF3030_Pellet_10/EF3030_Pellet_04	rots	median	none	none	1.5	0.05	1.05522	up	1.05522	Cohen's d	-0.035027	0.267927	-0.551908	0.481854	negligible	2.4425e+06	Q10	2.312e+06	Q10
eloR	eloR	EF3030_RS09990	eloR	eloR	RNA-binding cell elongation regulator Jag/EloR	0.056972	Q8/Q8	0.581328	0.682423	17	0.943138	1	EF3030_Pellet_10	EF3030_Pellet_04	EF3030_Pellet_10/EF3030_Pellet_04	rots	median	none	none	1.5	0.05	1.04028	up	1.04028	Cohen's d	0.123681	0.259684	-0.26958	0.516941	negligible	350373	Q8	343197	Q8
endA	endA	EF3030_RS09530	endA	endA	DNA-entry nuclease EndA	0.243354	Q5/Q5	1.0695	0.35851	9	0.186401	0.557653	EF3030_Pellet_10	EF3030_Pellet_04	EF3030_Pellet_10/EF3030_Pellet_04	rots	median	none	none	1.5	0.05	1.18374	up	1.18374	Cohen's d	0.586683	0.785123	0.0289175	1.14445	medium	47504	Q5	39160.3	Q5
eno	eno	EF3030_RS05710	eno	eno	surface-displayed alpha-enolase	-0.0235687	Q10/Q10	-0.103006	0.928354	38	1	1	EF3030_Pellet_10	EF3030_Pellet_04	EF3030_Pellet_10/EF3030_Pellet_04	rots	median	none	none	1.5	0.05	1.01647	down	-1.01647	Cohen's d	0.237867	0.569747	-0.0240553	0.49979	small	2.16686e+07	Q10	2.19076e+07	Q10
era	era	EF3030_RS04665	era	era	GTPase Era	-0.0458953	Q8/Q8	-0.27375	0.830016	22	0.999835	1	EF3030_Pellet_10	EF3030_Pellet_04	EF3030_Pellet_10/EF3030_Pellet_04	rots	median	none	none	1.5	0.05	1.03232	down	-1.03232	Cohen's d	-0.438445	0.360186	-0.78695	-0.0899397	small	304900	Q8	315817	Q8
ezrA	ezrA	EF3030_RS03825	ezrA	ezrA	septation ring formation regulator EzrA	0.0299048	Q9/Q9	0.267677	0.837351	26	0.99997	1	EF3030_Pellet_10	EF3030_Pellet_04	EF3030_Pellet_10/EF3030_Pellet_04	rots	median	none	none	1.5	0.05	1.02094	up	1.02094	Cohen's d	0.212845	0.229945	-0.10438	0.530071	small	570772	Q9	571094	Q9
fabD	fabD	EF3030_RS02055	fabD	fabD	ACP S-malonyltransferase	0.22562	Q9/Q9	1.52266	0.232217	17	0.00747305	0.0469595	EF3030_Pellet_10	EF3030_Pellet_04	EF3030_Pellet_10/EF3030_Pellet_04	rots	median	none	none	1.5	0.05	1.16928	up	1.16928	Cohen's d	0.912057	0.186612	0.499251	1.32486	large	659570	Q9	566410	Q9
fabF	fabF	EF3030_RS02065	fabF	fabF	beta-ketoacyl-ACP synthase II	0.182356	Q10/Q10	0.769571	0.544787	26	0.677988	1	EF3030_Pellet_10	EF3030_Pellet_04	EF3030_Pellet_10/EF3030_Pellet_04	rots	median	none	none	1.5	0.05	1.13474	up	1.13474	Cohen's d	0.362215	0.512236	0.0433002	0.681129	small	2.73856e+06	Q10	2.45674e+06	Q10
fabG	fabG	EF3030_RS02060	fabG	fabG	3-oxoacyl-[acyl-carrier-protein	0.290944	Q10/Q10	2.12426	0.133779	14	0.000413447	0.00391415	EF3030_Pellet_10	EF3030_Pellet_04	EF3030_Pellet_10/EF3030_Pellet_04	rots	median	none	none	1.5	0.05	1.22344	up	1.22344	Cohen's d	1.48679	0.135165	0.99636	1.97721	large	3.102e+06	Q10	2.57148e+06	Q10
fabK	fabK	EF3030_RS02050	fabK	fabK	enoyl-[acyl-carrier-protein	0.217165	Q10/Q9	1.48579	0.278073	13	0.0425152	0.186837	EF3030_Pellet_10	EF3030_Pellet_04	EF3030_Pellet_10/EF3030_Pellet_04	rots	median	none	none	1.5	0.05	1.16245	up	1.16245	Cohen's d	0.8127	0.242756	0.343426	1.28197	large	1.30542e+06	Q10	1.11588e+06	Q9
fabZ	fabZ	EF3030_RS02075	fabZ	fabZ	3-hydroxyacyl-ACP dehydratase FabZ	0.169572	Q8/Q8	0.669961	0.521708	8	0.55043	1	EF3030_Pellet_10	EF3030_Pellet_04	EF3030_Pellet_10/EF3030_Pellet_04	rots	median	none	none	1.5	0.05	1.12472	up	1.12472	Cohen's d	0.0994563	0.358094	-0.481976	0.680888	negligible	365619	Q8	312007	Q8
ffh	ffh	EF3030_RS06185	ffh	ffh	signal recognition particle protein	0.0345999	Q8/Q8	0.228443	0.860229	24	0.999989	1	EF3030_Pellet_10	EF3030_Pellet_04	EF3030_Pellet_10/EF3030_Pellet_04	rots	median	none	none	1.5	0.05	1.02427	up	1.02427	Cohen's d	-0.0235413	0.30347	-0.353021	0.305939	negligible	315135	Q8	302211	Q8
fmt	fmt	EF3030_RS08195	fmt	fmt	methionyl-tRNA formyltransferase	0.31486	Q8/Q8	1.99302	0.133265	16	0.000176039	0.00190466	EF3030_Pellet_10	EF3030_Pellet_04	EF3030_Pellet_10/EF3030_Pellet_04	rots	median	none	none	1.5	0.05	1.24389	up	1.24389	Cohen's d	0.855913	0.277147	0.432469	1.27936	large	315436	Q8	263012	Q8
fni	fni	EF3030_RS01880	fni	fni	type 2 isopentenyl-diphosphate Delta-isomerase	-0.334111	Q2/Q2	-1.3232	0.263357	11	0.0436943	0.190225	EF3030_Pellet_10	EF3030_Pellet_04	EF3030_Pellet_10/EF3030_Pellet_04	rots	median	none	none	1.5	0.05	1.2606	down	-1.2606	Cohen's d	-0.367857	0.729279	-0.863806	0.128092	small	9852.8	Q2	11467.6	Q2
folE	folE	EF3030_RS01465	folE	folE	GTP cyclohydrolase I FolE	-0.138074	Q9/Q9	-0.650112	0.62819	11	0.81186	1	EF3030_Pellet_10	EF3030_Pellet_04	EF3030_Pellet_10/EF3030_Pellet_04	rots	median	none	none	1.5	0.05	1.10044	down	-1.10044	Cohen's d	-0.287309	0.211168	-0.781647	0.207029	small	562590	Q9	571471	Q9
folK	folK	EF3030_RS01470	folK	folK	2-amino-4-hydroxy-6-hydroxymethyldihydropteridine diphosphokinase	0.0754501	Q6/Q5	0.420086	0.725354	10	0.938908	1	EF3030_Pellet_10	EF3030_Pellet_04	EF3030_Pellet_10/EF3030_Pellet_04	rots	median	none	none	1.5	0.05	1.05369	up	1.05369	Cohen's d	-0.0448431	0.402645	-0.561749	0.472063	negligible	69710	Q6	65498.1	Q5
folP	folP	EF3030_RS01455	folP	folP	dihydropteroate synthase	-0.0219087	Q7/Q7	-0.16223	0.889269	20	0.999994	1	EF3030_Pellet_10	EF3030_Pellet_04	EF3030_Pellet_10/EF3030_Pellet_04	rots	median	none	none	1.5	0.05	1.0153	down	-1.0153	Cohen's d	0.137812	0.256656	-0.224163	0.499788	negligible	125786	Q7	127805	Q7
frr	frr	EF3030_RS04535	frr	frr	ribosome recycling factor	0.0829713	Q10/Q10	0.199112	0.843512	9	0.993212	1	EF3030_Pellet_10	EF3030_Pellet_04	EF3030_Pellet_10/EF3030_Pellet_04	rots	median	none	none	1.5	0.05	1.0592	up	1.0592	Cohen's d	0.278401	0.753824	-0.270379	0.82718	small	1.71284e+06	Q10	1.70947e+06	Q10
ftsA	ftsA	EF3030_RS07850	ftsA	ftsA	cell division protein FtsA	0.0670914	Q9/Q9	0.340821	0.74733	20	0.991792	1	EF3030_Pellet_10	EF3030_Pellet_04	EF3030_Pellet_10/EF3030_Pellet_04	rots	median	none	none	1.5	0.05	1.0476	up	1.0476	Cohen's d	0.249423	0.493041	-0.113527	0.612372	small	908146	Q9	811705	Q9
ftsE	ftsE	EF3030_RS03555	ftsE	ftsE	cell division ATP-binding protein FtsE	0.00217379	Q9/Q9	0.0132119	0.991359	15	1	1	EF3030_Pellet_10	EF3030_Pellet_04	EF3030_Pellet_10/EF3030_Pellet_04	rots	median	none	none	1.5	0.05	1.00151	up	1.00151	Cohen's d	-0.0362465	0.217492	-0.455238	0.382745	negligible	543805	Q9	544401	Q9
ftsH	ftsH	EF3030_RS00060	ftsH	ftsH	ATP-dependent zinc metalloprotease FtsH	-0.194414	Q9/Q9	-1.28688	0.289747	30	0.00741205	0.0467804	EF3030_Pellet_10	EF3030_Pellet_04	EF3030_Pellet_10/EF3030_Pellet_04	rots	median	none	none	1.5	0.05	1.14426	down	-1.14426	Cohen's d	-0.163286	0.297089	-0.457951	0.131378	negligible	657970	Q9	736371	Q9
ftsL	ftsL	EF3030_RS01620	ftsL	ftsL	cell division protein FtsL	0.397963	Q3/Q3	2.49908	0.0726782	3	0.0150786	0.082817	EF3030_Pellet_10	EF3030_Pellet_04	EF3030_Pellet_10/EF3030_Pellet_04	rots	median	none	none	1.5	0.05	1.31765	up	1.31765	Cohen's d	1.01665	0.302257	-0.0452823	2.07857	large	14649.5	Q3	12848.9	Q3
ftsX	ftsX	EF3030_RS03560	ftsX	ftsX	permease-like cell division protein FtsX	-0.0441944	Q8/Q8	-0.266619	0.832994	6	0.974907	1	EF3030_Pellet_10	EF3030_Pellet_04	EF3030_Pellet_10/EF3030_Pellet_04	rots	median	none	none	1.5	0.05	1.03111	down	-1.03111	Cohen's d	-0.24838	0.0911821	-0.928402	0.431642	small	359723	Q8	377135	Q8
ftsY	ftsY	EF3030_RS05230	ftsY	ftsY	signal recognition particle-docking protein FtsY	0.0577232	Q8/Q8	0.580097	0.68298	17	0.943728	1	EF3030_Pellet_10	EF3030_Pellet_04	EF3030_Pellet_10/EF3030_Pellet_04	rots	median	none	none	1.5	0.05	1.04082	up	1.04082	Cohen's d	0.121521	0.154838	-0.271727	0.514768	negligible	291276	Q8	280637	Q8
ftsZ	ftsZ	EF3030_RS07845	ftsZ	ftsZ	cell division protein FtsZ	0.0475743	Q10/Q10	0.360736	0.788717	27	0.999583	1	EF3030_Pellet_10	EF3030_Pellet_04	EF3030_Pellet_10/EF3030_Pellet_04	rots	median	none	none	1.5	0.05	1.03353	up	1.03353	Cohen's d	0.0986537	0.339655	-0.211861	0.409168	negligible	2.58397e+06	Q10	2.38871e+06	Q10
fusA	fusA	EF3030_RS01365	fusA	fusA	elongation factor G	-0.149752	Q10/Q10	-0.580471	0.565728	45	0.813435	1	EF3030_Pellet_10	EF3030_Pellet_04	EF3030_Pellet_10/EF3030_Pellet_04	rots	median	none	none	1.5	0.05	1.10938	down	-1.10938	Cohen's d	-0.129817	0.371904	-0.369711	0.110076	negligible	6.13192e+06	Q10	6.41956e+06	Q10
galE_2	galE_2	EF3030_RS07575	galE_2	galE_2	UDP-glucose 4-epimerase GalE	0.134811	Q9/Q9	0.926076	0.422171	17	0.256132	0.70071	EF3030_Pellet_10	EF3030_Pellet_04	EF3030_Pellet_10/EF3030_Pellet_04	rots	median	none	none	1.5	0.05	1.09795	up	1.09795	Cohen's d	-0.178298	0.647569	-0.571963	0.215367	negligible	899690	Q9	809759	Q9
galR	galR	EF3030_RS08895	galR	galR	DNA-binding transcriptional regulator GalR	0.19544	Q1/Q2	1.10062	0.387304	8	0.25259	0.694902	EF3030_Pellet_10	EF3030_Pellet_04	EF3030_Pellet_10/EF3030_Pellet_04	rots	median	none	none	1.5	0.05	1.14507	up	1.14507	Cohen's d	0.600696	0.309478	0.0066636	1.19473	medium	3799.37	Q1	4800.53	Q2
galU	galU	EF3030_RS10320	galU	galU	UTP--glucose-1-phosphate uridylyltransferase GalU	0.121982	Q9/Q9	0.825551	0.543005	14	0.628629	1	EF3030_Pellet_10	EF3030_Pellet_04	EF3030_Pellet_10/EF3030_Pellet_04	rots	median	none	none	1.5	0.05	1.08823	up	1.08823	Cohen's d	0.530929	0.193175	0.0892425	0.972616	medium	1.04273e+06	Q9	966503	Q9
gap	gap	EF3030_RS09860	gap	gap	type I glyceraldehyde-3-phosphate dehydrogenase	0.0666696	Q10/Q10	0.33717	0.749257	29	0.998158	1	EF3030_Pellet_10	EF3030_Pellet_04	EF3030_Pellet_10/EF3030_Pellet_04	rots	median	none	none	1.5	0.05	1.0473	up	1.0473	Cohen's d	0.0787833	0.369022	-0.220607	0.378174	negligible	3.83782e+07	Q10	3.67219e+07	Q10
gatA	gatA	EF3030_RS02130	gatA	gatA	Asp-tRNA(Asn)/Glu-tRNA(Gln) amidotransferase subunit GatA	-0.0126682	Q8/Q8	-0.0958668	0.918424	26	1	1	EF3030_Pellet_10	EF3030_Pellet_04	EF3030_Pellet_10/EF3030_Pellet_04	rots	median	none	none	1.5	0.05	1.00882	down	-1.00882	Cohen's d	-0.060696	0.509575	-0.3771	0.255708	negligible	426059	Q8	441019	Q8
gatB	gatB	EF3030_RS02125	gatB	gatB	Asp-tRNA(Asn)/Glu-tRNA(Gln) amidotransferase subunit GatB	-0.00159337	Q8/Q8	-0.0148938	0.991499	24	1	1	EF3030_Pellet_10	EF3030_Pellet_04	EF3030_Pellet_10/EF3030_Pellet_04	rots	median	none	none	1.5	0.05	1.00111	down	-1.00111	Cohen's d	-0.0202607	0.367661	-0.349738	0.309216	negligible	263454	Q8	266634	Q8
gatC	gatC	EF3030_RS02135	gatC	gatC	Asp-tRNA(Asn)/Glu-tRNA(Gln) amidotransferase subunit GatC	-0.0172357	Q8/Q8	-0.09436	0.935485	7	0.999483	1	EF3030_Pellet_10	EF3030_Pellet_04	EF3030_Pellet_10/EF3030_Pellet_04	rots	median	none	none	1.5	0.05	1.01202	down	-1.01202	Cohen's d	-0.119324	0.251406	-0.743596	0.504948	negligible	305676	Q8	324140	Q8
gdhA	gdhA	EF3030_RS06285	gdhA	gdhA	NADP-specific glutamate dehydrogenase	0.0832208	Q10/Q10	0.655416	0.639034	28	0.935069	1	EF3030_Pellet_10	EF3030_Pellet_04	EF3030_Pellet_10/EF3030_Pellet_04	rots	median	none	none	1.5	0.05	1.05938	up	1.05938	Cohen's d	-0.0202805	0.606736	-0.324938	0.284377	negligible	2.62164e+06	Q10	2.47586e+06	Q10
glgA	glgA	EF3030_RS05730	glgA	glgA	glycogen synthase GlgA	-0.462441	Q3/Q3	-2.11245	0.102508	9	0.000999314	0.00817053	EF3030_Pellet_10	EF3030_Pellet_04	EF3030_Pellet_10/EF3030_Pellet_04	rots	median	none	none	1.5	0.05	1.37787	down	-1.37787	Cohen's d	-0.812244	0.394124	-1.38046	-0.24403	large	12108	Q3	16544.8	Q3
glgB	glgB	EF3030_RS05745	glgB	glgB	1,4-alpha-glucan branching protein GlgB	-0.548771	Q2/Q3	-2.86551	0.0348801	24	1.10094e-12	4.95079e-11	EF3030_Pellet_10	EF3030_Pellet_04	EF3030_Pellet_10/EF3030_Pellet_04	rots	median	none	none	1.5	0.05	1.46284	down	-1.46284	Cohen's d	-0.907429	0.336805	-1.25344	-0.56142	large	9986.13	Q2	16886.5	Q3
glgD	glgD	EF3030_RS05735	glgD	glgD	glucose-1-phosphate adenylyltransferase subunit GlgD	-0.317261	Q6/Q6	-1.8088	0.205641	15	0.00507917	0.0343142	EF3030_Pellet_10	EF3030_Pellet_04	EF3030_Pellet_10/EF3030_Pellet_04	rots	median	none	none	1.5	0.05	1.24596	down	-1.24596	Cohen's d	-0.473193	0.523468	-0.897974	-0.0484133	small	69754.4	Q6	84661.5	Q6
glgP	glgP	EF3030_RS10390	glgP	glgP	glycogen/starch/alpha-glucan family phosphorylase	-0.727595	Q7/Q8	-3.89083	0.0146884	31	1.14512e-21	1.26756e-19	EF3030_Pellet_10	EF3030_Pellet_04	EF3030_Pellet_10/EF3030_Pellet_04	rots	median	down	down	1.5	0.05	1.65588	down	-1.65588	Cohen's d	-0.861373	0.462638	-1.16382	-0.558927	large	178941	Q7	297132	Q8
glmM	glmM	EF3030_RS07345	glmM	glmM	phosphoglucosamine mutase	-0.0872995	Q9/Q9	-0.66978	0.604427	24	0.852098	1	EF3030_Pellet_10	EF3030_Pellet_04	EF3030_Pellet_10/EF3030_Pellet_04	rots	median	none	none	1.5	0.05	1.06238	down	-1.06238	Cohen's d	-0.110334	0.340911	-0.440053	0.219385	negligible	516560	Q9	537785	Q9
glmS	glmS	EF3030_RS01330	glmS	glmS	glutamine--fructose-6-phosphate transaminase (isomerizing)	-0.418574	Q8/Q9	-2.18116	0.0907419	32	9.45307e-10	2.77612e-08	EF3030_Pellet_10	EF3030_Pellet_04	EF3030_Pellet_10/EF3030_Pellet_04	rots	median	none	none	1.5	0.05	1.33661	down	-1.33661	Cohen's d	-0.65353	0.431761	-0.945741	-0.361319	medium	393448	Q8	507495	Q9
glmU	glmU	EF3030_RS04765	glmU	glmU	bifunctional UDP-N-acetylglucosamine diphosphorylase/glucosamine-1-phosphate N-acetyltransferase GlmU	-0.0734162	Q8/Q8	-0.407688	0.733475	12	0.960355	1	EF3030_Pellet_10	EF3030_Pellet_04	EF3030_Pellet_10/EF3030_Pellet_04	rots	median	none	none	1.5	0.05	1.05221	down	-1.05221	Cohen's d	-0.260408	0.198733	-0.732489	0.211674	small	260140	Q8	264542	Q8
glnA	glnA	EF3030_RS02380	glnA	glnA	type I glutamate--ammonia ligase	0.227665	Q10/Q10	1.42819	0.27565	22	0.0122312	0.0690224	EF3030_Pellet_10	EF3030_Pellet_04	EF3030_Pellet_10/EF3030_Pellet_04	rots	median	none	none	1.5	0.05	1.17094	up	1.17094	Cohen's d	0.699344	0.228381	0.344581	1.05411	medium	2.08482e+06	Q10	1.70312e+06	Q10
glnR	glnR	EF3030_RS02375	glnR	glnR	transcriptional repressor GlnR	0.0831542	Q7/Q7	0.396635	0.73993	9	0.942805	1	EF3030_Pellet_10	EF3030_Pellet_04	EF3030_Pellet_10/EF3030_Pellet_04	rots	median	none	none	1.5	0.05	1.05933	up	1.05933	Cohen's d	-0.189022	0.904014	-0.73638	0.358336	negligible	172694	Q7	160412	Q7
glpK	glpK	EF3030_RS10805	glpK	glpK	glycerol kinase GlpK	-1.37529	Q7/Q8	-5.01698	0.0050743	18	7.2357e-18	6.50761e-16	EF3030_Pellet_10	EF3030_Pellet_04	EF3030_Pellet_10/EF3030_Pellet_04	rots	median	down	down	1.5	0.05	2.5942	down	-2.5942	Cohen's d	-1.58675	0.466011	-2.02424	-1.14926	large	134765	Q7	350849	Q8
glpO	glpO	EF3030_RS10800	glpO	glpO	type 1 glycerol-3-phosphate oxidase	-1.47542	Q6/Q8	-5.34982	0.00457185	31	1.02633e-29	2.46147e-27	EF3030_Pellet_10	EF3030_Pellet_04	EF3030_Pellet_10/EF3030_Pellet_04	rots	median	down	down	1.5	0.05	2.78065	down	-2.78065	Cohen's d	-1.83986	0.440819	-2.18501	-1.49471	large	114869	Q6	328701	Q8
gltX	gltX	EF3030_RS10210	gltX	gltX	glutamate--tRNA ligase	-0.110232	Q9/Q9	-0.788426	0.550511	31	0.715145	1	EF3030_Pellet_10	EF3030_Pellet_04	EF3030_Pellet_10/EF3030_Pellet_04	rots	median	none	none	1.5	0.05	1.0794	down	-1.0794	Cohen's d	-0.420089	0.294196	-0.712588	-0.127589	small	580332	Q9	621918	Q9
glyQ	glyQ	EF3030_RS06940	glyQ	glyQ	glycine--tRNA ligase subunit alpha	0.249614	Q8/Q8	1.67017	0.114164	15	8.81003e-05	0.00101421	EF3030_Pellet_10	EF3030_Pellet_04	EF3030_Pellet_10/EF3030_Pellet_04	rots	median	none	none	1.5	0.05	1.18889	up	1.18889	Cohen's d	0.766554	0.39108	0.332483	1.20063	medium	267997	Q8	241441	Q8
glyS	glyS	EF3030_RS06935	glyS	glyS	glycine--tRNA ligase subunit beta	0.186671	Q8/Q8	1.42771	0.312191	35	0.0100642	0.0595985	EF3030_Pellet_10	EF3030_Pellet_04	EF3030_Pellet_10/EF3030_Pellet_04	rots	median	none	none	1.5	0.05	1.13813	up	1.13813	Cohen's d	0.303992	0.432715	0.0303416	0.577643	small	400792	Q8	357689	Q8
gmk	gmk	EF3030_RS08210	gmk	gmk	guanylate kinase	-0.0917613	Q8/Q8	-0.564915	0.662349	12	0.881156	1	EF3030_Pellet_10	EF3030_Pellet_04	EF3030_Pellet_10/EF3030_Pellet_04	rots	median	none	none	1.5	0.05	1.06567	down	-1.06567	Cohen's d	-0.733284	0.226331	-1.21892	-0.24765	medium	330298	Q8	337236	Q8
gndA	gndA	EF3030_RS01820	gndA	gndA	NADP-dependent phosphogluconate dehydrogenase	-0.0761651	Q10/Q10	-0.544017	0.684923	32	0.98562	1	EF3030_Pellet_10	EF3030_Pellet_04	EF3030_Pellet_10/EF3030_Pellet_04	rots	median	none	none	1.5	0.05	1.05421	down	-1.05421	Cohen's d	-0.216077	0.382289	-0.501617	0.0694623	small	2.24705e+06	Q10	2.33088e+06	Q10
gor	gor	EF3030_RS03700	gor	gor	glutathione-disulfide reductase	-0.128148	Q8/Q8	-0.643603	0.593295	16	0.777823	1	EF3030_Pellet_10	EF3030_Pellet_04	EF3030_Pellet_10/EF3030_Pellet_04	rots	median	none	none	1.5	0.05	1.09289	down	-1.09289	Cohen's d	0.153963	0.808405	-0.25193	0.559856	negligible	324425	Q8	366002	Q8
gpsB	gpsB	EF3030_RS01800	gpsB	gpsB	cell division regulator GpsB	0.177335	Q10/Q10	0.964521	0.331628	12	0.109854	0.388402	EF3030_Pellet_10	EF3030_Pellet_04	EF3030_Pellet_10/EF3030_Pellet_04	rots	median	none	none	1.5	0.05	1.13079	up	1.13079	Cohen's d	0.774933	0.491059	0.287515	1.26235	medium	1.4274e+06	Q10	1.33192e+06	Q10
greA	greA	EF3030_RS07120	greA	greA	transcription elongation factor GreA	-0.111046	Q10/Q10	-0.915425	0.523361	8	0.554252	1	EF3030_Pellet_10	EF3030_Pellet_04	EF3030_Pellet_10/EF3030_Pellet_04	rots	median	none	none	1.5	0.05	1.08001	down	-1.08001	Cohen's d	-0.536082	0.104637	-1.1275	0.055336	medium	2.65526e+06	Q10	2.9076e+06	Q10
groES	groES	EF3030_RS09290	groES	groES	co-chaperone GroES	-0.0833088	Q10/Q10	-0.414252	0.731559	7	0.911162	1	EF3030_Pellet_10	EF3030_Pellet_04	EF3030_Pellet_10/EF3030_Pellet_04	rots	median	none	none	1.5	0.05	1.05945	down	-1.05945	Cohen's d	-0.13589	0.431917	-0.760327	0.488546	negligible	1.67021e+06	Q10	1.6269e+06	Q10
groL	groL	EF3030_RS09285	groL	groL	chaperonin GroEL	0.109764	Q10/Q10	0.879205	0.521369	34	0.599154	1	EF3030_Pellet_10	EF3030_Pellet_04	EF3030_Pellet_10/EF3030_Pellet_04	rots	median	none	none	1.5	0.05	1.07905	up	1.07905	Cohen's d	0.288938	0.408658	0.011397	0.566479	small	2.2322e+06	Q10	2.07058e+06	Q10
grpE	grpE	EF3030_RS02440	grpE	grpE	nucleotide exchange factor GrpE	-0.0502909	Q10/Q10	-0.341754	0.790607	12	0.988468	1	EF3030_Pellet_10	EF3030_Pellet_04	EF3030_Pellet_10/EF3030_Pellet_04	rots	median	none	none	1.5	0.05	1.03547	down	-1.03547	Cohen's d	-0.0478729	0.535926	-0.518034	0.422288	negligible	1.4063e+06	Q10	1.3614e+06	Q10
gtfA	gtfA	EF3030_RS09105	gtfA	gtfA	sucrose phosphorylase	0.219165	Q2/Q2	0.462193	0.648177	14	0.875957	1	EF3030_Pellet_10	EF3030_Pellet_04	EF3030_Pellet_10/EF3030_Pellet_04	rots	median	none	none	1.5	0.05	1.16406	up	1.16406	Cohen's d	0.480744	0.476693	0.0404128	0.921074	small	5185.73	Q2	4441.57	Q2
gtfA_2	gtfA_2	EF3030_RS08325	gtfA_2	gtfA_2	accessory Sec system glycosyltransferase GtfA	0.0138875	Q5/Q5	0.075543	0.950477	20	1	1	EF3030_Pellet_10	EF3030_Pellet_04	EF3030_Pellet_10/EF3030_Pellet_04	rots	median	none	none	1.5	0.05	1.00967	up	1.00967	Cohen's d	0.116471	0.284433	-0.245382	0.478324	negligible	47111.7	Q5	46844.5	Q5
gtfB	gtfB	EF3030_RS08320	gtfB	gtfB	accessory Sec system glycosylation chaperone GtfB	0.0652505	Q5/Q5	0.42809	0.678625	12	0.904435	1	EF3030_Pellet_10	EF3030_Pellet_04	EF3030_Pellet_10/EF3030_Pellet_04	rots	median	none	none	1.5	0.05	1.04627	up	1.04627	Cohen's d	0.407193	0.45234	-0.0677466	0.882133	small	41208.6	Q5	43360.8	Q5
guaA	guaA	EF3030_RS06770	guaA	guaA	glutamine-hydrolyzing GMP synthase	-0.220219	Q9/Q9	-1.09653	0.325452	34	0.0170993	0.0907968	EF3030_Pellet_10	EF3030_Pellet_04	EF3030_Pellet_10/EF3030_Pellet_04	rots	median	none	none	1.5	0.05	1.16491	down	-1.16491	Cohen's d	-0.0947462	0.389779	-0.371005	0.181513	negligible	984503	Q9	1.12543e+06	Q9
guaB	guaB	EF3030_RS11035	guaB	guaB	IMP dehydrogenase	-0.0374646	Q10/Q10	-0.176364	0.861616	30	0.999999	1	EF3030_Pellet_10	EF3030_Pellet_04	EF3030_Pellet_10/EF3030_Pellet_04	rots	median	none	none	1.5	0.05	1.02631	down	-1.02631	Cohen's d	-0.0904129	0.34367	-0.384737	0.203912	negligible	1.6203e+06	Q10	1687764	Q10
gyrA	gyrA	EF3030_RS05350	gyrA	gyrA	DNA gyrase subunit A	-0.0439026	Q7/Q7	-0.246619	0.849617	33	0.999999	1	EF3030_Pellet_10	EF3030_Pellet_04	EF3030_Pellet_10/EF3030_Pellet_04	rots	median	none	none	1.5	0.05	1.0309	down	-1.0309	Cohen's d	0.146192	0.475731	-0.13449	0.426875	negligible	195707	Q7	200868	Q7
gyrB	gyrB	EF3030_RS03820	gyrB	gyrB	DNA topoisomerase (ATP-hydrolyzing) subunit B	-0.0405042	Q8/Q8	-0.290924	0.825363	34	0.999994	1	EF3030_Pellet_10	EF3030_Pellet_04	EF3030_Pellet_10/EF3030_Pellet_04	rots	median	none	none	1.5	0.05	1.02847	down	-1.02847	Cohen's d	-0.00259109	0.511206	-0.278695	0.273513	negligible	375199	Q8	398190	Q8
hemH	hemH	EF3030_RS04870	hemH	hemH	ferrochelatase	0.342027	Q2/Q2	1.0519	0.348084	8	0.181849	0.54975	EF3030_Pellet_10	EF3030_Pellet_04	EF3030_Pellet_10/EF3030_Pellet_04	rots	median	none	none	1.5	0.05	1.26754	up	1.26754	Cohen's d	0.388515	0.517833	-0.198014	0.975044	small	5398.73	Q2	4599.37	Q2
hemW	hemW	EF3030_RS06575	hemW	hemW	radical SAM family heme chaperone HemW	-0.17604	Q3/Q3	-1.39612	0.295016	9	0.0928178	0.345129	EF3030_Pellet_10	EF3030_Pellet_04	EF3030_Pellet_10/EF3030_Pellet_04	rots	median	none	none	1.5	0.05	1.12978	down	-1.12978	Cohen's d	-0.746934	0.212842	-1.3118	-0.182071	medium	14687.8	Q3	18497.2	Q3
hflX	hflX	EF3030_RS03165	hflX	hflX	GTPase HflX	-0.0330438	Q5/Q5	-0.22145	0.864353	18	0.99991	1	EF3030_Pellet_10	EF3030_Pellet_04	EF3030_Pellet_10/EF3030_Pellet_04	rots	median	none	none	1.5	0.05	1.02317	down	-1.02317	Cohen's d	0.03731	0.195815	-0.344274	0.418894	negligible	49627.5	Q5	51879.9	Q5
hisS	hisS	EF3030_RS10480	hisS	hisS	histidine--tRNA ligase	0.0283524	Q9/Q9	0.25499	0.853063	23	0.999972	1	EF3030_Pellet_10	EF3030_Pellet_04	EF3030_Pellet_10/EF3030_Pellet_04	rots	median	none	none	1.5	0.05	1.01985	up	1.01985	Cohen's d	0.207954	0.20436	-0.129637	0.545546	small	538205	Q9	527610	Q9
hk06	hk06	EF3030_RS10845	hk06	hk06	two-component system sensor histidine kinase HK06	0.0403374	Q2/Q2	0.165069	0.88489	12	0.999605	1	EF3030_Pellet_10	EF3030_Pellet_04	EF3030_Pellet_10/EF3030_Pellet_04	rots	median	none	none	1.5	0.05	1.02835	up	1.02835	Cohen's d	0.162366	0.353742	-0.308501	0.633233	negligible	8533.53	Q2	8169.43	Q2
holA	holA	EF3030_RS03595	holA	holA	DNA polymerase III subunit delta	-0.41276	Q3/Q3	-1.41767	0.216077	13	0.010879	0.0628542	EF3030_Pellet_10	EF3030_Pellet_04	EF3030_Pellet_10/EF3030_Pellet_04	rots	median	none	none	1.5	0.05	1.33123	down	-1.33123	Cohen's d	-0.936777	0.274239	-1.4119	-0.461658	large	15270.7	Q3	20456.3	Q3
hprK	hprK	EF3030_RS06595	hprK	hprK	HPr(Ser) kinase/phosphatase	0.128747	Q7/Q7	0.729949	0.606015	18	0.821918	1	EF3030_Pellet_10	EF3030_Pellet_04	EF3030_Pellet_10/EF3030_Pellet_04	rots	median	none	none	1.5	0.05	1.09334	up	1.09334	Cohen's d	0.480187	0.219031	0.0931761	0.867197	small	190354	Q7	185740	Q7
hpt	hpt	EF3030_RS00055	hpt	hpt	hypoxanthine phosphoribosyltransferase	-0.362237	Q9/Q9	-1.66118	0.129689	11	0.00122356	0.00967417	EF3030_Pellet_10	EF3030_Pellet_04	EF3030_Pellet_10/EF3030_Pellet_04	rots	median	none	none	1.5	0.05	1.28542	down	-1.28542	Cohen's d	-1.19482	0.198873	-1.7287	-0.660929	large	698968	Q9	852677	Q9
hrcA	hrcA	EF3030_RS02435	hrcA	hrcA	heat-inducible transcriptional repressor HrcA	0.183338	Q5/Q4	1.25232	0.28715	16	0.0345936	0.161101	EF3030_Pellet_10	EF3030_Pellet_04	EF3030_Pellet_10/EF3030_Pellet_04	rots	median	none	none	1.5	0.05	1.13551	up	1.13551	Cohen's d	0.534856	0.386035	0.122379	0.947332	medium	36841	Q5	32575.3	Q4
hslO	hslO	EF3030_RS10815	hslO	hslO	Hsp33 family molecular chaperone HslO	-0.429774	Q8/Q8	-2.47733	0.0687055	13	8.55711e-06	0.000128267	EF3030_Pellet_10	EF3030_Pellet_04	EF3030_Pellet_10/EF3030_Pellet_04	rots	median	none	none	1.5	0.05	1.34702	down	-1.34702	Cohen's d	-1.22917	0.256338	-1.72095	-0.737397	large	225977	Q8	312494	Q8
htpX	htpX	EF3030_RS06165	htpX	htpX	zinc metalloprotease HtpX	-0.115873	Q5/Q6	-0.472474	0.678151	7	0.843886	1	EF3030_Pellet_10	EF3030_Pellet_04	EF3030_Pellet_10/EF3030_Pellet_04	rots	median	none	none	1.5	0.05	1.08363	down	-1.08363	Cohen's d	-0.0429475	0.225831	-0.666737	0.580842	negligible	52249	Q5	86741.5	Q6
ileS	ileS	EF3030_RS07810	ileS	ileS	isoleucine--tRNA ligase	-0.0152374	Q9/Q9	-0.0416894	0.960031	39	1	1	EF3030_Pellet_10	EF3030_Pellet_04	EF3030_Pellet_10/EF3030_Pellet_04	rots	median	none	none	1.5	0.05	1.01062	down	-1.01062	Cohen's d	0.0276342	0.303078	-0.229976	0.285244	negligible	450652	Q9	458427	Q9
ilvA	ilvA	EF3030_RS02200	ilvA	ilvA	threonine ammonia-lyase IlvA	-0.00568071	Q8/Q8	-0.0654614	0.962122	24	1	1	EF3030_Pellet_10	EF3030_Pellet_04	EF3030_Pellet_10/EF3030_Pellet_04	rots	median	none	none	1.5	0.05	1.00395	down	-1.00395	Cohen's d	0.249347	0.524066	-0.0813993	0.580093	small	297726	Q8	317345	Q8
ilvC	ilvC	EF3030_RS02185	ilvC	ilvC	ketol-acid reductoisomerase	-0.13463	Q10/Q10	-0.758779	0.502442	21	0.509037	1	EF3030_Pellet_10	EF3030_Pellet_04	EF3030_Pellet_10/EF3030_Pellet_04	rots	median	none	none	1.5	0.05	1.09781	down	-1.09781	Cohen's d	-0.710987	0.221427	-1.07461	-0.347359	medium	2.25674e+06	Q10	2.40705e+06	Q10
ilvD	ilvD	EF3030_RS10505	ilvD	ilvD	dihydroxy-acid dehydratase	0.211159	Q8/Q8	1.75547	0.203485	27	0.000276539	0.00290466	EF3030_Pellet_10	EF3030_Pellet_04	EF3030_Pellet_10/EF3030_Pellet_04	rots	median	none	none	1.5	0.05	1.15762	up	1.15762	Cohen's d	0.602641	0.414878	0.285349	0.919933	medium	268294	Q8	232114	Q8
ilvN	ilvN	EF3030_RS02180	ilvN	ilvN	acetolactate synthase small subunit	-0.229799	Q8/Q8	-1.38805	0.289129	8	0.0981832	0.358593	EF3030_Pellet_10	EF3030_Pellet_04	EF3030_Pellet_10/EF3030_Pellet_04	rots	median	none	none	1.5	0.05	1.17267	down	-1.17267	Cohen's d	-1.22215	0.120138	-1.85515	-0.589155	large	326289	Q8	378436	Q8
infA	infA	EF3030_RS01160	infA	infA	translation initiation factor IF-1	-0.255953	Q10/Q10	-0.712775	0.500024	4	0.50004	1	EF3030_Pellet_10	EF3030_Pellet_04	EF3030_Pellet_10/EF3030_Pellet_04	rots	median	none	none	1.5	0.05	1.19412	down	-1.19412	Cohen's d	-0.414036	0.606408	-1.26971	0.441642	small	1.85049e+06	Q10	1.99483e+06	Q10
infB	infB	EF3030_RS02635	infB	infB	translation initiation factor IF-2	0.136991	Q9/Q9	0.881291	0.48003	41	0.398431	0.942438	EF3030_Pellet_10	EF3030_Pellet_04	EF3030_Pellet_10/EF3030_Pellet_04	rots	median	none	none	1.5	0.05	1.09961	up	1.09961	Cohen's d	0.295542	0.504539	0.0430029	0.54808	small	719442	Q9	650962	Q9
infC	infC	EF3030_RS04615	infC	infC	translation initiation factor IF-3	-0.0313834	Q8/Q8	-0.0986865	0.925582	7	0.999107	1	EF3030_Pellet_10	EF3030_Pellet_04	EF3030_Pellet_10/EF3030_Pellet_04	rots	median	none	none	1.5	0.05	1.02199	down	-1.02199	Cohen's d	0.0293325	0.38188	-0.594418	0.653083	negligible	368430	Q8	424122	Q8
kphA	kphA	EF3030_RS03650	kphA	kphA	RNA-binding protein KphA	0.043748	Q8/Q8	0.444904	0.773215	4	0.897801	1	EF3030_Pellet_10	EF3030_Pellet_04	EF3030_Pellet_10/EF3030_Pellet_04	rots	median	none	none	1.5	0.05	1.03079	up	1.03079	Cohen's d	0.0414648	0.120792	-0.805281	0.888211	negligible	353795	Q8	340005	Q8
lacA	lacA	EF3030_RS05470	lacA	lacA	galactose-6-phosphate isomerase subunit LacA	-0.483253	Q8/Q8	-2.48779	0.0703425	4	0.00659935	0.0423949	EF3030_Pellet_10	EF3030_Pellet_04	EF3030_Pellet_10/EF3030_Pellet_04	rots	median	none	none	1.5	0.05	1.39789	down	-1.39789	Cohen's d	-2.14914	0.145334	-3.21248	-1.08581	large	287164	Q8	434604	Q8
lacB	lacB	EF3030_RS05475	lacB	lacB	galactose-6-phosphate isomerase subunit LacB	-0.553527	Q7/Q8	-2.74292	0.0559771	10	2.51836e-05	0.000338684	EF3030_Pellet_10	EF3030_Pellet_04	EF3030_Pellet_10/EF3030_Pellet_04	rots	median	none	none	1.5	0.05	1.46767	down	-1.46767	Cohen's d	-0.695199	0.589427	-1.22742	-0.162974	medium	222574	Q7	321894	Q8
lacD	lacD	EF3030_RS05485	lacD	lacD	tagatose-bisphosphate aldolase	-0.454637	Q9/Q9	-2.81681	0.0548853	19	1.4469e-08	3.52896e-07	EF3030_Pellet_10	EF3030_Pellet_04	EF3030_Pellet_10/EF3030_Pellet_04	rots	median	none	none	1.5	0.05	1.37044	down	-1.37044	Cohen's d	-0.604485	0.440315	-0.984012	-0.224959	medium	495258	Q9	660016	Q9
lacG	lacG	EF3030_RS05510	lacG	lacG	6-phospho-beta-galactosidase	-1.17335	Q1/Q2	-1.86144	0.0787982	14	1.1019e-05	0.000160166	EF3030_Pellet_10	EF3030_Pellet_04	EF3030_Pellet_10/EF3030_Pellet_04	rots	median	down	down	1.5	0.05	2.25534	down	-2.25534	Cohen's d	-0.783127	0.584079	-1.23356	-0.33269	medium	2591.1	Q1	6974.8	Q2
lctO	lctO	EF3030_RS03345	lctO	lctO	L-lactate oxidase	-0.386903	Q10/Q10	-2.3316	0.0719914	21	4.80525e-08	1.08043e-06	EF3030_Pellet_10	EF3030_Pellet_04	EF3030_Pellet_10/EF3030_Pellet_04	rots	median	none	none	1.5	0.05	1.30758	down	-1.30758	Cohen's d	-1.13679	0.24331	-1.51687	-0.756717	large	1.547e+06	Q10	2.04942e+06	Q10
ldcB	ldcB	EF3030_RS02965	ldcB	ldcB	LD-carboxypeptidase LdcB/DacB	-0.0308193	Q8/Q8	-0.222465	0.865353	9	0.996526	1	EF3030_Pellet_10	EF3030_Pellet_04	EF3030_Pellet_10/EF3030_Pellet_04	rots	median	none	none	1.5	0.05	1.02159	down	-1.02159	Cohen's d	-0.290355	0.177626	-0.839365	0.258655	small	366654	Q8	367860	Q8
lepA	lepA	EF3030_RS05440	lepA	lepA	translation elongation factor 4	-0.0594659	Q8/Q8	-0.400519	0.759921	30	0.999034	1	EF3030_Pellet_10	EF3030_Pellet_04	EF3030_Pellet_10/EF3030_Pellet_04	rots	median	none	none	1.5	0.05	1.04208	down	-1.04208	Cohen's d	-0.0811692	0.23726	-0.375465	0.213126	negligible	263476	Q8	271463	Q8
lepB	lepB	EF3030_RS01970	lepB	lepB	signal peptidase I	-0.0097876	Q8/Q7	-0.113612	0.943285	10	0.999973	1	EF3030_Pellet_10	EF3030_Pellet_04	EF3030_Pellet_10/EF3030_Pellet_04	rots	median	none	none	1.5	0.05	1.00681	down	-1.00681	Cohen's d	0.0228653	0.569763	-0.493993	0.539723	negligible	230606	Q8	217038	Q7
leuB	leuB	EF3030_RS05165	leuB	leuB	3-isopropylmalate dehydrogenase	0.488835	Q2/Q2	1.52876	0.143446	7	0.0103022	0.0605098	EF3030_Pellet_10	EF3030_Pellet_04	EF3030_Pellet_10/EF3030_Pellet_04	rots	median	none	none	1.5	0.05	1.40331	up	1.40331	Cohen's d	1.06615	0.507669	0.399593	1.73271	large	8676.57	Q2	4859.57	Q2
leuS	leuS	EF3030_RS01275	leuS	leuS	leucine--tRNA ligase	0.135505	Q8/Q8	0.788609	0.531167	34	0.643007	1	EF3030_Pellet_10	EF3030_Pellet_04	EF3030_Pellet_10/EF3030_Pellet_04	rots	median	none	none	1.5	0.05	1.09848	up	1.09848	Cohen's d	0.376124	0.421794	0.097589	0.654658	small	246603	Q8	236628	Q8
lgt	lgt	EF3030_RS06590	lgt	lgt	prolipoprotein diacylglyceryl transferase	-0.0500988	Q4/Q4	-0.32095	0.803261	7	0.968492	1	EF3030_Pellet_10	EF3030_Pellet_04	EF3030_Pellet_10/EF3030_Pellet_04	rots	median	none	none	1.5	0.05	1.03534	down	-1.03534	Cohen's d	-0.182642	0.184105	-0.807658	0.442375	negligible	27728.7	Q4	28163.1	Q4
licA	licA	EF3030_RS06095	licA	licA	choline kinase LicA	-0.00745328	Q9/Q9	-0.0671919	0.961209	19	1	1	EF3030_Pellet_10	EF3030_Pellet_04	EF3030_Pellet_10/EF3030_Pellet_04	rots	median	none	none	1.5	0.05	1.00518	down	-1.00518	Cohen's d	0.351344	0.287291	-0.0226532	0.725342	small	593311	Q9	603045	Q9
ligA	ligA	EF3030_RS05765	ligA	ligA	NAD-dependent DNA ligase LigA	-0.149945	Q5/Q5	-0.874277	0.480898	40	0.403917	0.951288	EF3030_Pellet_10	EF3030_Pellet_04	EF3030_Pellet_10/EF3030_Pellet_04	rots	median	none	none	1.5	0.05	1.10953	down	-1.10953	Cohen's d	-0.23007	0.345627	-0.485233	0.0250939	small	53121.5	Q5	62049.4	Q5
lpdA	lpdA	EF3030_RS05625	lpdA	lpdA	dihydrolipoyl dehydrogenase	-0.403523	Q7/Q7	-2.86055	0.0291857	25	4.17034e-14	2.30812e-12	EF3030_Pellet_10	EF3030_Pellet_04	EF3030_Pellet_10/EF3030_Pellet_04	rots	median	none	none	1.5	0.05	1.32273	down	-1.32273	Cohen's d	-1.17057	0.235393	-1.51982	-0.82133	large	130334	Q7	177531	Q7
lysS	lysS	EF3030_RS03335	lysS	lysS	lysine--tRNA ligase	-0.0311625	Q9/Q9	-0.23359	0.858487	27	0.999996	1	EF3030_Pellet_10	EF3030_Pellet_04	EF3030_Pellet_10/EF3030_Pellet_04	rots	median	none	none	1.5	0.05	1.02184	down	-1.02184	Cohen's d	0.123035	0.304005	-0.187585	0.433654	negligible	740652	Q9	753994	Q9
lytA	lytA	EF3030_RS09435	lytA	lytA	N-acetylmuramoyl-L-alanine amidase LytA	0.142515	Q9/Q8	0.922731	0.465507	17	0.386292	0.926458	EF3030_Pellet_10	EF3030_Pellet_04	EF3030_Pellet_10/EF3030_Pellet_04	rots	median	none	none	1.5	0.05	1.10383	up	1.10383	Cohen's d	0.287998	0.319702	-0.106918	0.682914	small	481629	Q9	444816	Q8
lytB	lytB	EF3030_RS04645	lytB	lytB	endo-beta-N-acetylglucosaminidase	-0.425495	Q5/Q6	-2.26425	0.113084	31	3.99581e-08	9.27414e-07	EF3030_Pellet_10	EF3030_Pellet_04	EF3030_Pellet_10/EF3030_Pellet_04	rots	median	none	none	1.5	0.05	1.34303	down	-1.34303	Cohen's d	-0.943774	0.309319	-1.24878	-0.638766	large	51250.5	Q5	68598.2	Q6
macP	macP	EF3030_RS04775	macP	macP	cell wall synthase accessory phosphoprotein MacP	0.0427428	Q7/Q7	0.179322	0.850314	4	0.960236	1	EF3030_Pellet_10	EF3030_Pellet_04	EF3030_Pellet_10/EF3030_Pellet_04	rots	median	none	none	1.5	0.05	1.03007	up	1.03007	Cohen's d	-0.194339	0.36535	-1.04299	0.654312	negligible	153053	Q7	151421	Q7
malQ	malQ	EF3030_RS10395	malQ	malQ	4-alpha-glucanotransferase	-0.596134	Q5/Q6	-2.61561	0.0347681	15	1.10326e-08	2.78525e-07	EF3030_Pellet_10	EF3030_Pellet_04	EF3030_Pellet_10/EF3030_Pellet_04	rots	median	down	down	1.5	0.05	1.51166	down	-1.51166	Cohen's d	-0.812269	0.445371	-1.24816	-0.376377	large	45551.5	Q5	66794.4	Q6
manA	manA	EF3030_RS03460	manA	manA	mannose-6-phosphate isomerase, class I	0.0599112	Q7/Q7	0.412242	0.735751	14	0.971975	1	EF3030_Pellet_10	EF3030_Pellet_04	EF3030_Pellet_10/EF3030_Pellet_04	rots	median	none	none	1.5	0.05	1.0424	up	1.0424	Cohen's d	0.359601	0.391138	-0.0779982	0.7972	small	197569	Q7	187532	Q7
mapZ	mapZ	EF3030_RS01815	mapZ	mapZ	mid-cell-anchored protein MapZ	-0.0360286	Q7/Q7	-0.188297	0.889724	19	0.99999	1	EF3030_Pellet_10	EF3030_Pellet_04	EF3030_Pellet_10/EF3030_Pellet_04	rots	median	none	none	1.5	0.05	1.02529	down	-1.02529	Cohen's d	-0.160126	0.461604	-0.531866	0.211613	negligible	159267	Q7	158831	Q7
mecA	mecA	EF3030_RS06345	mecA	mecA	adaptor protein MecA	-0.0761671	Q6/Q6	-0.332751	0.724221	12	0.953185	1	EF3030_Pellet_10	EF3030_Pellet_04	EF3030_Pellet_10/EF3030_Pellet_04	rots	median	none	none	1.5	0.05	1.05421	down	-1.05421	Cohen's d	0.114894	0.350423	-0.355587	0.585375	negligible	95976.3	Q6	93919.1	Q6
metA	metA	EF3030_RS07430	metA	metA	homoserine O-succinyltransferase	-0.537403	Q3/Q3	-0.960334	0.405583	10	0.268339	0.716401	EF3030_Pellet_10	EF3030_Pellet_04	EF3030_Pellet_10/EF3030_Pellet_04	rots	median	none	none	1.5	0.05	1.45136	down	-1.45136	Cohen's d	-0.556108	0.414828	-1.08284	-0.029372	medium	10750.8	Q3	12493.3	Q3
metE	metE	EF3030_RS02770	metE	metE	5-methyltetrahydropteroyltriglutamate--homocysteine S-methyltransferase	-0.418221	Q5/Q6	-1.97961	0.0844125	34	9.5255e-11	3.4268e-09	EF3030_Pellet_10	EF3030_Pellet_04	EF3030_Pellet_10/EF3030_Pellet_04	rots	median	none	none	1.5	0.05	1.33628	down	-1.33628	Cohen's d	-0.542072	0.405543	-0.823201	-0.260943	medium	62462.6	Q5	96792.2	Q6
metG	metG	EF3030_RS06060	metG	metG	methionine--tRNA ligase	-0.051192	Q5/Q5	-0.107589	0.914048	25	1	1	EF3030_Pellet_10	EF3030_Pellet_04	EF3030_Pellet_10/EF3030_Pellet_04	rots	median	none	none	1.5	0.05	1.03612	down	-1.03612	Cohen's d	0.0324609	0.248503	-0.29026	0.355182	negligible	53352.9	Q5	49285.5	Q5
metG_2	metG_2	EF3030_RS03720	metG_2	metG_2	methionine--tRNA ligase	0.0388064	Q9/Q9	0.243079	0.853046	36	1	1	EF3030_Pellet_10	EF3030_Pellet_04	EF3030_Pellet_10/EF3030_Pellet_04	rots	median	none	none	1.5	0.05	1.02726	up	1.02726	Cohen's d	-0.0368622	0.51432	-0.305119	0.231395	negligible	753029	Q9	731969	Q9
metK	metK	EF3030_RS03580	metK	metK	methionine adenosyltransferase	0.18941	Q9/Q9	1.44432	0.302533	18	0.0382107	0.172909	EF3030_Pellet_10	EF3030_Pellet_04	EF3030_Pellet_10/EF3030_Pellet_04	rots	median	none	none	1.5	0.05	1.1403	up	1.1403	Cohen's d	0.412879	0.241227	0.0272839	0.798473	small	797146	Q9	699128	Q9
mfd	mfd	EF3030_RS00030	mfd	mfd	transcription-repair coupling factor	-0.0906561	Q3/Q3	-0.374942	0.71198	40	0.997695	1	EF3030_Pellet_10	EF3030_Pellet_04	EF3030_Pellet_10/EF3030_Pellet_04	rots	median	none	none	1.5	0.05	1.06485	down	-1.06485	Cohen's d	0.0676973	0.506844	-0.186699	0.322094	negligible	13298.3	Q3	14900.8	Q3
miaA	miaA	EF3030_RS03160	miaA	miaA	tRNA (adenosine(37)-N6)-dimethylallyltransferase MiaA	-0.274272	Q4/Q5	-1.53906	0.207255	12	0.0109198	0.0628542	EF3030_Pellet_10	EF3030_Pellet_04	EF3030_Pellet_10/EF3030_Pellet_04	rots	median	none	none	1.5	0.05	1.20938	down	-1.20938	Cohen's d	-0.546879	0.365452	-1.02568	-0.0680791	medium	31538.2	Q4	40466.7	Q5
mltG	mltG	EF3030_RS07125	mltG	mltG	endolytic transglycosylase MltG	-0.0045249	Q9/Q9	-0.0319822	0.980594	30	1	1	EF3030_Pellet_10	EF3030_Pellet_04	EF3030_Pellet_10/EF3030_Pellet_04	rots	median	none	none	1.5	0.05	1.00314	down	-1.00314	Cohen's d	-0.0607026	0.229246	-0.354945	0.233539	negligible	1.03789e+06	Q9	1.04824e+06	Q9
mnmA	mnmA	EF3030_RS00665	mnmA	mnmA	tRNA 2-thiouridine(34) synthase MnmA	0.0754496	Q7/Q7	0.403507	0.773186	21	0.99713	1	EF3030_Pellet_10	EF3030_Pellet_04	EF3030_Pellet_10/EF3030_Pellet_04	rots	median	none	none	1.5	0.05	1.05369	up	1.05369	Cohen's d	0.403129	0.411107	0.0469087	0.75935	small	220548	Q7	206698	Q7
mnmE	mnmE	EF3030_RS04915	mnmE	mnmE	tRNA uridine-5-carboxymethylaminomethyl(34) synthesis GTPase MnmE	-0.123688	Q7/Q7	-0.596534	0.648782	23	0.930075	1	EF3030_Pellet_10	EF3030_Pellet_04	EF3030_Pellet_10/EF3030_Pellet_04	rots	median	none	none	1.5	0.05	1.08952	down	-1.08952	Cohen's d	-0.133284	0.283322	-0.47034	0.203772	negligible	173433	Q7	184109	Q7
mnmG	mnmG	EF3030_RS00675	mnmG	mnmG	tRNA uridine-5-carboxymethylaminomethyl(34) synthesis enzyme MnmG	-0.0389024	Q7/Q7	-0.397933	0.769086	32	0.999573	1	EF3030_Pellet_10	EF3030_Pellet_04	EF3030_Pellet_10/EF3030_Pellet_04	rots	median	none	none	1.5	0.05	1.02733	down	-1.02733	Cohen's d	0.113155	0.391059	-0.171782	0.398093	negligible	148264	Q7	151440	Q7
mntE	mntE	EF3030_RS07315	mntE	mntE	CDF family manganese efflux transporter MntE	-0.234746	Q3/Q3	-1.13875	0.281421	8	0.0893919	0.336741	EF3030_Pellet_10	EF3030_Pellet_04	EF3030_Pellet_10/EF3030_Pellet_04	rots	median	none	none	1.5	0.05	1.1767	down	-1.1767	Cohen's d	-0.274667	0.348783	-0.858474	0.309139	small	13186.4	Q3	16500.3	Q3
mraY	mraY	EF3030_RS01630	mraY	mraY	phospho-N-acetylmuramoyl-pentapeptide-transferase	-0.468721	Q2/Q2	-1.79964	0.134113	3	0.0491344	0.21043	EF3030_Pellet_10	EF3030_Pellet_04	EF3030_Pellet_10/EF3030_Pellet_04	rots	median	none	none	1.5	0.05	1.38388	down	-1.38388	Cohen's d	-1.5823	0.195013	-2.72739	-0.437224	large	8929.07	Q2	10678.4	Q2
mreC	mreC	EF3030_RS10985	mreC	mreC	rod shape-determining protein MreC	0.128261	Q6/Q6	0.887932	0.537464	14	0.612487	1	EF3030_Pellet_10	EF3030_Pellet_04	EF3030_Pellet_10/EF3030_Pellet_04	rots	median	none	none	1.5	0.05	1.09298	up	1.09298	Cohen's d	0.660912	0.241642	0.215113	1.10671	medium	100612	Q6	91796.8	Q6
msrB	msrB	EF3030_RS06325	msrB	msrB	peptide-methionine (R)-S-oxide reductase MsrB	-0.180817	Q9/Q9	-1.14419	0.396953	15	0.205974	0.602432	EF3030_Pellet_10	EF3030_Pellet_04	EF3030_Pellet_10/EF3030_Pellet_04	rots	median	none	none	1.5	0.05	1.13353	down	-1.13353	Cohen's d	-0.440025	0.306449	-0.864022	-0.0160282	small	770496	Q9	888252	Q9
msrB_2	msrB_2	EF3030_RS03105	msrB_2	msrB_2	peptide-methionine (R)-S-oxide reductase MsrB	0.212101	Q3/Q3	0.956019	0.410496	14	0.245905	0.691105	EF3030_Pellet_10	EF3030_Pellet_04	EF3030_Pellet_10/EF3030_Pellet_04	rots	median	none	none	1.5	0.05	1.15837	up	1.15837	Cohen's d	-0.134435	0.484293	-0.56903	0.30016	negligible	17021.7	Q3	14137.6	Q3
murA	murA	EF3030_RS09540	murA	murA	UDP-N-acetylglucosamine 1-carboxyvinyltransferase	-0.130952	Q7/Q7	-1.05076	0.42264	19	0.245885	0.691105	EF3030_Pellet_10	EF3030_Pellet_04	EF3030_Pellet_10/EF3030_Pellet_04	rots	median	none	none	1.5	0.05	1.09502	down	-1.09502	Cohen's d	-0.183617	0.283108	-0.555543	0.18831	negligible	141873	Q7	147229	Q7
murB	murB	EF3030_RS06485	murB	murB	UDP-N-acetylmuramate dehydrogenase	-0.224304	Q5/Q6	-1.10282	0.381462	14	0.179784	0.54465	EF3030_Pellet_10	EF3030_Pellet_04	EF3030_Pellet_10/EF3030_Pellet_04	rots	median	none	none	1.5	0.05	1.16821	down	-1.16821	Cohen's d	-0.483803	0.384801	-0.924213	-0.0433933	small	56162.4	Q5	66587.6	Q6
murC	murC	EF3030_RS07140	murC	murC	UDP-N-acetylmuramate--L-alanine ligase	0.0678064	Q7/Q7	0.48163	0.71783	18	0.975814	1	EF3030_Pellet_10	EF3030_Pellet_04	EF3030_Pellet_10/EF3030_Pellet_04	rots	median	none	none	1.5	0.05	1.04812	up	1.04812	Cohen's d	0.46753	0.331761	0.080802	0.854259	small	179722	Q7	173656	Q7
murD	murD	EF3030_RS03235	murD	murD	UDP-N-acetylmuramoyl-L-alanine--D-glutamate ligase	0.0726154	Q7/Q7	0.546729	0.681581	21	0.959444	1	EF3030_Pellet_10	EF3030_Pellet_04	EF3030_Pellet_10/EF3030_Pellet_04	rots	median	none	none	1.5	0.05	1.05162	up	1.05162	Cohen's d	0.44252	0.282303	0.0855729	0.799466	small	168473	Q7	157093	Q7
murM	murM	EF3030_RS02895	murM	murM	peptidoglycan bridge formation alanyltransferase MurM	0.0699786	Q5/Q5	0.425225	0.71215	16	0.964897	1	EF3030_Pellet_10	EF3030_Pellet_04	EF3030_Pellet_10/EF3030_Pellet_04	rots	median	none	none	1.5	0.05	1.0497	up	1.0497	Cohen's d	0.267179	0.24948	-0.139919	0.674276	small	60088.8	Q5	59812	Q5
murN	murN	EF3030_RS02900	murN	murN	peptidoglycan bridge formation alanyltransferase MurN	0.0777224	Q6/Q6	0.603206	0.667112	12	0.888301	1	EF3030_Pellet_10	EF3030_Pellet_04	EF3030_Pellet_10/EF3030_Pellet_04	rots	median	none	none	1.5	0.05	1.05535	up	1.05535	Cohen's d	0.493627	0.158816	0.0164285	0.970826	small	93685.3	Q6	87789	Q6
mutL	mutL	EF3030_RS00900	mutL	mutL	DNA mismatch repair endonuclease MutL	0.0791376	Q5/Q5	0.455666	0.732141	19	0.985251	1	EF3030_Pellet_10	EF3030_Pellet_04	EF3030_Pellet_10/EF3030_Pellet_04	rots	median	none	none	1.5	0.05	1.05639	up	1.05639	Cohen's d	0.322216	0.448162	-0.0513295	0.695762	small	44283.4	Q5	42851	Q5
mutM	mutM	EF3030_RS04670	mutM	mutM	DNA-formamidopyrimidine glycosylase	-0.0646261	Q5/Q4	-0.293201	0.807627	11	0.990409	1	EF3030_Pellet_10	EF3030_Pellet_04	EF3030_Pellet_10/EF3030_Pellet_04	rots	median	none	none	1.5	0.05	1.04581	down	-1.04581	Cohen's d	-0.130276	0.465313	-0.622604	0.362053	negligible	36972.8	Q5	37114.9	Q4
mutS	mutS	EF3030_RS10245	mutS	mutS	DNA mismatch repair protein MutS	0.364434	Q6/Q5	2.13477	0.122987	34	3.55702e-08	8.39108e-07	EF3030_Pellet_10	EF3030_Pellet_04	EF3030_Pellet_10/EF3030_Pellet_04	rots	median	none	none	1.5	0.05	1.28738	up	1.28738	Cohen's d	0.596328	0.432936	0.314154	0.878502	medium	72593	Q6	55138.3	Q5
mutY	mutY	EF3030_RS05310	mutY	mutY	A/G-specific adenine glycosylase	-0.721583	Q3/Q4	-2.27344	0.0527332	11	7.88703e-06	0.000120739	EF3030_Pellet_10	EF3030_Pellet_04	EF3030_Pellet_10/EF3030_Pellet_04	rots	median	down	down	1.5	0.05	1.64899	down	-1.64899	Cohen's d	-0.752746	0.46475	-1.26167	-0.24382	medium	12746.2	Q3	22575.2	Q4
mvaD	mvaD	EF3030_RS01870	mvaD	mvaD	diphosphomevalonate decarboxylase	-0.0054664	Q4/Q4	-0.048443	0.971663	11	1	1	EF3030_Pellet_10	EF3030_Pellet_04	EF3030_Pellet_10/EF3030_Pellet_04	rots	median	none	none	1.5	0.05	1.0038	down	-1.0038	Cohen's d	-0.138991	0.422689	-0.631392	0.353409	negligible	32920.1	Q4	35398.4	Q4
mvk	mvk	EF3030_RS01865	mvk	mvk	mevalonate kinase	-0.568578	Q2/Q2	-0.870834	0.400324	8	0.278377	0.736783	EF3030_Pellet_10	EF3030_Pellet_04	EF3030_Pellet_10/EF3030_Pellet_04	rots	median	none	none	1.5	0.05	1.48306	down	-1.48306	Cohen's d	-0.470066	0.708613	-1.05911	0.118977	small	5498.83	Q2	6518.7	Q2
nadC	nadC	EF3030_RS09875	nadC	nadC	carboxylating nicotinate-nucleotide diphosphorylase	-0.21928	Q3/Q3	-1.058	0.394461	12	0.225079	0.653001	EF3030_Pellet_10	EF3030_Pellet_04	EF3030_Pellet_10/EF3030_Pellet_04	rots	median	none	none	1.5	0.05	1.16415	down	-1.16415	Cohen's d	-0.466226	0.326885	-0.942663	0.0102113	small	17049.4	Q3	15559.8	Q3
nadE	nadE	EF3030_RS06635	nadE	nadE	ammonia-dependent NAD(+) synthetase	0.154638	Q6/Q6	0.478081	0.638246	14	0.858654	1	EF3030_Pellet_10	EF3030_Pellet_04	EF3030_Pellet_10/EF3030_Pellet_04	rots	median	none	none	1.5	0.05	1.11314	up	1.11314	Cohen's d	0.380374	0.293674	-0.0576385	0.818387	small	110888	Q6	100181	Q6
nagA	nagA	EF3030_RS10065	nagA	nagA	N-acetylglucosamine-6-phosphate deacetylase	0.2973	Q7/Q7	1.52454	0.244072	16	0.0125358	0.0704649	EF3030_Pellet_10	EF3030_Pellet_04	EF3030_Pellet_10/EF3030_Pellet_04	rots	median	none	none	1.5	0.05	1.22884	up	1.22884	Cohen's d	0.471206	0.46941	0.0603269	0.882085	small	181155	Q7	149698	Q7
ndk	ndk	EF3030_RS09505	ndk	ndk	nucleoside-diphosphate kinase	0.0930706	Q9/Q9	0.597519	0.640011	10	0.822941	1	EF3030_Pellet_10	EF3030_Pellet_04	EF3030_Pellet_10/EF3030_Pellet_04	rots	median	none	none	1.5	0.05	1.06664	up	1.06664	Cohen's d	0.787497	0.140126	0.250997	1.324	medium	909560	Q9	868645	Q9
nrdD	nrdD	EF3030_RS01020	nrdD	nrdD	anaerobic ribonucleoside-triphosphate reductase	0.190116	Q8/Q8	1.29051	0.319697	46	0.0054584	0.0365332	EF3030_Pellet_10	EF3030_Pellet_04	EF3030_Pellet_10/EF3030_Pellet_04	rots	median	none	none	1.5	0.05	1.14086	up	1.14086	Cohen's d	0.323121	0.349928	0.0845807	0.561661	small	437493	Q8	378543	Q8
nrdE	nrdE	EF3030_RS05535	nrdE	nrdE	class 1b ribonucleoside-diphosphate reductase subunit alpha	-0.0159048	Q9/Q9	-0.139949	0.917965	36	1	1	EF3030_Pellet_10	EF3030_Pellet_04	EF3030_Pellet_10/EF3030_Pellet_04	rots	median	none	none	1.5	0.05	1.01109	down	-1.01109	Cohen's d	0.0290872	0.277354	-0.239161	0.297336	negligible	1.04932e+06	Q9	1.06523e+06	Q9
nrdF	nrdF	EF3030_RS05530	nrdF	nrdF	class 1b ribonucleoside-diphosphate reductase subunit beta	-0.0292006	Q9/Q9	-0.159471	0.900099	14	0.999943	1	EF3030_Pellet_10	EF3030_Pellet_04	EF3030_Pellet_10/EF3030_Pellet_04	rots	median	none	none	1.5	0.05	1.02045	down	-1.02045	Cohen's d	0.0572636	0.108656	-0.37693	0.491457	negligible	709312	Q9	718893	Q9
nrdG	nrdG	EF3030_RS01035	nrdG	nrdG	anaerobic ribonucleoside-triphosphate reductase activating protein	-0.0169808	Q5/Q5	-0.134125	0.90608	5	0.992839	1	EF3030_Pellet_10	EF3030_Pellet_04	EF3030_Pellet_10/EF3030_Pellet_04	rots	median	none	none	1.5	0.05	1.01184	down	-1.01184	Cohen's d	0.381084	0.137234	-0.373647	1.13581	small	52767.3	Q5	42211	Q5
nrdH	nrdH	EF3030_RS05540	nrdH	nrdH	glutaredoxin-like protein NrdH	-0.982934	Q8/Q8	-5.45038	0.00563081	4	1.2847e-05	0.000183038	EF3030_Pellet_10	EF3030_Pellet_04	EF3030_Pellet_10/EF3030_Pellet_04	rots	median	down	down	1.5	0.05	1.97648	down	-1.97648	Cohen's d	-1.09513	0.443151	-2.00303	-0.187225	large	224720	Q8	448925	Q8
nrdI	nrdI	EF3030_RS00870	nrdI	nrdI	class Ib ribonucleoside-diphosphate reductase assembly flavoprotein NrdI	0.0870253	Q7/Q7	0.507956	0.669527	7	0.83107	1	EF3030_Pellet_10	EF3030_Pellet_04	EF3030_Pellet_10/EF3030_Pellet_04	rots	median	none	none	1.5	0.05	1.06218	up	1.06218	Cohen's d	0.13825	0.143547	-0.486212	0.762712	negligible	199893	Q7	184469	Q7
nrdR	nrdR	EF3030_RS08080	nrdR	nrdR	transcriptional regulator NrdR	-0.318035	Q7/Q7	-0.965156	0.389685	4	0.317248	0.80515	EF3030_Pellet_10	EF3030_Pellet_04	EF3030_Pellet_10/EF3030_Pellet_04	rots	median	none	none	1.5	0.05	1.24663	down	-1.24663	Cohen's d	-0.204868	0.471631	-1.05374	0.644005	small	115510	Q7	130009	Q7
nspC	nspC	EF3030_RS04410	nspC	nspC	carboxynorspermidine decarboxylase	-0.447717	Q4/Q4	-2.56179	0.0493097	11	5.35349e-06	8.62538e-05	EF3030_Pellet_10	EF3030_Pellet_04	EF3030_Pellet_10/EF3030_Pellet_04	rots	median	none	none	1.5	0.05	1.36388	down	-1.36388	Cohen's d	-1.078	0.313787	-1.60432	-0.551683	large	21629.8	Q4	35715.4	Q4
nth	nth	EF3030_RS06145	nth	nth	endonuclease III	-0.332553	Q5/Q5	-1.73537	0.143937	7	0.0104303	0.0608026	EF3030_Pellet_10	EF3030_Pellet_04	EF3030_Pellet_10/EF3030_Pellet_04	rots	median	none	none	1.5	0.05	1.25924	down	-1.25924	Cohen's d	-0.670351	0.639858	-1.31135	-0.0293557	medium	37145.6	Q5	48580.4	Q5
nusA	nusA	EF3030_RS02620	nusA	nusA	transcription termination factor NusA	-0.0426318	Q9/Q9	-0.269586	0.826818	22	0.999802	1	EF3030_Pellet_10	EF3030_Pellet_04	EF3030_Pellet_10/EF3030_Pellet_04	rots	median	none	none	1.5	0.05	1.02999	down	-1.02999	Cohen's d	0.096131	0.308729	-0.24846	0.440722	negligible	693117	Q9	699032	Q9
nusB	nusB	EF3030_RS02110	nusB	nusB	transcription antitermination factor NusB	-0.122296	Q7/Q7	-0.872305	0.477956	5	0.458722	1	EF3030_Pellet_10	EF3030_Pellet_04	EF3030_Pellet_10/EF3030_Pellet_04	rots	median	none	none	1.5	0.05	1.08847	down	-1.08847	Cohen's d	-0.257759	0.444442	-1.00883	0.493313	small	116356	Q7	129994	Q7
nusG	nusG	EF3030_RS09825	nusG	nusG	transcription termination/antitermination protein NusG	0.019687	Q9/Q8	0.187242	0.893631	6	0.994104	1	EF3030_Pellet_10	EF3030_Pellet_04	EF3030_Pellet_10/EF3030_Pellet_04	rots	median	none	none	1.5	0.05	1.01374	up	1.01374	Cohen's d	0.615063	0.0744717	-0.078184	1.30831	medium	468708	Q9	447791	Q8
obgE	obgE	EF3030_RS05945	obgE	obgE	GTPase ObgE	-0.041826	Q8/Q8	-0.356749	0.783417	29	0.999641	1	EF3030_Pellet_10	EF3030_Pellet_04	EF3030_Pellet_10/EF3030_Pellet_04	rots	median	none	none	1.5	0.05	1.02942	down	-1.02942	Cohen's d	-0.0485453	0.326671	-0.347864	0.250773	negligible	237844	Q8	247144	Q8
P00761	P00761	TRYP_PIG	P00761	P00761	Trypsin	-0.0819928	Q10/Q10	-0.444366	0.719334	5	0.86154	1	EF3030_Pellet_10	EF3030_Pellet_04	EF3030_Pellet_10/EF3030_Pellet_04	rots	median	none	none	1.5	0.05	1.05848	down	-1.05848	Cohen's d	-0.447464	0.183004	-1.20474	0.30981	small	2.22455e+06	Q10	2.35722e+06	Q10
P13717	P13717	NUCA_SERMA	P13717	P13717	Nuclease	-0.413319	Q2/Q4	-0.511894	0.579545	10	0.698166	1	EF3030_Pellet_10	EF3030_Pellet_04	EF3030_Pellet_10/EF3030_Pellet_04	rots	median	none	none	1.5	0.05	1.33175	down	-1.33175	Cohen's d	-0.600469	0.934484	-1.12883	-0.0721088	medium	6956.33	Q2	22100.6	Q4
pabB	pabB	EF3030_RS03130	pabB	pabB	aminodeoxychorismate synthase component I	-0.243598	Q4/Q4	-1.18536	0.371233	21	0.112197	0.391035	EF3030_Pellet_10	EF3030_Pellet_04	EF3030_Pellet_10/EF3030_Pellet_04	rots	median	none	none	1.5	0.05	1.18394	down	-1.18394	Cohen's d	-0.297886	0.468883	-0.652493	0.0567207	small	23559.5	Q4	32734.4	Q4
parC	parC	EF3030_RS04025	parC	parC	DNA topoisomerase IV subunit A	-0.337381	Q4/Q5	-2.04683	0.127323	26	1.7503e-06	2.96315e-05	EF3030_Pellet_10	EF3030_Pellet_04	EF3030_Pellet_10/EF3030_Pellet_04	rots	median	none	none	1.5	0.05	1.26346	down	-1.26346	Cohen's d	-0.671948	0.282084	-0.997083	-0.346812	medium	33904.7	Q4	42347.8	Q5
parE	parE	EF3030_RS04020	parE	parE	DNA topoisomerase IV subunit B	-0.294142	Q5/Q5	-1.7587	0.157034	26	2.00233e-05	0.000274415	EF3030_Pellet_10	EF3030_Pellet_04	EF3030_Pellet_10/EF3030_Pellet_04	rots	median	none	none	1.5	0.05	1.22616	down	-1.22616	Cohen's d	-0.0482453	0.709208	-0.364623	0.268132	negligible	41724.8	Q5	51893.9	Q5
patA	patA	EF3030_RS10240	patA	patA	multidrug efflux ABC transporter subunit PatA	0.142116	Q7/Q7	0.707382	0.54859	17	0.65821	1	EF3030_Pellet_10	EF3030_Pellet_04	EF3030_Pellet_10/EF3030_Pellet_04	rots	median	none	none	1.5	0.05	1.10352	up	1.10352	Cohen's d	0.685727	0.150268	0.281461	1.08999	medium	131856	Q7	117660	Q7
patB	patB	EF3030_RS10230	patB	patB	multidrug efflux ABC transporter subunit PatB	0.127598	Q6/Q6	0.806765	0.534357	23	0.630637	1	EF3030_Pellet_10	EF3030_Pellet_04	EF3030_Pellet_10/EF3030_Pellet_04	rots	median	none	none	1.5	0.05	1.09247	up	1.09247	Cohen's d	0.439674	0.415653	0.0989482	0.7804	small	100917	Q6	90887.5	Q6
pavA	pavA	EF3030_RS04650	pavA	pavA	Rqc2 family fibronectin-binding protein PavA	-0.17055	Q4/Q4	-0.775449	0.506699	26	0.527498	1	EF3030_Pellet_10	EF3030_Pellet_04	EF3030_Pellet_10/EF3030_Pellet_04	rots	median	none	none	1.5	0.05	1.12549	down	-1.12549	Cohen's d	-0.174738	0.548057	-0.491673	0.142196	negligible	26914.2	Q4	32449.7	Q4
pavB	pavB	EF3030_RS00420	pavB	pavB	fibronectin-binding SSURE repeat adhesin PavB	-0.221362	Q1/Q2	-0.619141	0.558434	18	0.693044	1	EF3030_Pellet_10	EF3030_Pellet_04	EF3030_Pellet_10/EF3030_Pellet_04	rots	median	none	none	1.5	0.05	1.16583	down	-1.16583	Cohen's d	0.00835879	0.597929	-0.373194	0.389911	negligible	3544.57	Q1	4821.97	Q2
pbp1a	pbp1a	EF3030_RS01785	pbp1a	pbp1a	penicillin-binding protein PBP1A	-0.0244659	Q7/Q7	-0.194819	0.886147	32	1	1	EF3030_Pellet_10	EF3030_Pellet_04	EF3030_Pellet_10/EF3030_Pellet_04	rots	median	none	none	1.5	0.05	1.0171	down	-1.0171	Cohen's d	0.152599	0.344185	-0.132525	0.437723	negligible	177903	Q7	187913	Q7
pbp1b	pbp1b	EF3030_RS10350	pbp1b	pbp1b	penicillin-binding protein PBP1B	0.0373009	Q4/Q4	0.183556	0.876767	23	0.999996	1	EF3030_Pellet_10	EF3030_Pellet_04	EF3030_Pellet_10/EF3030_Pellet_04	rots	median	none	none	1.5	0.05	1.02619	up	1.02619	Cohen's d	0.28686	0.389225	-0.0515498	0.625269	small	26517.2	Q4	26456.5	Q4
pbp2a	pbp2a	EF3030_RS09845	pbp2a	pbp2a	penicillin-binding protein PBP2A	-0.175921	Q4/Q5	-1.10033	0.418284	29	0.185724	0.557653	EF3030_Pellet_10	EF3030_Pellet_04	EF3030_Pellet_10/EF3030_Pellet_04	rots	median	none	none	1.5	0.05	1.12969	down	-1.12969	Cohen's d	-0.430005	0.300827	-0.732718	-0.127291	small	33001.1	Q4	39341	Q5
pbp2b	pbp2b	EF3030_RS07880	pbp2b	pbp2b	penicillin-binding protein 2B	0.174734	Q5/Q5	0.791295	0.501707	26	0.50701	1	EF3030_Pellet_10	EF3030_Pellet_04	EF3030_Pellet_10/EF3030_Pellet_04	rots	median	none	none	1.5	0.05	1.12876	up	1.12876	Cohen's d	0.590091	0.378999	0.266949	0.913234	medium	53159.4	Q5	50261.8	Q5
pbp2X	pbp2X	EF3030_RS01625	pbp2X	pbp2X	penicillin-binding protein 2X	-0.0217213	Q7/Q7	-0.135235	0.916301	30	1	1	EF3030_Pellet_10	EF3030_Pellet_04	EF3030_Pellet_10/EF3030_Pellet_04	rots	median	none	none	1.5	0.05	1.01517	down	-1.01517	Cohen's d	-0.127925	0.230799	-0.4224	0.16655	negligible	133643	Q7	117332	Q7
pbp3	pbp3	EF3030_RS04125	pbp3	pbp3	D-alanyl-D-alanine carboxypeptidase PBP3	0.122404	Q4/Q4	0.0478523	0.953655	5	0.999072	1	EF3030_Pellet_10	EF3030_Pellet_04	EF3030_Pellet_10/EF3030_Pellet_04	rots	median	none	none	1.5	0.05	1.08855	up	1.08855	Cohen's d	0.121888	0.682153	-0.626779	0.870555	negligible	32563.2	Q4	34191.2	Q4
pcp	pcp	EF3030_RS04050	pcp	pcp	pyroglutamyl-peptidase I	-0.182978	Q7/Q7	-1.22905	0.360913	8	0.203761	0.598391	EF3030_Pellet_10	EF3030_Pellet_04	EF3030_Pellet_10/EF3030_Pellet_04	rots	median	none	none	1.5	0.05	1.13522	down	-1.13522	Cohen's d	-0.071917	0.263252	-0.653178	0.509344	negligible	145090	Q7	169858	Q7
pcpA	pcpA	EF3030_RS10555	pcpA	pcpA	choline-binding protein PcpA	-0.481885	Q3/Q3	-1.48065	0.207842	20	0.00170668	0.0132038	EF3030_Pellet_10	EF3030_Pellet_04	EF3030_Pellet_10/EF3030_Pellet_04	rots	median	none	none	1.5	0.05	1.39657	down	-1.39657	Cohen's d	-0.659994	0.385638	-1.03125	-0.288735	medium	11294.9	Q3	14862.4	Q3
pcrA	pcrA	EF3030_RS05900	pcrA	pcrA	DNA helicase PcrA	-0.14425	Q6/Q6	-0.840527	0.528963	36	0.636932	1	EF3030_Pellet_10	EF3030_Pellet_04	EF3030_Pellet_10/EF3030_Pellet_04	rots	median	none	none	1.5	0.05	1.10516	down	-1.10516	Cohen's d	-0.0460805	0.328505	-0.31435	0.222189	negligible	98426.1	Q6	107126	Q6
pdrM	pdrM	EF3030_RS05605	pdrM	pdrM	sodium-coupled multidrug efflux MATE transporter PdrM	-0.180282	Q3/Q3	-0.570303	0.596299	4	0.660467	1	EF3030_Pellet_10	EF3030_Pellet_04	EF3030_Pellet_10/EF3030_Pellet_04	rots	median	none	none	1.5	0.05	1.13311	down	-1.13311	Cohen's d	-0.492091	0.219501	-1.35146	0.367282	small	12225.5	Q3	18685.5	Q3
pdxS	pdxS	EF3030_RS06900	pdxS	pdxS	pyridoxal 5'-phosphate synthase lyase subunit PdxS	0.400209	Q10/Q10	2.14379	0.0981567	14	5.0787e-05	0.000641075	EF3030_Pellet_10	EF3030_Pellet_04	EF3030_Pellet_10/EF3030_Pellet_04	rots	median	none	none	1.5	0.05	1.3197	up	1.3197	Cohen's d	0.689112	0.54879	0.242308	1.13591	medium	1.57485e+06	Q10	1.23339e+06	Q10
pdxT	pdxT	EF3030_RS06895	pdxT	pdxT	pyridoxal 5'-phosphate synthase glutaminase subunit PdxT	0.184298	Q7/Q7	0.982646	0.441984	7	0.374785	0.911041	EF3030_Pellet_10	EF3030_Pellet_04	EF3030_Pellet_10/EF3030_Pellet_04	rots	median	none	none	1.5	0.05	1.13626	up	1.13626	Cohen's d	1.21594	0.139968	0.53703	1.89485	large	123800	Q7	113461	Q7
pepA	pepA	EF3030_RS08950	pepA	pepA	glutamyl aminopeptidase	0.070171	Q9/Q9	0.25789	0.816414	19	0.999213	1	EF3030_Pellet_10	EF3030_Pellet_04	EF3030_Pellet_10/EF3030_Pellet_04	rots	median	none	none	1.5	0.05	1.04984	up	1.04984	Cohen's d	-0.137201	0.269358	-0.508782	0.234381	negligible	452349	Q9	457090	Q9
pepC	pepC	EF3030_RS01415	pepC	pepC	aminopeptidase C	-0.134611	Q9/Q9	-0.789877	0.492859	21	0.473594	1	EF3030_Pellet_10	EF3030_Pellet_04	EF3030_Pellet_10/EF3030_Pellet_04	rots	median	none	none	1.5	0.05	1.0978	down	-1.0978	Cohen's d	-0.383044	0.255814	-0.73892	-0.0271686	small	1.02828e+06	Q9	1.12985e+06	Q9
pepF	pepF	EF3030_RS08485	pepF	pepF	oligoendopeptidase F	0.0472979	Q9/Q9	0.367004	0.789435	26	0.999499	1	EF3030_Pellet_10	EF3030_Pellet_04	EF3030_Pellet_10/EF3030_Pellet_04	rots	median	none	none	1.5	0.05	1.03333	up	1.03333	Cohen's d	0.135294	0.1836	-0.181399	0.451987	negligible	481064	Q9	465958	Q9
pepF_2	pepF_2	EF3030_RS04715	pepF_2	pepF_2	oligoendopeptidase F	-0.151168	Q7/Q7	-1.10382	0.361076	21	0.0943268	0.348659	EF3030_Pellet_10	EF3030_Pellet_04	EF3030_Pellet_10/EF3030_Pellet_04	rots	median	none	none	1.5	0.05	1.11047	down	-1.11047	Cohen's d	-0.107666	0.293634	-0.460578	0.245246	negligible	157938	Q7	179176	Q7
pepO	pepO	EF3030_RS07745	pepO	pepO	endopeptidase PepO	0.156433	Q9/Q9	1.01177	0.428821	45	0.167218	0.515419	EF3030_Pellet_10	EF3030_Pellet_04	EF3030_Pellet_10/EF3030_Pellet_04	rots	median	none	none	1.5	0.05	1.11453	up	1.11453	Cohen's d	0.237373	0.339777	-0.0031113	0.477856	small	1.19527e+06	Q9	1.07622e+06	Q9
pepT	pepT	EF3030_RS04865	pepT	pepT	peptidase T	-0.0615077	Q9/Q9	-0.446801	0.737574	18	0.98525	1	EF3030_Pellet_10	EF3030_Pellet_04	EF3030_Pellet_10/EF3030_Pellet_04	rots	median	none	none	1.5	0.05	1.04356	down	-1.04356	Cohen's d	0.109922	0.54135	-0.271917	0.491761	negligible	561466	Q9	571781	Q9
pepV	pepV	EF3030_RS02930	pepV	pepV	dipeptidase PepV	-0.119759	Q9/Q9	-1.00665	0.462411	21	0.363497	0.894139	EF3030_Pellet_10	EF3030_Pellet_04	EF3030_Pellet_10/EF3030_Pellet_04	rots	median	none	none	1.5	0.05	1.08655	down	-1.08655	Cohen's d	-0.577364	0.218034	-0.937293	-0.217435	medium	575659	Q9	619163	Q9
pfbA	pfbA	EF3030_RS08795	pfbA	pfbA	multi-ligand-binding adhesin PfbA	1.09269	Q1/Q1	0.69782	0.445188	4	0.407507	0.956611	EF3030_Pellet_10	EF3030_Pellet_04	EF3030_Pellet_10/EF3030_Pellet_04	rots	median	none	none	1.5	0.05	2.13271	up	2.13271	Cohen's d	0.452773	1.20573	-0.404662	1.31021	small	36.1333	Q1	55.4	Q1
pfkA	pfkA	EF3030_RS04270	pfkA	pfkA	6-phosphofructokinase	-0.123787	Q10/Q10	-0.773776	0.528199	16	0.590691	1	EF3030_Pellet_10	EF3030_Pellet_04	EF3030_Pellet_10/EF3030_Pellet_04	rots	median	none	none	1.5	0.05	1.08959	down	-1.08959	Cohen's d	-0.0205206	0.379049	-0.425824	0.384783	negligible	1.66491e+06	Q10	1.80285e+06	Q10
pfkB	pfkB	EF3030_RS04165	pfkB	pfkB	1-phosphofructokinase	-1.21468	Q4/Q6	-5.53694	0.00456641	13	6.93601e-14	3.69664e-12	EF3030_Pellet_10	EF3030_Pellet_04	EF3030_Pellet_10/EF3030_Pellet_04	rots	median	down	down	1.5	0.05	2.3209	down	-2.3209	Cohen's d	-1.8303	0.447919	-2.36752	-1.29308	large	32949.1	Q4	81441	Q6
pflA	pflA	EF3030_RS09595	pflA	pflA	pyruvate formate-lyase-activating protein	0.386547	Q5/Q4	1.51897	0.189148	13	0.00506894	0.0343142	EF3030_Pellet_10	EF3030_Pellet_04	EF3030_Pellet_10/EF3030_Pellet_04	rots	median	none	none	1.5	0.05	1.30726	up	1.30726	Cohen's d	0.594249	0.39284	0.133377	1.05512	medium	50542.1	Q5	37517.4	Q4
pflB	pflB	EF3030_RS02260	pflB	pflB	formate C-acetyltransferase	0.216417	Q9/Q9	1.39953	0.258588	42	0.000390837	0.0037246	EF3030_Pellet_10	EF3030_Pellet_04	EF3030_Pellet_10/EF3030_Pellet_04	rots	median	none	none	1.5	0.05	1.16184	up	1.16184	Cohen's d	0.352299	0.351469	0.102248	0.60235	small	593492	Q9	496429	Q9
pgsA	pgsA	EF3030_RS11005	pgsA	pgsA	CDP-diacylglycerol--glycerol-3-phosphate 3-phosphatidyltransferase	-0.0123376	Q2/Q2	0.424169	0.844882	2	0.901254	1	EF3030_Pellet_10	EF3030_Pellet_04	EF3030_Pellet_10/EF3030_Pellet_04	rots	median	none	none	1.5	0.05	1.00859	down	-1.00859	Cohen's d	0.528368	0.578212	-0.780302	1.83704	medium	6397.23	Q2	6400.07	Q2
pheA	pheA	EF3030_RS06380	pheA	pheA	prephenate dehydratase	0.0508082	Q5/Q5	0.364519	0.783594	9	0.972776	1	EF3030_Pellet_10	EF3030_Pellet_04	EF3030_Pellet_10/EF3030_Pellet_04	rots	median	none	none	1.5	0.05	1.03585	up	1.03585	Cohen's d	0.0772831	0.177881	-0.469061	0.623627	negligible	51471.1	Q5	55610.3	Q5
pheS	pheS	EF3030_RS02740	pheS	pheS	phenylalanine--tRNA ligase subunit alpha	-0.0374522	Q7/Q7	-0.229638	0.782412	19	0.996917	1	EF3030_Pellet_10	EF3030_Pellet_04	EF3030_Pellet_10/EF3030_Pellet_04	rots	median	none	none	1.5	0.05	1.0263	down	-1.0263	Cohen's d	0.261519	0.466351	-0.111209	0.634247	small	163837	Q7	160275	Q7
pheT	pheT	EF3030_RS02750	pheT	pheT	phenylalanine--tRNA ligase subunit beta	-0.0437536	Q7/Q7	-0.219878	0.854142	33	0.999999	1	EF3030_Pellet_10	EF3030_Pellet_04	EF3030_Pellet_10/EF3030_Pellet_04	rots	median	none	none	1.5	0.05	1.03079	down	-1.03079	Cohen's d	0.0853309	0.595381	-0.195105	0.365766	negligible	211435	Q7	215487	Q7
phoU	phoU	EF3030_RS10300	phoU	phoU	phosphate signaling complex protein PhoU	-0.209527	Q1/Q2	-1.18002	0.295681	5	0.157413	0.492464	EF3030_Pellet_10	EF3030_Pellet_04	EF3030_Pellet_10/EF3030_Pellet_04	rots	median	none	none	1.5	0.05	1.15631	down	-1.15631	Cohen's d	-0.460477	0.38758	-1.2183	0.297343	small	3113.6	Q1	5403.97	Q2
phoU_2	phoU_2	EF3030_RS06510	phoU_2	phoU_2	phosphate signaling complex protein PhoU	-0.0241481	Q9/Q9	-0.274989	0.84078	17	0.999532	1	EF3030_Pellet_10	EF3030_Pellet_04	EF3030_Pellet_10/EF3030_Pellet_04	rots	median	none	none	1.5	0.05	1.01688	down	-1.01688	Cohen's d	0.137434	0.177149	-0.255915	0.530782	negligible	914307	Q9	955074	Q9
phtD	phtD	EF3030_RS04835	phtD	phtD	pneumococcal histidine triad protein PhtD	3.62549	Q10/Q7	11.7541	0.00105731	59	3.05513e-73	4.39633e-70	EF3030_Pellet_10	EF3030_Pellet_04	EF3030_Pellet_10/EF3030_Pellet_04	rots	median	up	up	1.5	0.05	12.3419	up	12.3419	Cohen's d	1.93611	0.76106	1.68276	2.18946	large	1.77322e+06	Q10	127176	Q7
phtE	phtE	EF3030_RS04840	phtE	phtE	pneumococcal histidine triad protein PhtE	3.48815	Q6/Q2	10.9625	0.00116609	43	3.01965e-53	2.17264e-50	EF3030_Pellet_10	EF3030_Pellet_04	EF3030_Pellet_10/EF3030_Pellet_04	rots	median	up	up	1.5	0.05	11.2212	up	11.2212	Cohen's d	2.82631	0.516616	2.47967	3.17295	large	95892.8	Q6	7309.57	Q2
pknB	pknB	EF3030_RS08180	pknB	pknB	serine/threonine-protein kinase StkP	0.0854447	Q8/Q8	0.605439	0.654174	34	0.968327	1	EF3030_Pellet_10	EF3030_Pellet_04	EF3030_Pellet_10/EF3030_Pellet_04	rots	median	none	none	1.5	0.05	1.06101	up	1.06101	Cohen's d	0.0234781	0.260873	-0.252635	0.299592	negligible	357656	Q8	346237	Q8
plsX	plsX	EF3030_RS00215	plsX	plsX	phosphate acyltransferase PlsX	-0.080404	Q7/Q7	-0.231024	0.789799	15	0.994149	1	EF3030_Pellet_10	EF3030_Pellet_04	EF3030_Pellet_10/EF3030_Pellet_04	rots	median	none	none	1.5	0.05	1.05731	down	-1.05731	Cohen's d	0.0603794	0.439851	-0.358674	0.479432	negligible	163395	Q7	163279	Q7
ply	ply	EF3030_RS09370	ply	ply	cholesterol-dependent cytolysin pneumolysin	0.406305	Q10/Q10	2.78625	0.0605953	32	1.93724e-12	8.44754e-11	EF3030_Pellet_10	EF3030_Pellet_04	EF3030_Pellet_10/EF3030_Pellet_04	rots	median	none	none	1.5	0.05	1.32529	up	1.32529	Cohen's d	0.923949	0.339797	0.624433	1.22346	large	1.68176e+06	Q10	1.32803e+06	Q10
pmp23	pmp23	EF3030_RS04960	pmp23	pmp23	cell wall hydrolase Pmp23	-0.102036	Q2/Q2	-0.526991	0.668551	6	0.812494	1	EF3030_Pellet_10	EF3030_Pellet_04	EF3030_Pellet_10/EF3030_Pellet_04	rots	median	none	none	1.5	0.05	1.07329	down	-1.07329	Cohen's d	-0.36544	0.326039	-1.04849	0.317605	small	10284.7	Q2	11098.4	Q2
pnp	pnp	EF3030_RS02785	pnp	pnp	polyribonucleotide nucleotidyltransferase	-0.024008	Q8/Q8	-0.145174	0.908557	39	1	1	EF3030_Pellet_10	EF3030_Pellet_04	EF3030_Pellet_10/EF3030_Pellet_04	rots	median	none	none	1.5	0.05	1.01678	down	-1.01678	Cohen's d	0.105191	0.520701	-0.152584	0.362967	negligible	347902	Q8	355502	Q8
polA	polA	EF3030_RS00185	polA	polA	DNA polymerase I	-0.308583	Q6/Q7	-1.79051	0.15361	43	4.78106e-08	1.08043e-06	EF3030_Pellet_10	EF3030_Pellet_04	EF3030_Pellet_10/EF3030_Pellet_04	rots	median	none	none	1.5	0.05	1.23849	down	-1.23849	Cohen's d	-0.403556	0.346893	-0.651242	-0.155869	small	98178.5	Q6	121787	Q7
ppc	ppc	EF3030_RS06000	ppc	ppc	phosphoenolpyruvate carboxylase	0.235341	Q9/Q9	1.4704	0.253746	49	0.000104089	0.00117941	EF3030_Pellet_10	EF3030_Pellet_04	EF3030_Pellet_10/EF3030_Pellet_04	rots	median	none	none	1.5	0.05	1.17719	up	1.17719	Cohen's d	0.497967	0.364423	0.26487	0.731064	small	532899	Q9	475170	Q9
prfA	prfA	EF3030_RS04930	prfA	prfA	peptide chain release factor 1	0.0597724	Q8/Q8	0.389691	0.763164	23	0.997128	1	EF3030_Pellet_10	EF3030_Pellet_04	EF3030_Pellet_10/EF3030_Pellet_04	rots	median	none	none	1.5	0.05	1.0423	up	1.0423	Cohen's d	0.159109	0.199463	-0.178106	0.496323	negligible	322088	Q8	312578	Q8
[truncated: 3,011 more rows]
