# Supplementary material for: The global proteome of Streptococcus pneumoniae EF3030 under nutrient-defined in vitro conditions
Source: Front Cell Infect Microbiol. 2025 Jul 11;15:1606161. doi: 10.3389/fcimb.2025.1606161 (PMC12289677; doi:10.3389/fcimb.2025.1606161)
Supplement: Supplementary file 3 [file Table3.xlsx]

## Sheet: stat_IBAQ
PG.Protein_1st	PG.ProteinGroups	PG.ProteinNames	PG.UniProtIds	PG.ProteinAccessions	PG.ProteinDescriptions	slr	iBAQ_quantile_comp	t	score	n	p	p.fdr	group1	group2	slr_ratio_meta	test	type	significant_changed	significant_changed_raw_p	significant_changed_fc	significant_changed_p_value	fold_change_absolute	fold_change_direction	fold_change	effect_size_method	d	d_pooled_SD	d_95CI_lower	d_95CI_upper	d_magnitute	group1__mean_iBAQ	group_1__iBAQ_quantiles	group2__mean_iBAQ	group_2__iBAQ_quantiles
accB	accB	EF3030_RS02070	accB	accB	acetyl-CoA carboxylase biotin carboxyl carrier protein	0.415534	Q9/Q9	1.91943	0.118606	10	0.00121235	0.00953803	EF3030_SN_OD_10	EF3030_SN_OD_04	EF3030_SN_OD_10/EF3030_SN_OD_04	rots	median	none	none	1.5	0.05	1.33379	up	1.33379	Cohen's d	1.3005	0.222762	0.731642	1.86936	large	306930	Q9	272820	Q9
accC	accC	EF3030_RS02080	accC	accC	acetyl-CoA carboxylase biotin carboxylase subunit	-0.147622	Q8/Q8	-1.25913	0.205113	22	0.000958313	0.00784275	EF3030_SN_OD_10	EF3030_SN_OD_04	EF3030_SN_OD_10/EF3030_SN_OD_04	rots	median	none	none	1.5	0.05	1.10774	down	-1.10774	Cohen's d	-0.279116	0.547697	-0.62518	0.066949	small	136092	Q8	149469	Q8
accD	accD	EF3030_RS02085	accD	accD	acetyl-CoA carboxylase, carboxyltransferase subunit beta	-0.40158	Q8/Q8	-2.19416	0.091966	16	1.02077e-05	0.000154636	EF3030_SN_OD_10	EF3030_SN_OD_04	EF3030_SN_OD_10/EF3030_SN_OD_04	rots	median	none	none	1.5	0.05	1.32095	down	-1.32095	Cohen's d	-0.54878	0.391891	-0.961631	-0.135928	medium	99118.3	Q8	132704	Q8
acpS	acpS	EF3030_RS08010	acpS	acpS	holo-ACP synthase	0.112757	Q2/Q2	0.3317	0.793299	4	0.916877	1	EF3030_SN_OD_10	EF3030_SN_OD_04	EF3030_SN_OD_10/EF3030_SN_OD_04	rots	median	none	none	1.5	0.05	1.08129	up	1.08129	Cohen's d	0.365149	0.388016	-0.488533	1.21883	small	1784.9	Q2	1739.53	Q2
adcA	adcA	EF3030_RS10720	adcA	adcA	zinc ABC transporter substrate-binding lipoprotein AdcA	1.19277	Q8/Q6	5.34804	0.00774778	24	1.00489e-20	1.30087e-18	EF3030_SN_OD_10	EF3030_SN_OD_04	EF3030_SN_OD_10/EF3030_SN_OD_04	rots	median	up	up	1.5	0.05	2.28591	up	2.28591	Cohen's d	1.63844	0.480177	1.25769	2.0192	large	91748.2	Q8	40066.6	Q6
adcAII	adcAII	EF3030_RS04830	adcAII	adcAII	zinc-binding lipoprotein AdcAII	2.68781	Q9/Q7	13.723	0.000926682	13	1.00212e-18	1.0193e-16	EF3030_SN_OD_10	EF3030_SN_OD_04	EF3030_SN_OD_10/EF3030_SN_OD_04	rots	median	up	up	1.5	0.05	6.44333	up	6.44333	Cohen's d	6.09373	0.243082	5.02244	7.16501	large	409718	Q9	66439	Q7
adcR	adcR	EF3030_RS10735	adcR	adcR	zinc-dependent transcriptional regulator AdcR	1.53979	Q6/Q4	4.44581	0.0160889	4	0.000175302	0.00174273	EF3030_SN_OD_10	EF3030_SN_OD_04	EF3030_SN_OD_10/EF3030_SN_OD_04	rots	median	up	up	1.5	0.05	2.90751	up	2.90751	Cohen's d	2.76038	0.421197	1.57734	3.94341	large	26926.8	Q6	8210.83	Q4
addA	addA	EF3030_RS05680	addA	addA	helicase-exonuclease AddAB subunit AddA	-0.117627	Q3/Q3	-0.495949	0.676136	62	0.997998	1	EF3030_SN_OD_10	EF3030_SN_OD_04	EF3030_SN_OD_10/EF3030_SN_OD_04	rots	median	none	none	1.5	0.05	1.08495	down	-1.08495	Cohen's d	-0.0823919	0.480289	-0.286384	0.1216	negligible	7144.4	Q3	7414.6	Q3
adhE	adhE	EF3030_RS09920	adhE	adhE	bifunctional acetaldehyde-CoA/alcohol dehydrogenase	0.333328	Q10/Q10	0.471693	0.708331	54	0.999368	1	EF3030_SN_OD_10	EF3030_SN_OD_04	EF3030_SN_OD_10/EF3030_SN_OD_04	rots	median	none	none	1.5	0.05	1.25992	up	1.25992	Cohen's d	0.418427	0.701321	0.197452	0.639401	small	1.52631e+06	Q10	1.20707e+06	Q10
adhP	adhP	EF3030_RS01435	adhP	adhP	alcohol dehydrogenase AdhP	-0.0539798	Q8/Q8	-0.132009	0.912941	18	0.999998	1	EF3030_SN_OD_10	EF3030_SN_OD_04	EF3030_SN_OD_10/EF3030_SN_OD_04	rots	median	none	none	1.5	0.05	1.03812	down	-1.03812	Cohen's d	0.0680826	0.664278	-0.313579	0.449744	negligible	134143	Q8	141344	Q8
aguA	aguA	EF3030_RS04415	aguA	aguA	agmatine deiminase	-0.0580757	Q5/Q5	-0.315627	0.774329	14	0.988716	1	EF3030_SN_OD_10	EF3030_SN_OD_04	EF3030_SN_OD_10/EF3030_SN_OD_04	rots	median	none	none	1.5	0.05	1.04108	down	-1.04108	Cohen's d	-0.34769	0.203861	-0.785063	0.0896824	small	13903	Q5	14001	Q5
aguB	aguB	EF3030_RS04420	aguB	aguB	N-carbamoylputrescine amidase	-0.00127784	Q7/Q7	-0.00986624	0.991406	13	1	1	EF3030_SN_OD_10	EF3030_SN_OD_04	EF3030_SN_OD_10/EF3030_SN_OD_04	rots	median	none	none	1.5	0.05	1.00089	down	-1.00089	Cohen's d	0.258773	0.368186	-0.194136	0.711682	small	58191.4	Q7	57977.6	Q7
alaS	alaS	EF3030_RS06450	alaS	alaS	alanine--tRNA ligase	-0.11821	Q8/Q8	-0.975976	0.319187	49	0.00421751	0.0270528	EF3030_SN_OD_10	EF3030_SN_OD_04	EF3030_SN_OD_10/EF3030_SN_OD_04	rots	median	none	none	1.5	0.05	1.08539	down	-1.08539	Cohen's d	-0.179511	0.476281	-0.40954	0.0505169	negligible	153956	Q8	169724	Q8
alr	alr	EF3030_RS08005	alr	alr	alanine racemase	0.0717943	Q5/Q5	0.558891	0.479234	17	0.430991	0.938426	EF3030_SN_OD_10	EF3030_SN_OD_04	EF3030_SN_OD_10/EF3030_SN_OD_04	rots	median	none	none	1.5	0.05	1.05102	up	1.05102	Cohen's d	0.391129	0.432096	-0.00549462	0.787753	small	14966.1	Q5	14693.1	Q5
amaP	amaP	EF3030_RS08610	amaP	amaP	alkaline shock response membrane anchor protein AmaP	0.164539	Q7/Q7	0.794515	0.517361	9	0.542655	1	EF3030_SN_OD_10	EF3030_SN_OD_04	EF3030_SN_OD_10/EF3030_SN_OD_04	rots	median	none	none	1.5	0.05	1.12081	up	1.12081	Cohen's d	0.750599	0.394186	0.185556	1.31564	medium	45593.4	Q7	43418.8	Q7
arcA	arcA	EF3030_RS10605	arcA	arcA	arginine deiminase	-0.411345	Q5/Q5	-1.07893	0.379469	23	0.117748	0.389938	EF3030_SN_OD_10	EF3030_SN_OD_04	EF3030_SN_OD_10/EF3030_SN_OD_04	rots	median	none	none	1.5	0.05	1.32993	down	-1.32993	Cohen's d	-0.787008	0.379461	-1.13648	-0.437536	medium	12525.9	Q5	16495.7	Q5
arcC	arcC	EF3030_RS10615	arcC	arcC	carbamate kinase	-0.59099	Q2/Q3	-1.06697	0.396586	13	0.221073	0.596228	EF3030_SN_OD_10	EF3030_SN_OD_04	EF3030_SN_OD_10/EF3030_SN_OD_04	rots	median	none	none	1.5	0.05	1.50628	down	-1.50628	Cohen's d	-0.1962	0.725826	-0.648309	0.255909	negligible	3131.47	Q2	4181.2	Q3
argF	argF	EF3030_RS10610	argF	argF	ornithine carbamoyltransferase	-0.0378615	Q5/Q6	-0.0886587	0.940712	13	0.999997	1	EF3030_SN_OD_10	EF3030_SN_OD_04	EF3030_SN_OD_10/EF3030_SN_OD_04	rots	median	none	none	1.5	0.05	1.02659	down	-1.02659	Cohen's d	0.0361225	0.418367	-0.414939	0.487184	negligible	21656.8	Q5	23584.1	Q6
argR	argR	EF3030_RS10250	argR	argR	arginine repressor	-0.14071	Q4/Q3	-0.453968	0.709702	5	0.849516	1	EF3030_SN_OD_10	EF3030_SN_OD_04	EF3030_SN_OD_10/EF3030_SN_OD_04	rots	median	none	none	1.5	0.05	1.10245	down	-1.10245	Cohen's d	-0.183966	0.244965	-0.933519	0.565587	negligible	7498.9	Q4	7793.2	Q3
argS	argS	EF3030_RS10255	argS	argS	arginine--tRNA ligase	0.185011	Q9/Q9	1.19139	0.169323	48	6.35179e-08	1.6625e-06	EF3030_SN_OD_10	EF3030_SN_OD_04	EF3030_SN_OD_10/EF3030_SN_OD_04	rots	median	none	none	1.5	0.05	1.13683	up	1.13683	Cohen's d	0.618735	0.442199	0.381284	0.856186	medium	394238	Q9	349568	Q9
aroA	aroA	EF3030_RS06390	aroA	aroA	3-phosphoshikimate 1-carboxyvinyltransferase	0.0739365	Q9/Q9	0.537132	0.546033	22	0.669198	1	EF3030_SN_OD_10	EF3030_SN_OD_04	EF3030_SN_OD_10/EF3030_SN_OD_04	rots	median	none	none	1.5	0.05	1.05258	up	1.05258	Cohen's d	0.120749	0.370706	-0.223956	0.465455	negligible	235406	Q9	234375	Q9
aroB	aroB	EF3030_RS06410	aroB	aroB	3-dehydroquinate synthase	0.0725018	Q7/Q7	0.696294	0.551168	19	0.674789	1	EF3030_SN_OD_10	EF3030_SN_OD_04	EF3030_SN_OD_10/EF3030_SN_OD_04	rots	median	none	none	1.5	0.05	1.05154	up	1.05154	Cohen's d	0.200489	0.310312	-0.171587	0.572565	small	49587.6	Q7	48158.4	Q7
aroC	aroC	EF3030_RS06405	aroC	aroC	chorismate synthase	0.0158412	Q8/Q8	0.0513284	0.949311	27	1	1	EF3030_SN_OD_10	EF3030_SN_OD_04	EF3030_SN_OD_10/EF3030_SN_OD_04	rots	median	none	none	1.5	0.05	1.01104	up	1.01104	Cohen's d	0.167338	0.468848	-0.143531	0.478206	negligible	126155	Q8	129172	Q8
aroD	aroD	EF3030_RS06420	aroD	aroD	type I 3-dehydroquinate dehydratase	-0.0224103	Q8/Q8	-0.183037	0.825756	12	0.995747	1	EF3030_SN_OD_10	EF3030_SN_OD_04	EF3030_SN_OD_10/EF3030_SN_OD_04	rots	median	none	none	1.5	0.05	1.01565	down	-1.01565	Cohen's d	0.314815	0.158615	-0.158181	0.787811	small	96725.9	Q8	98924.5	Q8
asnA	asnA	EF3030_RS09565	asnA	asnA	aspartate--ammonia ligase	0.0962702	Q10/Q10	0.386167	0.692256	26	0.980278	1	EF3030_SN_OD_10	EF3030_SN_OD_04	EF3030_SN_OD_10/EF3030_SN_OD_04	rots	median	none	none	1.5	0.05	1.06901	up	1.06901	Cohen's d	0.232886	0.287924	-0.0845154	0.550288	small	886429	Q10	844585	Q10
asnS	asnS	EF3030_RS07250	asnS	asnS	asparagine--tRNA ligase	0.0131576	Q9/Q9	0.117849	0.891969	35	1	1	EF3030_SN_OD_10	EF3030_SN_OD_04	EF3030_SN_OD_10/EF3030_SN_OD_04	rots	median	none	none	1.5	0.05	1.00916	up	1.00916	Cohen's d	0.305667	0.256633	0.0319993	0.579335	small	419499	Q9	415661	Q9
asp1	asp1	EF3030_RS08345	asp1	asp1	accessory Sec system protein Asp1	0.145694	Q2/Q2	0.785799	0.52369	16	0.576367	1	EF3030_SN_OD_10	EF3030_SN_OD_04	EF3030_SN_OD_10/EF3030_SN_OD_04	rots	median	none	none	1.5	0.05	1.10626	up	1.10626	Cohen's d	0.470666	0.297586	0.0597999	0.881533	small	2744.37	Q2	2662.67	Q2
asp2	asp2	EF3030_RS08340	asp2	asp2	accessory Sec system protein Asp2	0.0808023	Q2/Q1	0.0650302	0.95914	10	0.999995	1	EF3030_SN_OD_10	EF3030_SN_OD_04	EF3030_SN_OD_10/EF3030_SN_OD_04	rots	median	none	none	1.5	0.05	1.05761	up	1.05761	Cohen's d	0.395168	0.427541	-0.126693	0.917029	small	1522.97	Q2	1331.27	Q1
asp3	asp3	EF3030_RS08335	asp3	asp3	accessory Sec system protein Asp3	-0.183645	Q2/Q2	-0.38097	0.760783	3	0.855704	1	EF3030_SN_OD_10	EF3030_SN_OD_04	EF3030_SN_OD_10/EF3030_SN_OD_04	rots	median	none	none	1.5	0.05	1.13575	down	-1.13575	Cohen's d	0.0852004	0.349314	-0.914586	1.08499	negligible	2375.97	Q2	2341.3	Q2
aspS	aspS	EF3030_RS10440	aspS	aspS	aspartate--tRNA ligase	-0.039879	Q8/Q8	-0.210108	0.84212	32	0.999997	1	EF3030_SN_OD_10	EF3030_SN_OD_04	EF3030_SN_OD_10/EF3030_SN_OD_04	rots	median	none	none	1.5	0.05	1.02803	down	-1.02803	Cohen's d	0.134821	0.326524	-0.150213	0.419854	negligible	147665	Q8	151579	Q8
atpA	atpA	EF3030_RS07080	atpA	atpA	F0F1 ATP synthase subunit alpha	0.0179011	Q10/Q10	0.124615	0.893136	26	1	1	EF3030_SN_OD_10	EF3030_SN_OD_04	EF3030_SN_OD_10/EF3030_SN_OD_04	rots	median	none	none	1.5	0.05	1.01249	up	1.01249	Cohen's d	0.201875	0.532768	-0.115261	0.519011	small	634566	Q10	629252	Q10
atpD	atpD	EF3030_RS07070	atpD	atpD	F0F1 ATP synthase subunit beta	0.00671879	Q10/Q10	0.0417046	0.995577	34	1	1	EF3030_SN_OD_10	EF3030_SN_OD_04	EF3030_SN_OD_10/EF3030_SN_OD_04	rots	median	none	none	1.5	0.05	1.00467	up	1.00467	Cohen's d	0.194352	0.266091	-0.0824026	0.471108	negligible	557696	Q10	572034	Q10
atpF	atpF	EF3030_RS07090	atpF	atpF	F0F1 ATP synthase subunit B	0.00797693	Q3/Q2	0.0662951	0.940512	4	0.995607	1	EF3030_SN_OD_10	EF3030_SN_OD_04	EF3030_SN_OD_10/EF3030_SN_OD_04	rots	median	none	none	1.5	0.05	1.00554	up	1.00554	Cohen's d	-0.205069	0.384842	-1.05395	0.643808	small	3849.8	Q3	3562.73	Q2
bgaA	bgaA	EF3030_RS03050	bgaA	bgaA	LPXTG-anchored adhesin/beta-galactosidase BgaA	0.486268	Q7/Q7	1.94045	0.130826	108	1.1563e-20	1.37214e-18	EF3030_SN_OD_10	EF3030_SN_OD_04	EF3030_SN_OD_10/EF3030_SN_OD_04	rots	median	none	none	1.5	0.05	1.40082	up	1.40082	Cohen's d	0.68356	0.426273	0.52484	0.84228	medium	62834.4	Q7	44920.3	Q7
bglA	bglA	EF3030_RS01325	bglA	bglA	6-phospho-beta-glucosidase	0.0680781	Q2/Q2	0.190173	0.878008	13	0.999648	1	EF3030_SN_OD_10	EF3030_SN_OD_04	EF3030_SN_OD_10/EF3030_SN_OD_04	rots	median	none	none	1.5	0.05	1.04832	up	1.04832	Cohen's d	0.412216	0.497765	-0.0435735	0.868006	small	3324.43	Q2	3222.27	Q2
birA	birA	EF3030_RS09135	birA	birA	bifunctional biotin--[acetyl-CoA-carboxylase	0.0986664	Q4/Q4	0.527312	0.64889	16	0.892178	1	EF3030_SN_OD_10	EF3030_SN_OD_04	EF3030_SN_OD_10/EF3030_SN_OD_04	rots	median	none	none	1.5	0.05	1.07078	up	1.07078	Cohen's d	0.284032	0.389796	-0.1233	0.691364	small	9674.67	Q4	8527.7	Q4
blpA	blpA	EF3030_RS02520	blpA	blpA	peptide cleavage/export ABC transporter BlpA	-0.0455123	Q7/Q6	-0.258542	0.834853	31	0.999993	1	EF3030_SN_OD_10	EF3030_SN_OD_04	EF3030_SN_OD_10/EF3030_SN_OD_04	rots	median	none	none	1.5	0.05	1.03205	down	-1.03205	Cohen's d	-0.0067197	0.300429	-0.296047	0.282607	negligible	41248.9	Q7	41666.9	Q6
blpU	blpU	EF3030_RS02525	blpU	blpU	bacteriocin-like peptide BlpU	2.1758	Q10/Q10	4.7608	0.0135188	3	0.00054333	0.00483563	EF3030_SN_OD_10	EF3030_SN_OD_04	EF3030_SN_OD_10/EF3030_SN_OD_04	rots	median	up	up	1.5	0.05	4.51836	up	4.51836	Cohen's d	2.20477	0.575108	0.93769	3.47184	large	3.12623e+06	Q10	727060	Q10
brnQ	brnQ	EF3030_RS02950	brnQ	brnQ	branched-chain amino acid transport system II carrier protein	-0.700846	Q5/Q5	-2.66084	0.0467364	5	0.000950629	0.00782483	EF3030_SN_OD_10	EF3030_SN_OD_04	EF3030_SN_OD_10/EF3030_SN_OD_04	rots	median	down	down	1.5	0.05	1.62546	down	-1.62546	Cohen's d	-1.5049	0.387738	-2.35215	-0.657644	large	12758.2	Q5	19129.3	Q5
budA	budA	EF3030_RS06495	budA	budA	acetolactate decarboxylase	-0.0495821	Q6/Q6	-0.239852	0.84387	8	0.990331	1	EF3030_SN_OD_10	EF3030_SN_OD_04	EF3030_SN_OD_10/EF3030_SN_OD_04	rots	median	none	none	1.5	0.05	1.03497	down	-1.03497	Cohen's d	-0.123416	0.374567	-0.705042	0.458209	negligible	24410.7	Q6	24804.4	Q6
carB	carB	EF3030_RS06125	carB	carB	carbamoyl-phosphate synthase large subunit	-0.14798	Q6/Q6	-1.00398	0.344062	59	0.00680072	0.0408617	EF3030_SN_OD_10	EF3030_SN_OD_04	EF3030_SN_OD_10/EF3030_SN_OD_04	rots	median	none	none	1.5	0.05	1.10802	down	-1.10802	Cohen's d	0.0765399	0.451974	-0.132597	0.285677	negligible	37538.3	Q6	41152.7	Q6
cbpC	cbpC	EF3030_RS01830	cbpC	cbpC	choline-binding protein CbpC	0.0139068	Q7/Q7	0.0942829	0.9247	16	0.999998	1	EF3030_SN_OD_10	EF3030_SN_OD_04	EF3030_SN_OD_10/EF3030_SN_OD_04	rots	median	none	none	1.5	0.05	1.00969	up	1.00969	Cohen's d	0.177938	0.240146	-0.228157	0.584032	negligible	48697.9	Q7	50301.6	Q7
cbpD	cbpD	EF3030_RS10895	cbpD	cbpD	choline binding-anchored murein hydrolase CbpD	5.77384	Q4/Q1	2.88016	0.058206	16	2.66191e-07	5.92274e-06	EF3030_SN_OD_10	EF3030_SN_OD_04	EF3030_SN_OD_10/EF3030_SN_OD_04	rots	median	up	up	1.5	0.05	54.7142	up	54.7142	Cohen's d	1.209	0.896772	0.768231	1.64976	large	7361.03	Q4	381.967	Q1
cbpE	cbpE	EF3030_RS04460	cbpE	cbpE	phosphorylcholine esterase CbpE	0.545688	Q7/Q7	1.71421	0.133868	26	3.16011e-06	5.5308e-05	EF3030_SN_OD_10	EF3030_SN_OD_04	EF3030_SN_OD_10/EF3030_SN_OD_04	rots	median	none	none	1.5	0.05	1.45972	up	1.45972	Cohen's d	0.491845	0.524614	0.170767	0.812924	small	66405.8	Q7	49112.7	Q7
cbpF	cbpF	EF3030_RS01925	cbpF	cbpF	choline-binding protein CbpF	1.68918	Q7/Q6	2.34992	0.0960117	3	0.0258846	0.120666	EF3030_SN_OD_10	EF3030_SN_OD_04	EF3030_SN_OD_10/EF3030_SN_OD_04	rots	median	none	up	1.5	0.05	3.22473	up	3.22473	Cohen's d	2.20225	0.370511	0.935724	3.46878	large	54963.4	Q7	31518.6	Q6
cbpJ	cbpJ	EF3030_RS01835	cbpJ	cbpJ	choline-binding protein CbpJ	0.110574	Q8/Q8	0.798346	0.419823	9	0.309298	0.752891	EF3030_SN_OD_10	EF3030_SN_OD_04	EF3030_SN_OD_10/EF3030_SN_OD_04	rots	median	none	none	1.5	0.05	1.07966	up	1.07966	Cohen's d	0.904121	0.325653	0.330757	1.47748	large	111565	Q8	109959	Q8
ccdA2	ccdA2	EF3030_RS04815	ccdA2	ccdA2	thiol-disulfide oxidoreductase-associated membrane protein CcdA2	-0.227036	Q3/Q4	-0.988302	0.396577	2	0.369262	0.838214	EF3030_SN_OD_10	EF3030_SN_OD_04	EF3030_SN_OD_10/EF3030_SN_OD_04	rots	median	none	none	1.5	0.05	1.17043	down	-1.17043	Cohen's d	-0.848574	0.203007	-2.19164	0.494491	large	6559.97	Q3	8413.47	Q4
ccpA	ccpA	EF3030_RS09715	ccpA	ccpA	catabolite control protein A	-0.0201835	Q9/Q9	-0.176395	0.82675	23	0.999853	1	EF3030_SN_OD_10	EF3030_SN_OD_04	EF3030_SN_OD_10/EF3030_SN_OD_04	rots	median	none	none	1.5	0.05	1.01409	down	-1.01409	Cohen's d	-0.00269186	0.296599	-0.339374	0.333991	negligible	326966	Q9	335027	Q9
cdaA	cdaA	EF3030_RS07355	cdaA	cdaA	diadenylate cyclase CdaA	-0.160522	Q6/Q7	-1.40445	0.117466	7	0.00496277	0.031362	EF3030_SN_OD_10	EF3030_SN_OD_04	EF3030_SN_OD_10/EF3030_SN_OD_04	rots	median	none	none	1.5	0.05	1.11769	down	-1.11769	Cohen's d	-1.53701	0.078429	-2.24687	-0.827151	large	40373.1	Q6	45215.2	Q7
ciaH	ciaH	EF3030_RS03780	ciaH	ciaH	two-component system sensor histidine kinase CiaH	-0.326931	Q3/Q3	-1.95844	0.0941442	16	1.22594e-05	0.000179974	EF3030_SN_OD_10	EF3030_SN_OD_04	EF3030_SN_OD_10/EF3030_SN_OD_04	rots	median	none	none	1.5	0.05	1.25434	down	-1.25434	Cohen's d	-0.842502	0.291633	-1.26539	-0.41961	large	5292.53	Q3	6770.3	Q3
ciaR	ciaR	EF3030_RS03775	ciaR	ciaR	two-component system response regulator CiaR	0.0543212	Q8/Q8	0.399237	0.716774	11	0.939273	1	EF3030_SN_OD_10	EF3030_SN_OD_04	EF3030_SN_OD_10/EF3030_SN_OD_04	rots	median	none	none	1.5	0.05	1.03837	up	1.03837	Cohen's d	0.294684	0.520977	-0.199785	0.789153	small	140683	Q8	133364	Q8
clpP	clpP	EF3030_RS03505	clpP	clpP	ATP-dependent Clp protease proteolytic subunit ClpP	0.135816	Q8/Q8	0.346762	0.777314	7	0.951938	1	EF3030_SN_OD_10	EF3030_SN_OD_04	EF3030_SN_OD_10/EF3030_SN_OD_04	rots	median	none	none	1.5	0.05	1.09871	up	1.09871	Cohen's d	0.650787	0.373484	0.0107727	1.2908	medium	156933	Q8	142003	Q8
clpX	clpX	EF3030_RS07395	clpX	clpX	ATP-dependent Clp protease ATP-binding subunit ClpX	-0.20398	Q6/Q7	-1.02247	0.280841	20	0.0182159	0.0897557	EF3030_SN_OD_10	EF3030_SN_OD_04	EF3030_SN_OD_10/EF3030_SN_OD_04	rots	median	none	none	1.5	0.05	1.15187	down	-1.15187	Cohen's d	-0.169201	0.472832	-0.531394	0.192992	negligible	36513.6	Q6	42304.6	Q7
cls	cls	EF3030_RS01005	cls	cls	cardiolipin synthase	-0.0692462	Q3/Q3	-0.294571	0.78804	15	0.993828	1	EF3030_SN_OD_10	EF3030_SN_OD_04	EF3030_SN_OD_10/EF3030_SN_OD_04	rots	median	none	none	1.5	0.05	1.04917	down	-1.04917	Cohen's d	-0.20737	0.420454	-0.627452	0.212711	small	4557.53	Q3	5320.97	Q3
cmk	cmk	EF3030_RS07545	cmk	cmk	(d)CMP kinase	0.0475058	Q8/Q8	0.386221	0.679306	13	0.913712	1	EF3030_SN_OD_10	EF3030_SN_OD_04	EF3030_SN_OD_10/EF3030_SN_OD_04	rots	median	none	none	1.5	0.05	1.03348	up	1.03348	Cohen's d	0.500921	0.387891	0.0428777	0.958965	medium	96632.1	Q8	94152.7	Q8
coaA	coaA	EF3030_RS03960	coaA	coaA	type I pantothenate kinase	0.102705	Q2/Q2	0.444278	0.710727	8	0.901648	1	EF3030_SN_OD_10	EF3030_SN_OD_04	EF3030_SN_OD_10/EF3030_SN_OD_04	rots	median	none	none	1.5	0.05	1.07379	up	1.07379	Cohen's d	-0.0969636	0.483099	-0.678378	0.484451	negligible	2270.77	Q2	1915.63	Q2
coaB	coaB	EF3030_RS05300	coaB	coaB	phosphopantothenate--cysteine ligase	-0.0582098	Q5/Q6	-0.423657	0.666939	9	0.855572	1	EF3030_SN_OD_10	EF3030_SN_OD_04	EF3030_SN_OD_10/EF3030_SN_OD_04	rots	median	none	none	1.5	0.05	1.04117	down	-1.04117	Cohen's d	-0.241351	0.133304	-0.789476	0.306774	small	21741.7	Q5	23027.2	Q6
coaC	coaC	EF3030_RS05295	coaC	coaC	phosphopantothenoylcysteine decarboxylase	0.0965665	Q6/Q6	0.316523	0.793532	11	0.986349	1	EF3030_SN_OD_10	EF3030_SN_OD_04	EF3030_SN_OD_10/EF3030_SN_OD_04	rots	median	none	none	1.5	0.05	1.06923	up	1.06923	Cohen's d	-0.0117251	0.273344	-0.503536	0.480086	negligible	34091.9	Q6	33188.1	Q6
coaD	coaD	EF3030_RS09555	coaD	coaD	pantetheine-phosphate adenylyltransferase	-0.571804	Q2/Q2	-0.58788	0.660822	6	0.800677	1	EF3030_SN_OD_10	EF3030_SN_OD_04	EF3030_SN_OD_10/EF3030_SN_OD_04	rots	median	none	none	1.5	0.05	1.48638	down	-1.48638	Cohen's d	0.0143179	0.5427	-0.663106	0.691741	negligible	3444.27	Q2	3324.17	Q2
coaE	coaE	EF3030_RS04675	coaE	coaE	dephospho-CoA kinase	0.144589	Q3/Q3	0.515367	0.670894	9	0.861566	1	EF3030_SN_OD_10	EF3030_SN_OD_04	EF3030_SN_OD_10/EF3030_SN_OD_04	rots	median	none	none	1.5	0.05	1.10542	up	1.10542	Cohen's d	0.415188	0.590356	-0.136805	0.967181	small	6481.6	Q3	5876.17	Q3
codY	codY	EF3030_RS07460	codY	codY	GTP-sensing pleiotropic transcriptional regulator CodY	0.149861	Q9/Q8	1.01888	0.31393	17	0.0530743	0.213938	EF3030_SN_OD_10	EF3030_SN_OD_04	EF3030_SN_OD_10/EF3030_SN_OD_04	rots	median	none	none	1.5	0.05	1.10946	up	1.10946	Cohen's d	1.0402	0.140644	0.621588	1.45881	large	181882	Q9	163878	Q8
comA	comA	EF3030_RS00235	comA	comA	peptide cleavage/export ABC transporter ComA	0.878403	Q1/Q1	0.903578	0.479882	14	0.439071	0.953106	EF3030_SN_OD_10	EF3030_SN_OD_04	EF3030_SN_OD_10/EF3030_SN_OD_04	rots	median	none	none	1.5	0.05	1.83834	up	1.83834	Cohen's d	0.0812403	0.880183	-0.353044	0.515524	negligible	1430.87	Q1	870.833	Q1
comB	comB	EF3030_RS00240	comB	comB	competence pheromone export protein ComB	2.61926	Q4/Q2	2.03178	0.138377	16	0.000233241	0.00221423	EF3030_SN_OD_10	EF3030_SN_OD_04	EF3030_SN_OD_10/EF3030_SN_OD_04	rots	median	up	up	1.5	0.05	6.14434	up	6.14434	Cohen's d	1.00078	0.669249	0.570867	1.4307	large	9084.4	Q4	3027	Q2
comD	comD	EF3030_RS11085	comD	comD	competence system sensor histidine kinase ComD	0.32709	Q4/Q4	0.348214	0.780197	14	0.990353	1	EF3030_SN_OD_10	EF3030_SN_OD_04	EF3030_SN_OD_10/EF3030_SN_OD_04	rots	median	none	none	1.5	0.05	1.25448	up	1.25448	Cohen's d	0.255341	0.775316	-0.18053	0.691211	small	8876.6	Q4	8819.13	Q4
comE	comE	EF3030_RS11080	comE	comE	competence system response regulator transcription factor ComE	0.570856	Q6/Q6	0.849716	0.501528	18	0.505244	1	EF3030_SN_OD_10	EF3030_SN_OD_04	EF3030_SN_OD_10/EF3030_SN_OD_04	rots	median	none	none	1.5	0.05	1.4854	up	1.4854	Cohen's d	0.455236	0.724295	0.0687746	0.841698	small	39478	Q6	30888.4	Q6
comGA	comGA	EF3030_RS10050	comGA	comGA	competence type IV pilus ATPase ComGA	2.44981	Q2/Q1	2.75223	0.0652871	12	1.27817e-05	0.00018385	EF3030_SN_OD_10	EF3030_SN_OD_04	EF3030_SN_OD_10/EF3030_SN_OD_04	rots	median	up	up	1.5	0.05	5.46344	up	5.46344	Cohen's d	1.40932	0.70621	0.884104	1.93454	large	1706.2	Q2	3.5	Q1
comGC	comGC	EF3030_RS10040	comGC	comGC	comG operon protein ComGC	0.293226	Q5/Q4	0.46648	0.873443	2	0.926538	1	EF3030_SN_OD_10	EF3030_SN_OD_04	EF3030_SN_OD_10/EF3030_SN_OD_04	rots	median	none	none	1.5	0.05	1.22538	up	1.22538	Cohen's d	0.283337	0.692888	-1.00952	1.57619	small	13744.9	Q5	12005.1	Q4
cpoA	cpoA	EF3030_RS05965	cpoA	cpoA	alpha-galactosylglucosyldiacylglycerol synthase	-0.363339	Q3/Q4	-1.31346	0.215738	10	0.0213123	0.103227	EF3030_SN_OD_10	EF3030_SN_OD_04	EF3030_SN_OD_10/EF3030_SN_OD_04	rots	median	none	none	1.5	0.05	1.2864	down	-1.2864	Cohen's d	-0.897523	0.328749	-1.43976	-0.355285	large	6734.47	Q3	8795.23	Q4
cps4A	cps4A	EF3030_RS01675	cps4A	cps4A	capsular polysaccharide biosynthesis protein Cps4A	0.0419138	Q7/Q7	0.253123	0.811542	16	0.997813	1	EF3030_SN_OD_10	EF3030_SN_OD_04	EF3030_SN_OD_10/EF3030_SN_OD_04	rots	median	none	none	1.5	0.05	1.02948	up	1.02948	Cohen's d	0.383798	0.270253	-0.0252098	0.792805	small	44835	Q7	44477.5	Q7
cpsC	cpsC	EF3030_RS01685	cpsC	cpsC	capsular polysaccharide biosynthesis protein CpsC	-0.0930364	Q9/Q9	-0.390504	0.74134	10	0.952605	1	EF3030_SN_OD_10	EF3030_SN_OD_04	EF3030_SN_OD_10/EF3030_SN_OD_04	rots	median	none	none	1.5	0.05	1.06661	down	-1.06661	Cohen's d	-0.459716	0.247339	-0.98334	0.0639071	small	371592	Q9	384657	Q9
cpsD	cpsD	EF3030_RS01690	cpsD	cpsD	polysaccharide biosynthesis tyrosine autokinase CpsD	-0.2477	Q9/Q9	-1.74972	0.115125	16	5.81165e-05	0.000667402	EF3030_SN_OD_10	EF3030_SN_OD_04	EF3030_SN_OD_10/EF3030_SN_OD_04	rots	median	none	none	1.5	0.05	1.18731	down	-1.18731	Cohen's d	-0.465264	0.239167	-0.876004	-0.054524	small	334217	Q9	402477	Q9
cvfB	cvfB	EF3030_RS04540	cvfB	cvfB	RNA-binding virulence regulatory protein CvfB	-0.0200662	Q5/Q5	-0.0835574	0.941208	13	0.999997	1	EF3030_SN_OD_10	EF3030_SN_OD_04	EF3030_SN_OD_10/EF3030_SN_OD_04	rots	median	none	none	1.5	0.05	1.01401	down	-1.01401	Cohen's d	0.127991	0.321976	-0.323496	0.579477	negligible	21125.1	Q5	19999	Q5
cysE	cysE	EF3030_RS02790	cysE	cysE	serine O-acetyltransferase	-0.383016	Q1/Q2	-1.50764	0.226331	5	0.0801421	0.290347	EF3030_SN_OD_10	EF3030_SN_OD_04	EF3030_SN_OD_10/EF3030_SN_OD_04	rots	median	none	none	1.5	0.05	1.30406	down	-1.30406	Cohen's d	-0.682839	0.356766	-1.4523	0.0866224	medium	991.767	Q1	1539.6	Q2
cysK	cysK	EF3030_RS10940	cysK	cysK	cysteine synthase A	0.0379929	Q7/Q7	0.176755	0.872258	16	0.999872	1	EF3030_SN_OD_10	EF3030_SN_OD_04	EF3030_SN_OD_10/EF3030_SN_OD_04	rots	median	none	none	1.5	0.05	1.02668	up	1.02668	Cohen's d	0.272853	0.18408	-0.134322	0.680027	small	77974.4	Q7	75166.4	Q7
cysS	cysS	EF3030_RS02805	cysS	cysS	cysteine--tRNA ligase	0.0586328	Q8/Q8	0.302997	0.79397	30	0.99984	1	EF3030_SN_OD_10	EF3030_SN_OD_04	EF3030_SN_OD_10/EF3030_SN_OD_04	rots	median	none	none	1.5	0.05	1.04148	up	1.04148	Cohen's d	0.446897	0.358179	0.149074	0.744721	small	92768.1	Q8	95551.3	Q8
dapA	dapA	EF3030_RS04910	dapA	dapA	4-hydroxy-tetrahydrodipicolinate synthase	0.077164	Q9/Q9	0.572419	0.554195	13	0.655263	1	EF3030_SN_OD_10	EF3030_SN_OD_04	EF3030_SN_OD_10/EF3030_SN_OD_04	rots	median	none	none	1.5	0.05	1.05494	up	1.05494	Cohen's d	0.0839624	0.271389	-0.367261	0.535186	negligible	268822	Q9	259421	Q9
dapB	dapB	EF3030_RS07330	dapB	dapB	4-hydroxy-tetrahydrodipicolinate reductase	0.0494341	Q9/Q9	0.30656	0.771858	13	0.98526	1	EF3030_SN_OD_10	EF3030_SN_OD_04	EF3030_SN_OD_10/EF3030_SN_OD_04	rots	median	none	none	1.5	0.05	1.03486	up	1.03486	Cohen's d	0.111148	0.509188	-0.340226	0.562521	negligible	205354	Q9	196648	Q9
dapD	dapD	EF3030_RS10340	dapD	dapD	2,3,4,5-tetrahydropyridine-2,6-dicarboxylate N-acetyltransferase	0.0374131	Q10/Q10	0.279729	0.700559	12	0.930806	1	EF3030_SN_OD_10	EF3030_SN_OD_04	EF3030_SN_OD_10/EF3030_SN_OD_04	rots	median	none	none	1.5	0.05	1.02627	up	1.02627	Cohen's d	0.102799	0.595904	-0.367605	0.573203	negligible	810165	Q10	792749	Q10
def	def	EF3030_RS06825	def	def	peptide deformylase	0.124519	Q10/Q10	0.505984	0.667672	16	0.919771	1	EF3030_SN_OD_10	EF3030_SN_OD_04	EF3030_SN_OD_10/EF3030_SN_OD_04	rots	median	none	none	1.5	0.05	1.09014	up	1.09014	Cohen's d	0.456597	0.354877	0.0460566	0.867137	small	568942	Q10	543226	Q10
deoC	deoC	EF3030_RS03980	deoC	deoC	deoxyribose-phosphate aldolase	-0.0442061	Q7/Q7	-0.338486	0.71448	14	0.957115	1	EF3030_SN_OD_10	EF3030_SN_OD_04	EF3030_SN_OD_10/EF3030_SN_OD_04	rots	median	none	none	1.5	0.05	1.03112	down	-1.03112	Cohen's d	-0.150972	0.337459	-0.585695	0.283751	negligible	75173.6	Q7	78663.3	Q7
deoD	deoD	EF3030_RS03945	deoD	deoD	purine-nucleoside phosphorylase	-0.0257122	Q9/Q9	-0.098813	0.932284	8	0.999703	1	EF3030_SN_OD_10	EF3030_SN_OD_04	EF3030_SN_OD_10/EF3030_SN_OD_04	rots	median	none	none	1.5	0.05	1.01798	down	-1.01798	Cohen's d	-0.114576	0.215183	-0.696126	0.466973	negligible	178334	Q9	189928	Q9
der	der	EF3030_RS08060	der	der	ribosome biogenesis GTPase Der	-0.219727	Q8/Q8	-1.382	0.184929	22	0.000367665	0.00339971	EF3030_SN_OD_10	EF3030_SN_OD_04	EF3030_SN_OD_10/EF3030_SN_OD_04	rots	median	none	none	1.5	0.05	1.16451	down	-1.16451	Cohen's d	-0.616211	0.372581	-0.968681	-0.263741	medium	125370	Q8	147961	Q8
divIB	divIB	EF3030_RS03245	divIB	divIB	cell division protein DivIB	-0.301288	Q3/Q3	-1.05552	0.369903	14	0.156583	0.471933	EF3030_SN_OD_10	EF3030_SN_OD_04	EF3030_SN_OD_10/EF3030_SN_OD_04	rots	median	none	none	1.5	0.05	1.23224	down	-1.23224	Cohen's d	-0.46029	0.302208	-0.900106	-0.0204744	small	6076.77	Q3	7312.83	Q3
divIVA	divIVA	EF3030_RS07820	divIVA	divIVA	cell division protein DivIVA	-0.192206	Q9/Q9	-1.44507	0.180743	18	0.000919269	0.0076552	EF3030_SN_OD_10	EF3030_SN_OD_04	EF3030_SN_OD_10/EF3030_SN_OD_04	rots	median	none	none	1.5	0.05	1.14251	down	-1.14251	Cohen's d	-0.0793926	0.386857	-0.461094	0.302309	negligible	281625	Q9	323463	Q9
dltA	dltA	EF3030_RS10755	dltA	dltA	D-alanine--poly(phosphoribitol) ligase subunit DltA	0.107304	Q6/Q6	0.400318	0.738158	21	0.990688	1	EF3030_SN_OD_10	EF3030_SN_OD_04	EF3030_SN_OD_10/EF3030_SN_OD_04	rots	median	none	none	1.5	0.05	1.07721	up	1.07721	Cohen's d	0.0113439	0.429899	-0.341316	0.364003	negligible	38695.5	Q6	40029.7	Q6
dltC	dltC	EF3030_RS10745	dltC	dltC	D-alanine--poly(phosphoribitol) ligase subunit DltC	0.0865915	Q7/Q7	0.372189	0.750155	3	0.843924	1	EF3030_SN_OD_10	EF3030_SN_OD_04	EF3030_SN_OD_10/EF3030_SN_OD_04	rots	median	none	none	1.5	0.05	1.06186	up	1.06186	Cohen's d	-0.290237	0.826071	-1.29482	0.714344	small	66630.3	Q7	61018.8	Q7
dltD	dltD	EF3030_RS10740	dltD	dltD	D-alanyl-lipoteichoic acid biosynthesis protein DltD	-0.193767	Q4/Q4	-0.974035	0.390746	22	0.147009	0.452066	EF3030_SN_OD_10	EF3030_SN_OD_04	EF3030_SN_OD_10/EF3030_SN_OD_04	rots	median	none	none	1.5	0.05	1.14375	down	-1.14375	Cohen's d	0.0123566	0.53487	-0.332038	0.356752	negligible	10222.6	Q4	11987.5	Q4
dnaA	dnaA	EF3030_RS00005	dnaA	dnaA	chromosomal replication initiator protein DnaA	-0.0493603	Q6/Q6	-0.294351	0.763753	30	0.999196	1	EF3030_SN_OD_10	EF3030_SN_OD_04	EF3030_SN_OD_10/EF3030_SN_OD_04	rots	median	none	none	1.5	0.05	1.03481	down	-1.03481	Cohen's d	-0.167569	0.345002	-0.462259	0.127121	negligible	37690.9	Q6	39415.2	Q6
dnaB	dnaB	EF3030_RS10905	dnaB	dnaB	replicative DNA helicase	-0.0400912	Q6/Q6	-0.242232	0.813772	18	0.998838	1	EF3030_SN_OD_10	EF3030_SN_OD_04	EF3030_SN_OD_10/EF3030_SN_OD_04	rots	median	none	none	1.5	0.05	1.02818	down	-1.02818	Cohen's d	-0.0491407	0.432048	-0.430749	0.332468	negligible	30821.7	Q6	26782.4	Q6
dnaG	dnaG	EF3030_RS05980	dnaG	dnaG	DNA primase	-0.144005	Q3/Q3	-0.488389	0.681438	20	0.955605	1	EF3030_SN_OD_10	EF3030_SN_OD_04	EF3030_SN_OD_10/EF3030_SN_OD_04	rots	median	none	none	1.5	0.05	1.10497	down	-1.10497	Cohen's d	-0.323052	0.506739	-0.68695	0.0408447	small	4013.3	Q3	3995.53	Q3
dnaI	dnaI	EF3030_RS08070	dnaI	dnaI	primosomal protein DnaI	0.0216927	Q5/Q5	0.0873375	0.93951	22	1	1	EF3030_SN_OD_10	EF3030_SN_OD_04	EF3030_SN_OD_10/EF3030_SN_OD_04	rots	median	none	none	1.5	0.05	1.01515	up	1.01515	Cohen's d	0.0151034	0.394295	-0.329293	0.3595	negligible	18799.7	Q5	18817	Q5
dnaJ	dnaJ	EF3030_RS02460	dnaJ	dnaJ	molecular chaperone DnaJ	-0.454973	Q7/Q8	-2.89114	0.034527	13	8.35214e-08	2.01584e-06	EF3030_SN_OD_10	EF3030_SN_OD_04	EF3030_SN_OD_10/EF3030_SN_OD_04	rots	median	none	none	1.5	0.05	1.37076	down	-1.37076	Cohen's d	-1.71882	0.240395	-2.2466	-1.19105	large	63135.4	Q7	83672.1	Q8
dnaK	dnaK	EF3030_RS02445	dnaK	dnaK	molecular chaperone DnaK	0.0483466	Q10/Q10	0.27013	0.804033	47	0.999999	1	EF3030_SN_OD_10	EF3030_SN_OD_04	EF3030_SN_OD_10/EF3030_SN_OD_04	rots	median	none	none	1.5	0.05	1.03408	up	1.03408	Cohen's d	0.0675718	0.377359	-0.166937	0.30208	negligible	1.88608e+06	Q10	1.83641e+06	Q10
dnaN	dnaN	EF3030_RS00010	dnaN	dnaN	DNA polymerase III subunit beta	0.239882	Q9/Q9	1.1891	0.268097	19	0.0148441	0.0763105	EF3030_SN_OD_10	EF3030_SN_OD_04	EF3030_SN_OD_10/EF3030_SN_OD_04	rots	median	none	none	1.5	0.05	1.1809	up	1.1809	Cohen's d	0.884142	0.264785	0.495287	1.273	large	302389	Q9	266196	Q9
dnaX	dnaX	EF3030_RS04085	dnaX	dnaX	DNA polymerase III subunit gamma/tau	-0.348286	Q4/Q4	-1.48855	0.212506	13	0.00990157	0.0557306	EF3030_SN_OD_10	EF3030_SN_OD_04	EF3030_SN_OD_10/EF3030_SN_OD_04	rots	median	none	none	1.5	0.05	1.27305	down	-1.27305	Cohen's d	-0.379364	0.446501	-0.834428	0.0756994	small	9406	Q4	11552.8	Q4
dprA	dprA	EF3030_RS06080	dprA	dprA	DNA-processing protein DprA	0.532172	Q1/Q1	1.20394	0.338357	6	0.198052	0.561105	EF3030_SN_OD_10	EF3030_SN_OD_04	EF3030_SN_OD_10/EF3030_SN_OD_04	rots	median	none	none	1.5	0.05	1.4461	up	1.4461	Cohen's d	0.711215	0.97855	0.0127126	1.40972	medium	952.533	Q1	300.3	Q1
dtd	dtd	EF3030_RS07730	dtd	dtd	D-aminoacyl-tRNA deacylase	0.265555	Q4/Q4	0.693415	0.579754	4	0.633678	1	EF3030_SN_OD_10	EF3030_SN_OD_04	EF3030_SN_OD_10/EF3030_SN_OD_04	rots	median	none	none	1.5	0.05	1.2021	up	1.2021	Cohen's d	0.102789	0.439327	-0.744425	0.950003	negligible	9238	Q4	8257.1	Q4
dusB	dusB	EF3030_RS10820	dusB	dusB	tRNA dihydrouridine synthase DusB	-0.364971	Q7/Q7	-1.37525	0.261829	19	0.0125084	0.0677262	EF3030_SN_OD_10	EF3030_SN_OD_04	EF3030_SN_OD_10/EF3030_SN_OD_04	rots	median	none	none	1.5	0.05	1.28786	down	-1.28786	Cohen's d	-0.544147	0.360651	-0.922098	-0.166196	medium	42102	Q7	49224.6	Q7
EF3030_RS00035	EF3030_RS00035	EF3030_RS00035	EF3030_RS00035	EF3030_RS00035	RNA-binding S4 domain-containing protein	-0.237072	Q5/Q5	-0.593425	0.634661	3	0.697108	1	EF3030_SN_OD_10	EF3030_SN_OD_04	EF3030_SN_OD_10/EF3030_SN_OD_04	rots	median	none	none	1.5	0.05	1.1786	down	-1.1786	Cohen's d	-0.817307	0.318395	-1.85753	0.222911	large	15232.8	Q5	20421.2	Q5
EF3030_RS00045	EF3030_RS00045	EF3030_RS00045	EF3030_RS00045	EF3030_RS00045	serine hydrolase	0.893426	Q8/Q7	3.9226	0.0194803	27	1.79104e-17	1.59402e-15	EF3030_SN_OD_10	EF3030_SN_OD_04	EF3030_SN_OD_10/EF3030_SN_OD_04	rots	median	up	up	1.5	0.05	1.85758	up	1.85758	Cohen's d	1.16631	0.457708	0.830637	1.50198	large	86749.3	Q8	48470	Q7
EF3030_RS00105	EF3030_RS00105;EF3030_RS05700	EF3030_RS00105;EF3030_RS05700	EF3030_RS00105;EF3030_RS05700	EF3030_RS00105;EF3030_RS05700	IS630 family transposase	0.142736	Q4/Q4	0.863171	0.368175	4	0.283903	0.715537	EF3030_SN_OD_10	EF3030_SN_OD_04	EF3030_SN_OD_10/EF3030_SN_OD_04	rots	median	none	none	1.5	0.05	1.104	up	1.104	Cohen's d	0.506819	0.717094	-0.353321	1.36696	medium	10199.6	Q4	9346.98	Q4
EF3030_RS00120	EF3030_RS00120	EF3030_RS00120	EF3030_RS00120	EF3030_RS00120	adenylosuccinate synthase	-0.0145393	Q9/Q9	-0.0664461	0.938882	33	1	1	EF3030_SN_OD_10	EF3030_SN_OD_04	EF3030_SN_OD_10/EF3030_SN_OD_04	rots	median	none	none	1.5	0.05	1.01013	down	-1.01013	Cohen's d	0.0151086	0.203773	-0.265203	0.295421	negligible	226630	Q9	243500	Q9
EF3030_RS00135	EF3030_RS00135	EF3030_RS00135	EF3030_RS00135	EF3030_RS00135	dUTP diphosphatase	-0.0643242	Q7/Q7	-0.289951	0.808819	6	0.961834	1	EF3030_SN_OD_10	EF3030_SN_OD_04	EF3030_SN_OD_10/EF3030_SN_OD_04	rots	median	none	none	1.5	0.05	1.0456	down	-1.0456	Cohen's d	-0.152839	0.23477	-0.831242	0.525564	negligible	49423.6	Q7	58355.6	Q7
EF3030_RS00140	EF3030_RS00140	EF3030_RS00140	EF3030_RS00140	EF3030_RS00140	histidine phosphatase family protein	-0.297616	Q2/Q1	-0.577797	0.646736	6	0.778296	1	EF3030_SN_OD_10	EF3030_SN_OD_04	EF3030_SN_OD_10/EF3030_SN_OD_04	rots	median	none	none	1.5	0.05	1.22911	down	-1.22911	Cohen's d	0.140073	0.951738	-0.538172	0.818319	negligible	1940.3	Q2	1201.2	Q1
EF3030_RS00150	EF3030_RS00150	EF3030_RS00150	EF3030_RS00150	EF3030_RS00150	carbonic anhydrase	0.0839908	Q9/Q9	0.651376	0.487396	7	0.472446	0.998164	EF3030_SN_OD_10	EF3030_SN_OD_04	EF3030_SN_OD_10/EF3030_SN_OD_04	rots	median	none	none	1.5	0.05	1.05995	up	1.05995	Cohen's d	0.541747	0.291563	-0.0933081	1.1768	medium	291270	Q9	288790	Q9
EF3030_RS00170	EF3030_RS00170	EF3030_RS00170	EF3030_RS00170	EF3030_RS00170	ribose-phosphate diphosphokinase	-0.252226	Q8/Q8	-1.45264	0.205645	18	0.0024954	0.0169212	EF3030_SN_OD_10	EF3030_SN_OD_04	EF3030_SN_OD_10/EF3030_SN_OD_04	rots	median	none	none	1.5	0.05	1.19104	down	-1.19104	Cohen's d	-0.384058	0.601387	-0.76911	0.000994574	small	112906	Q8	136025	Q8
EF3030_RS00190	EF3030_RS00190	EF3030_RS00190	EF3030_RS00190	EF3030_RS00190	CoA-binding protein	-0.153837	Q8/Q9	-0.521911	0.668655	10	0.870145	1	EF3030_SN_OD_10	EF3030_SN_OD_04	EF3030_SN_OD_10/EF3030_SN_OD_04	rots	median	none	none	1.5	0.05	1.11252	down	-1.11252	Cohen's d	-0.390693	0.324955	-0.912442	0.131055	small	153165	Q8	180673	Q9
EF3030_RS00200	EF3030_RS00200	EF3030_RS00200	EF3030_RS00200	EF3030_RS00200	YeiH family protein	0.0454489	Q3/Q2	0.210619	0.853368	3	0.941803	1	EF3030_SN_OD_10	EF3030_SN_OD_04	EF3030_SN_OD_10/EF3030_SN_OD_04	rots	median	none	none	1.5	0.05	1.032	up	1.032	Cohen's d	0.683533	0.370845	-0.344568	1.71163	medium	3981.47	Q3	3695.43	Q2
EF3030_RS00205	EF3030_RS00205	EF3030_RS00205	EF3030_RS00205	EF3030_RS00205	pyridoxal phosphate-dependent aminotransferase	-0.0506747	Q8/Q8	-0.30423	0.775997	18	0.995262	1	EF3030_SN_OD_10	EF3030_SN_OD_04	EF3030_SN_OD_10/EF3030_SN_OD_04	rots	median	none	none	1.5	0.05	1.03575	down	-1.03575	Cohen's d	-0.225872	0.285791	-0.608637	0.156894	small	118960	Q8	124736	Q8
EF3030_RS00220	EF3030_RS00220	EF3030_RS00220	EF3030_RS00220	EF3030_RS00220	acyl carrier protein	-0.281896	Q7/Q7	-0.915205	0.43233	2	0.414103	0.912822	EF3030_SN_OD_10	EF3030_SN_OD_04	EF3030_SN_OD_10/EF3030_SN_OD_04	rots	median	none	none	1.5	0.05	1.21579	down	-1.21579	Cohen's d	-0.621291	0.243582	-1.93838	0.695795	medium	40377.7	Q7	44664	Q7
EF3030_RS00245	EF3030_RS00245	EF3030_RS00245	EF3030_RS00245	EF3030_RS00245	phosphoribosylaminoimidazolesuccinocarboxamide synthase	0.245068	Q9/Q9	1.12439	0.251065	22	0.00566081	0.0348961	EF3030_SN_OD_10	EF3030_SN_OD_04	EF3030_SN_OD_10/EF3030_SN_OD_04	rots	median	none	none	1.5	0.05	1.18515	up	1.18515	Cohen's d	0.405651	0.577683	0.0577354	0.753567	small	257660	Q9	231709	Q9
EF3030_RS00255	EF3030_RS00255	EF3030_RS00255	EF3030_RS00255	EF3030_RS00255	phosphoribosylformylglycinamidine synthase	0.19663	Q9/Q9	1.20752	0.280198	70	4.98685e-05	0.000591773	EF3030_SN_OD_10	EF3030_SN_OD_04	EF3030_SN_OD_10/EF3030_SN_OD_04	rots	median	none	none	1.5	0.05	1.14602	up	1.14602	Cohen's d	0.410141	0.367255	0.216306	0.603976	small	381735	Q9	335108	Q9
EF3030_RS00325	EF3030_RS00325	EF3030_RS00325	EF3030_RS00325	EF3030_RS00325	GntR family transcriptional regulator	-0.0917022	Q9/Q9	-0.503442	0.64979	10	0.839986	1	EF3030_SN_OD_10	EF3030_SN_OD_04	EF3030_SN_OD_10/EF3030_SN_OD_04	rots	median	none	none	1.5	0.05	1.06563	down	-1.06563	Cohen's d	0.0102543	0.575731	-0.50659	0.527099	negligible	383302	Q9	402335	Q9
EF3030_RS00330	EF3030_RS00330	EF3030_RS00330	EF3030_RS00330	EF3030_RS00330	beta-galactosidase	-0.320256	Q1/Q1	-0.933929	0.449736	15	0.345724	0.807067	EF3030_SN_OD_10	EF3030_SN_OD_04	EF3030_SN_OD_10/EF3030_SN_OD_04	rots	median	none	none	1.5	0.05	1.24855	down	-1.24855	Cohen's d	-0.0141385	0.585596	-0.433101	0.404824	negligible	739.5	Q1	1009.63	Q1
EF3030_RS00335	EF3030_RS00335	EF3030_RS00335	EF3030_RS00335	EF3030_RS00335	PTS system mannose/fructose/N-acetylgalactosamine-transporter subunit IIB	0.172676	Q3/Q3	0.628469	0.603829	6	0.704064	1	EF3030_SN_OD_10	EF3030_SN_OD_04	EF3030_SN_OD_10/EF3030_SN_OD_04	rots	median	none	none	1.5	0.05	1.12715	up	1.12715	Cohen's d	0.325713	0.381384	-0.356179	1.0076	small	4131.77	Q3	4489.2	Q3
EF3030_RS00340	EF3030_RS00340	EF3030_RS00340	EF3030_RS00340	EF3030_RS00340	PTS mannose/fructose/sorbose/N-acetylgalactosamine transporter subunit IIC	-0.725845	Q2/Q3	-2.07951	0.115977	6	0.00781981	0.0465917	EF3030_SN_OD_10	EF3030_SN_OD_04	EF3030_SN_OD_10/EF3030_SN_OD_04	rots	median	down	down	1.5	0.05	1.65387	down	-1.65387	Cohen's d	-1.19875	0.348739	-1.9345	-0.463009	large	3032.23	Q2	4514.6	Q3
EF3030_RS00345	EF3030_RS00345	EF3030_RS00345	EF3030_RS00345	EF3030_RS00345	PTS system mannose/fructose/sorbose family transporter subunit IID	-0.628467	Q1/Q1	-1.03141	0.415103	4	0.357943	0.827453	EF3030_SN_OD_10	EF3030_SN_OD_04	EF3030_SN_OD_10/EF3030_SN_OD_04	rots	median	none	none	1.5	0.05	1.54592	down	-1.54592	Cohen's d	-0.567612	1.13335	-1.43115	0.295924	medium	847.3	Q1	1219.87	Q1
EF3030_RS00350	EF3030_RS00350	EF3030_RS00350	EF3030_RS00350	EF3030_RS00350	PTS sugar transporter subunit IIA	1.81715	Q1/Q1	1.60358	0.251805	2	0.197494	0.561105	EF3030_SN_OD_10	EF3030_SN_OD_04	EF3030_SN_OD_10/EF3030_SN_OD_04	rots	median	none	none	1.5	0.05	3.52384	up	3.52384	Cohen's d	0.542963	0.451322	-0.766942	1.85287	medium	707.1	Q1	239.433	Q1
EF3030_RS00355	EF3030_RS00355	EF3030_RS00355	EF3030_RS00355	EF3030_RS00355	SIS domain-containing protein	-0.347463	Q3/Q3	-1.19891	0.267482	23	0.00833798	0.0492667	EF3030_SN_OD_10	EF3030_SN_OD_04	EF3030_SN_OD_10/EF3030_SN_OD_04	rots	median	none	none	1.5	0.05	1.27232	down	-1.27232	Cohen's d	-0.670659	0.476376	-1.01668	-0.324642	medium	4690.27	Q3	6055.9	Q3
EF3030_RS00360	EF3030_RS00360	EF3030_RS00360	EF3030_RS00360	EF3030_RS00360	aldose epimerase family protein	-0.193496	Q3/Q2	-0.719268	0.55754	8	0.631916	1	EF3030_SN_OD_10	EF3030_SN_OD_04	EF3030_SN_OD_10/EF3030_SN_OD_04	rots	median	none	none	1.5	0.05	1.14353	down	-1.14353	Cohen's d	0.239555	0.408974	-0.343599	0.822708	small	3876.67	Q3	3181.83	Q2
EF3030_RS00365	EF3030_RS00365	EF3030_RS00365	EF3030_RS00365	EF3030_RS00365	VOC family protein	0.0804771	Q4/Q4	0.208163	0.86407	14	0.99954	1	EF3030_SN_OD_10	EF3030_SN_OD_04	EF3030_SN_OD_10/EF3030_SN_OD_04	rots	median	none	none	1.5	0.05	1.05737	up	1.05737	Cohen's d	0.33718	0.408959	-0.0999987	0.774359	small	10984.4	Q4	10966.2	Q4
EF3030_RS00390	EF3030_RS00390	EF3030_RS00390	EF3030_RS00390	EF3030_RS00390	nucleoside phosphorylase	0.0968305	Q7/Q7	0.613049	0.55681	13	0.662383	1	EF3030_SN_OD_10	EF3030_SN_OD_04	EF3030_SN_OD_10/EF3030_SN_OD_04	rots	median	none	none	1.5	0.05	1.06942	up	1.06942	Cohen's d	0.179637	0.362059	-0.272297	0.631571	negligible	53670.3	Q7	49402	Q7
EF3030_RS00400	EF3030_RS00400	EF3030_RS00400	EF3030_RS00400	EF3030_RS00400	TrkH family potassium uptake protein	-0.0936498	Q3/Q3	-0.35429	0.819302	6	0.967927	1	EF3030_SN_OD_10	EF3030_SN_OD_04	EF3030_SN_OD_10/EF3030_SN_OD_04	rots	median	none	none	1.5	0.05	1.06707	down	-1.06707	Cohen's d	0.279995	0.57407	-0.400731	0.960721	small	4116.17	Q3	5165.17	Q3
EF3030_RS00405	EF3030_RS00405	EF3030_RS00405	EF3030_RS00405	EF3030_RS00405	TrkA family potassium uptake protein	-0.198406	Q8/Q8	-0.804619	0.480765	11	0.448058	0.963799	EF3030_SN_OD_10	EF3030_SN_OD_04	EF3030_SN_OD_10/EF3030_SN_OD_04	rots	median	none	none	1.5	0.05	1.14743	down	-1.14743	Cohen's d	-0.377181	0.284811	-0.873341	0.11898	small	123069	Q8	140250	Q8
EF3030_RS00425	EF3030_RS00425	EF3030_RS00425	EF3030_RS00425	EF3030_RS00425	response regulator transcription factor	-0.219783	Q4/Q4	-0.71585	0.530063	12	0.58428	1	EF3030_SN_OD_10	EF3030_SN_OD_04	EF3030_SN_OD_10/EF3030_SN_OD_04	rots	median	none	none	1.5	0.05	1.16456	down	-1.16456	Cohen's d	-0.589043	0.256008	-1.06922	-0.108863	medium	9367.97	Q4	10323.9	Q4
EF3030_RS00430	EF3030_RS00430	EF3030_RS00430	EF3030_RS00430	EF3030_RS00430	HAMP domain-containing sensor histidine kinase	-0.291451	Q3/Q4	-1.59525	0.170528	9	0.0098893	0.0557306	EF3030_SN_OD_10	EF3030_SN_OD_04	EF3030_SN_OD_10/EF3030_SN_OD_04	rots	median	none	none	1.5	0.05	1.22387	down	-1.22387	Cohen's d	-0.451398	0.496405	-1.00445	0.101653	small	6446.4	Q3	8295.17	Q4
EF3030_RS00465	EF3030_RS00465	EF3030_RS00465	EF3030_RS00465	EF3030_RS00465	carbohydrate ABC transporter permease	-3.05797	Q1/Q1	-1.22903	0.521748	2	0.527682	1	EF3030_SN_OD_10	EF3030_SN_OD_04	EF3030_SN_OD_10/EF3030_SN_OD_04	rots	median	none	none	1.5	0.05	8.328	down	-8.328	Cohen's d	-0.94746	0.785001	-2.30413	0.409213	large	16.7667	Q1	41.1	Q1
EF3030_RS00470	EF3030_RS00470	EF3030_RS00470	EF3030_RS00470	EF3030_RS00470	ABC transporter substrate-binding protein	-0.166614	Q6/Q6	-1.28318	0.154522	25	2.34487e-05	0.000309175	EF3030_SN_OD_10	EF3030_SN_OD_04	EF3030_SN_OD_10/EF3030_SN_OD_04	rots	median	none	none	1.5	0.05	1.12242	down	-1.12242	Cohen's d	-0.232212	0.256961	-0.555997	0.0915731	small	34715	Q6	40020.5	Q6
EF3030_RS00475	EF3030_RS00475	EF3030_RS00475	EF3030_RS00475	EF3030_RS00475	rhodanese-related sulfurtransferase	-0.376423	Q9/Q10	-2.29456	0.0647885	28	9.92296e-11	4.41572e-09	EF3030_SN_OD_10	EF3030_SN_OD_04	EF3030_SN_OD_10/EF3030_SN_OD_04	rots	median	none	none	1.5	0.05	1.29812	down	-1.29812	Cohen's d	-0.938438	0.255397	-1.25942	-0.617457	large	333027	Q9	452891	Q10
EF3030_RS00480	EF3030_RS00480	EF3030_RS00480	EF3030_RS00480	EF3030_RS00480	DUF4299 family protein	-0.204304	Q4/Q4	-0.819571	0.45425	9	0.388659	0.864767	EF3030_SN_OD_10	EF3030_SN_OD_04	EF3030_SN_OD_10/EF3030_SN_OD_04	rots	median	none	none	1.5	0.05	1.15213	down	-1.15213	Cohen's d	-0.493668	0.395118	-1.04806	0.0607283	small	9664.3	Q4	10638.2	Q4
EF3030_RS00485	EF3030_RS00485	EF3030_RS00485	EF3030_RS00485	EF3030_RS00485	DUF6574 domain-containing protein	-0.0421207	Q5/Q6	-0.104587	0.931243	11	0.999964	1	EF3030_SN_OD_10	EF3030_SN_OD_04	EF3030_SN_OD_10/EF3030_SN_OD_04	rots	median	none	none	1.5	0.05	1.02963	down	-1.02963	Cohen's d	-0.141038	0.815899	-0.633456	0.35138	negligible	21832.5	Q5	23409.2	Q6
EF3030_RS00490	EF3030_RS00490	EF3030_RS00490	EF3030_RS00490	EF3030_RS00490	DUF4097 domain-containing protein	-0.0412993	Q3/Q3	-0.196151	0.828029	7	0.980301	1	EF3030_SN_OD_10	EF3030_SN_OD_04	EF3030_SN_OD_10/EF3030_SN_OD_04	rots	median	none	none	1.5	0.05	1.02904	down	-1.02904	Cohen's d	-0.530211	0.222489	-1.16479	0.104371	medium	6732.47	Q3	7377.87	Q3
EF3030_RS00495	EF3030_RS00495	EF3030_RS00495	EF3030_RS00495	EF3030_RS00495	DUF1700 domain-containing protein	-0.430518	Q1/Q1	-0.253304	0.838953	3	0.930545	1	EF3030_SN_OD_10	EF3030_SN_OD_04	EF3030_SN_OD_10/EF3030_SN_OD_04	rots	median	none	none	1.5	0.05	1.34772	down	-1.34772	Cohen's d	-0.401637	0.657722	-1.411	0.607721	small	660.9	Q1	390.733	Q1
EF3030_RS00510	EF3030_RS00510	EF3030_RS00510	EF3030_RS00510	EF3030_RS00510	glycosyltransferase family 2 protein	-0.391242	Q2/Q3	-1.89656	0.197825	10	0.0143439	0.0749194	EF3030_SN_OD_10	EF3030_SN_OD_04	EF3030_SN_OD_10/EF3030_SN_OD_04	rots	median	none	none	1.5	0.05	1.31152	down	-1.31152	Cohen's d	-0.297768	0.597451	-0.817465	0.22193	small	3214	Q2	4334.83	Q3
EF3030_RS00515	EF3030_RS00515	EF3030_RS00515	EF3030_RS00515	EF3030_RS00515	nucleoside-diphosphate sugar epimerase/dehydratase	-0.363247	Q7/Q7	-1.88324	0.134844	29	1.04432e-06	2.03714e-05	EF3030_SN_OD_10	EF3030_SN_OD_04	EF3030_SN_OD_10/EF3030_SN_OD_04	rots	median	none	none	1.5	0.05	1.28632	down	-1.28632	Cohen's d	-0.869559	0.265056	-1.18266	-0.55646	large	41121.2	Q7	54271.7	Q7
EF3030_RS00530	EF3030_RS00530	EF3030_RS00530	EF3030_RS00530	EF3030_RS00530	HAD family hydrolase	-0.162001	Q5/Q5	-0.873139	0.438515	7	0.367516	0.838214	EF3030_SN_OD_10	EF3030_SN_OD_04	EF3030_SN_OD_10/EF3030_SN_OD_04	rots	median	none	none	1.5	0.05	1.11884	down	-1.11884	Cohen's d	-0.40997	0.197267	-1.04021	0.220265	small	18168.4	Q5	19603.8	Q5
EF3030_RS00545	EF3030_RS00545	EF3030_RS00545	EF3030_RS00545	EF3030_RS00545	LysM peptidoglycan-binding domain-containing protein	0.0809637	Q10/Q10	0.270855	0.81908	9	0.987227	1	EF3030_SN_OD_10	EF3030_SN_OD_04	EF3030_SN_OD_10/EF3030_SN_OD_04	rots	median	none	none	1.5	0.05	1.05772	up	1.05772	Cohen's d	0.269394	0.534313	-0.279218	0.818006	small	3.68473e+06	Q10	3.51542e+06	Q10
EF3030_RS00555	EF3030_RS00555	EF3030_RS00555	EF3030_RS00555	EF3030_RS00555	lactococcin 972 family bacteriocin	0.71654	Q8/Q7	5.0255	0.00734845	2	0.00106705	0.00858459	EF3030_SN_OD_10	EF3030_SN_OD_04	EF3030_SN_OD_10/EF3030_SN_OD_04	rots	median	up	up	1.5	0.05	1.64324	up	1.64324	Cohen's d	4.5024	0.108024	2.08409	6.92071	large	121615	Q8	71084.1	Q7
EF3030_RS00560	EF3030_RS00560	EF3030_RS00560	EF3030_RS00560	EF3030_RS00560	bacteriocin-associated integral membrane family protein	-0.00652423	Q2/Q2	0.038855	0.966592	18	1	1	EF3030_SN_OD_10	EF3030_SN_OD_04	EF3030_SN_OD_10/EF3030_SN_OD_04	rots	median	none	none	1.5	0.05	1.00453	down	-1.00453	Cohen's d	0.0549315	0.490523	-0.326691	0.436555	negligible	2336.33	Q2	2224.57	Q2
EF3030_RS00565	EF3030_RS00565	EF3030_RS00565	EF3030_RS00565	EF3030_RS00565	ABC transporter ATP-binding protein	-0.067499	Q4/Q4	-0.370537	0.762815	8	0.951604	1	EF3030_SN_OD_10	EF3030_SN_OD_04	EF3030_SN_OD_10/EF3030_SN_OD_04	rots	median	none	none	1.5	0.05	1.0479	down	-1.0479	Cohen's d	-0.503322	0.218984	-1.09352	0.0868793	medium	9133.7	Q4	10213.5	Q4
EF3030_RS00570	EF3030_RS00570	EF3030_RS00570	EF3030_RS00570	EF3030_RS00570	ABC transporter substrate-binding protein	0.667032	Q2/Q1	1.69849	0.184079	10	0.0102613	0.0572229	EF3030_SN_OD_10	EF3030_SN_OD_04	EF3030_SN_OD_10/EF3030_SN_OD_04	rots	median	none	up	1.5	0.05	1.5878	up	1.5878	Cohen's d	1.07869	0.406897	0.525536	1.63184	large	1920.83	Q2	1253.8	Q1
EF3030_RS00580	EF3030_RS00580	EF3030_RS00580	EF3030_RS00580	EF3030_RS00580	helix-turn-helix transcriptional regulator	1.369	Q1/Q1	1.56776	0.21882	6	0.0574976	0.225555	EF3030_SN_OD_10	EF3030_SN_OD_04	EF3030_SN_OD_10/EF3030_SN_OD_04	rots	median	none	none	1.5	0.05	2.58292	up	2.58292	Cohen's d	0.656544	0.882686	-0.0388813	1.35197	medium	287.767	Q1	364	Q1
EF3030_RS00660	EF3030_RS00660	EF3030_RS00660	EF3030_RS00660	EF3030_RS00660	choline-binding protein	0.0349807	Q10/Q10	0.181954	0.878357	30	1	1	EF3030_SN_OD_10	EF3030_SN_OD_04	EF3030_SN_OD_10/EF3030_SN_OD_04	rots	median	none	none	1.5	0.05	1.02454	up	1.02454	Cohen's d	0.192915	0.716258	-0.101943	0.487772	negligible	2.38372e+06	Q10	2.31851e+06	Q10
EF3030_RS00670	EF3030_RS00670	EF3030_RS00670	EF3030_RS00670	EF3030_RS00670	NUDIX hydrolase	-0.00717401	Q4/Q4	-0.0164477	0.989191	5	0.999988	1	EF3030_SN_OD_10	EF3030_SN_OD_04	EF3030_SN_OD_10/EF3030_SN_OD_04	rots	median	none	none	1.5	0.05	1.00499	down	-1.00499	Cohen's d	-0.0572173	0.258446	-0.805343	0.690908	negligible	10385.4	Q4	10759.3	Q4
EF3030_RS00680	EF3030_RS00680	EF3030_RS00680	EF3030_RS00680	EF3030_RS00680	ribonuclease J	-0.00146674	Q9/Q9	-0.0135863	0.984972	33	1	1	EF3030_SN_OD_10	EF3030_SN_OD_04	EF3030_SN_OD_10/EF3030_SN_OD_04	rots	median	none	none	1.5	0.05	1.00102	down	-1.00102	Cohen's d	-0.0986994	0.315342	-0.379178	0.181779	negligible	187367	Q9	186129	Q9
EF3030_RS00685	EF3030_RS00685	EF3030_RS00685	EF3030_RS00685	EF3030_RS00685	DNA-dependent RNA polymerase subunit epsilon	0.416844	Q9/Q9	3.1466	0.0242184	5	0.000136938	0.00140288	EF3030_SN_OD_10	EF3030_SN_OD_04	EF3030_SN_OD_10/EF3030_SN_OD_04	rots	median	none	none	1.5	0.05	1.335	up	1.335	Cohen's d	0.894924	0.376669	0.110404	1.67944	large	275184	Q9	210099	Q9
EF3030_RS00750	EF3030_RS00750	EF3030_RS00750	EF3030_RS00750	EF3030_RS00750	ABC transporter ATP-binding protein	-0.433415	Q1/Q2	-1.33096	0.293979	10	0.0809012	0.290347	EF3030_SN_OD_10	EF3030_SN_OD_04	EF3030_SN_OD_10/EF3030_SN_OD_04	rots	median	none	none	1.5	0.05	1.35043	down	-1.35043	Cohen's d	-0.296782	0.397421	-0.81646	0.222897	small	1075.67	Q1	1442.3	Q2
EF3030_RS00815	EF3030_RS00815	EF3030_RS00815	EF3030_RS00815	EF3030_RS00815	amino acid ABC transporter substrate-binding protein	0.11422	Q8/Q8	0.577506	0.420649	15	0.264679	0.681267	EF3030_SN_OD_10	EF3030_SN_OD_04	EF3030_SN_OD_10/EF3030_SN_OD_04	rots	median	none	none	1.5	0.05	1.08239	up	1.08239	Cohen's d	-0.0553339	0.372314	-0.474372	0.363704	negligible	105860	Q8	103094	Q8
EF3030_RS00820	EF3030_RS00820	EF3030_RS00820	EF3030_RS00820	EF3030_RS00820	amino acid ABC transporter substrate-binding protein	0.182251	Q10/Q10	0.864052	0.460984	19	0.364986	0.837307	EF3030_SN_OD_10	EF3030_SN_OD_04	EF3030_SN_OD_10/EF3030_SN_OD_04	rots	median	none	none	1.5	0.05	1.13465	up	1.13465	Cohen's d	0.66193	0.434	0.280757	1.0431	medium	540813	Q10	485582	Q10
EF3030_RS00825	EF3030_RS00825	EF3030_RS00825	EF3030_RS00825	EF3030_RS00825	MetQ/NlpA family ABC transporter substrate-binding protein	0.155466	Q9/Q9	0.411908	0.73799	17	0.983056	1	EF3030_SN_OD_10	EF3030_SN_OD_04	EF3030_SN_OD_10/EF3030_SN_OD_04	rots	median	none	none	1.5	0.05	1.11378	up	1.11378	Cohen's d	0.192681	0.672346	-0.201115	0.586476	negligible	187487	Q9	173658	Q9
EF3030_RS00830	EF3030_RS00830	EF3030_RS00830	EF3030_RS00830	EF3030_RS00830	M20/M25/M40 family metallo-hydrolase	-0.0255301	Q5/Q5	-0.0524889	0.965058	24	1	1	EF3030_SN_OD_10	EF3030_SN_OD_04	EF3030_SN_OD_10/EF3030_SN_OD_04	rots	median	none	none	1.5	0.05	1.01785	down	-1.01785	Cohen's d	-0.0907975	0.393898	-0.420436	0.238841	negligible	16192.5	Q5	17347.7	Q5
EF3030_RS00835	EF3030_RS00835	EF3030_RS00835	EF3030_RS00835	EF3030_RS00835	methionine ABC transporter ATP-binding protein	-0.117768	Q6/Q7	-0.709899	0.514983	18	0.551297	1	EF3030_SN_OD_10	EF3030_SN_OD_04	EF3030_SN_OD_10/EF3030_SN_OD_04	rots	median	none	none	1.5	0.05	1.08505	down	-1.08505	Cohen's d	-0.124869	0.345041	-0.506792	0.257054	negligible	40369.9	Q6	44697	Q7
EF3030_RS00855	EF3030_RS00855	EF3030_RS00855	EF3030_RS00855	EF3030_RS00855	sensor histidine kinase	0.0630285	Q1/Q1	0.0565785	0.962901	7	0.999939	1	EF3030_SN_OD_10	EF3030_SN_OD_04	EF3030_SN_OD_10/EF3030_SN_OD_04	rots	median	none	none	1.5	0.05	1.04466	up	1.04466	Cohen's d	0.037392	0.906191	-0.58638	0.661164	negligible	182.067	Q1	465.233	Q1
EF3030_RS00860	EF3030_RS00860	EF3030_RS00860	EF3030_RS00860	EF3030_RS00860	response regulator transcription factor	-0.355374	Q4/Q4	-1.01444	0.402212	16	0.211157	0.579361	EF3030_SN_OD_10	EF3030_SN_OD_04	EF3030_SN_OD_10/EF3030_SN_OD_04	rots	median	none	none	1.5	0.05	1.27932	down	-1.27932	Cohen's d	-0.599623	0.390293	-1.01392	-0.185322	medium	9621.83	Q4	10696.8	Q4
EF3030_RS00865	EF3030_RS00865	EF3030_RS00865	EF3030_RS00865	EF3030_RS00865	hypothetical protein	-1.62623	Q4/Q5	-2.49151	0.0724397	3	0.0149823	0.0767437	EF3030_SN_OD_10	EF3030_SN_OD_04	EF3030_SN_OD_10/EF3030_SN_OD_04	rots	median	none	down	1.5	0.05	3.08704	down	-3.08704	Cohen's d	-2.51121	0.308397	-3.84758	-1.17484	large	7942.7	Q4	14741	Q5
EF3030_RS00880	EF3030_RS00880	EF3030_RS00880	EF3030_RS00880	EF3030_RS00880	NRAMP family divalent metal transporter	-0.513196	Q6/Q6	-1.63877	0.20017	6	0.0439252	0.186159	EF3030_SN_OD_10	EF3030_SN_OD_04	EF3030_SN_OD_10/EF3030_SN_OD_04	rots	median	none	none	1.5	0.05	1.42721	down	-1.42721	Cohen's d	-1.29616	0.242376	-2.04132	-0.551005	large	28712.9	Q6	38277	Q6
EF3030_RS00910	EF3030_RS00910	EF3030_RS00910	EF3030_RS00910	EF3030_RS00910	bifunctional 3,4-dihydroxy-2-butanone-4-phosphate synthase/GTP cyclohydrolase II	0.0354372	Q7/Q7	0.0959565	0.934299	18	1	1	EF3030_SN_OD_10	EF3030_SN_OD_04	EF3030_SN_OD_10/EF3030_SN_OD_04	rots	median	none	none	1.5	0.05	1.02487	up	1.02487	Cohen's d	0.176622	0.549408	-0.205672	0.558916	negligible	53803.6	Q7	64969	Q7
EF3030_RS00940	EF3030_RS00940	EF3030_RS00940	EF3030_RS00940	EF3030_RS00940	LD-carboxypeptidase	0.366825	Q7/Q7	1.6995	0.0867926	20	5.89814e-07	1.21724e-05	EF3030_SN_OD_10	EF3030_SN_OD_04	EF3030_SN_OD_10/EF3030_SN_OD_04	rots	median	none	none	1.5	0.05	1.28951	up	1.28951	Cohen's d	0.880777	0.320095	0.502106	1.25945	large	49872.6	Q7	41902.9	Q7
EF3030_RS00945	EF3030_RS00945	EF3030_RS00945	EF3030_RS00945	EF3030_RS00945	DUF1129 domain-containing protein	-0.0121261	Q3/Q3	-0.0939579	0.917364	3	0.980642	1	EF3030_SN_OD_10	EF3030_SN_OD_04	EF3030_SN_OD_10/EF3030_SN_OD_04	rots	median	none	none	1.5	0.05	1.00844	down	-1.00844	Cohen's d	-0.412328	0.267141	-1.42222	0.597568	small	7181.77	Q3	7803.33	Q3
EF3030_RS00950	EF3030_RS00950	EF3030_RS00950	EF3030_RS00950	EF3030_RS00950	magnesium transporter CorA family protein	-0.116035	Q5/Q5	-0.718246	0.502257	8	0.505256	1	EF3030_SN_OD_10	EF3030_SN_OD_04	EF3030_SN_OD_10/EF3030_SN_OD_04	rots	median	none	none	1.5	0.05	1.08375	down	-1.08375	Cohen's d	0.320903	0.508903	-0.263898	0.905703	small	19451.7	Q5	21421.3	Q5
EF3030_RS00960	EF3030_RS00960	EF3030_RS00960	EF3030_RS00960	EF3030_RS00960	Xaa-Pro peptidase family protein	0.0249473	Q8/Q8	0.158264	0.878439	23	0.999996	1	EF3030_SN_OD_10	EF3030_SN_OD_04	EF3030_SN_OD_10/EF3030_SN_OD_04	rots	median	none	none	1.5	0.05	1.01744	up	1.01744	Cohen's d	0.129845	0.420555	-0.207192	0.466882	negligible	89092.9	Q8	86997.9	Q8
EF3030_RS00975	EF3030_RS00975	EF3030_RS00975	EF3030_RS00975	EF3030_RS00975	SP0191 family lipoprotein	0.481465	Q7/Q6	2.74269	0.0379408	10	3.18487e-06	5.5308e-05	EF3030_SN_OD_10	EF3030_SN_OD_04	EF3030_SN_OD_10/EF3030_SN_OD_04	rots	median	none	none	1.5	0.05	1.39616	up	1.39616	Cohen's d	0.804463	0.549114	0.267123	1.3418	large	52109	Q7	39618.2	Q6
EF3030_RS00980	EF3030_RS00980	EF3030_RS00980	EF3030_RS00980	EF3030_RS00980	IreB family regulatory phosphoprotein	0.244913	Q9/Q9	0.652345	0.522398	7	0.548898	1	EF3030_SN_OD_10	EF3030_SN_OD_04	EF3030_SN_OD_10/EF3030_SN_OD_04	rots	median	none	none	1.5	0.05	1.18502	up	1.18502	Cohen's d	0.674365	0.230832	0.0331647	1.31557	medium	357888	Q9	330148	Q9
EF3030_RS00995	EF3030_RS00995	EF3030_RS00995	EF3030_RS00995	EF3030_RS00995	folylpolyglutamate synthase/dihydrofolate synthase family protein	-0.189975	Q4/Q4	-0.592398	0.622198	13	0.819174	1	EF3030_SN_OD_10	EF3030_SN_OD_04	EF3030_SN_OD_10/EF3030_SN_OD_04	rots	median	none	none	1.5	0.05	1.14074	down	-1.14074	Cohen's d	-0.277946	0.222857	-0.731143	0.175252	small	10167.9	Q4	11223.6	Q4
EF3030_RS01000	EF3030_RS01000	EF3030_RS01000	EF3030_RS01000	EF3030_RS01000	SP_0198 family lipoprotein	0.0612085	Q9/Q9	0.127405	0.91804	6	0.997509	1	EF3030_SN_OD_10	EF3030_SN_OD_04	EF3030_SN_OD_10/EF3030_SN_OD_04	rots	median	none	none	1.5	0.05	1.04334	up	1.04334	Cohen's d	-0.0735307	0.406456	-0.751174	0.604113	negligible	221601	Q9	222820	Q9
EF3030_RS01015	EF3030_RS01015	EF3030_RS01015	EF3030_RS01015	EF3030_RS01015	hypothetical protein	-0.0404122	Q5/Q5	-0.136648	0.883838	9	0.998223	1	EF3030_SN_OD_10	EF3030_SN_OD_04	EF3030_SN_OD_10/EF3030_SN_OD_04	rots	median	none	none	1.5	0.05	1.02841	down	-1.02841	Cohen's d	0.0107702	0.293303	-0.535374	0.556914	negligible	20228.1	Q5	21924.5	Q5
EF3030_RS01030	EF3030_RS01030	EF3030_RS01030	EF3030_RS01030	EF3030_RS01030	GNAT family N-acetyltransferase	-0.0394608	Q4/Q4	-0.353748	0.655361	5	0.773095	1	EF3030_SN_OD_10	EF3030_SN_OD_04	EF3030_SN_OD_10/EF3030_SN_OD_04	rots	median	none	none	1.5	0.05	1.02773	down	-1.02773	Cohen's d	-0.210597	0.266316	-0.96064	0.539446	small	8764.2	Q4	8631.7	Q4
EF3030_RS01040	EF3030_RS01040	EF3030_RS01040	EF3030_RS01040	EF3030_RS01040	phosphoribulokinase	-0.0388302	Q5/Q5	-0.00970164	0.993725	9	1	1	EF3030_SN_OD_10	EF3030_SN_OD_04	EF3030_SN_OD_10/EF3030_SN_OD_04	rots	median	none	none	1.5	0.05	1.02728	down	-1.02728	Cohen's d	-0.370842	0.879642	-0.921656	0.179972	small	15168.7	Q5	14917.2	Q5
EF3030_RS01060	EF3030_RS01060	EF3030_RS01060	EF3030_RS01060	EF3030_RS01060	50S ribosomal protein L23	-0.373591	Q9/Q10	-1.34076	0.277548	10	0.0638347	0.244096	EF3030_SN_OD_10	EF3030_SN_OD_04	EF3030_SN_OD_10/EF3030_SN_OD_04	rots	median	none	none	1.5	0.05	1.29557	down	-1.29557	Cohen's d	-0.808887	0.244172	-1.34645	-0.271326	large	383706	Q9	502509	Q10
EF3030_RS01155	EF3030_RS01155	EF3030_RS01155	EF3030_RS01155	EF3030_RS01155	adenylate kinase	0.253272	Q9/Q9	1.13708	0.307905	14	0.063938	0.244096	EF3030_SN_OD_10	EF3030_SN_OD_04	EF3030_SN_OD_10/EF3030_SN_OD_04	rots	median	none	none	1.5	0.05	1.19191	up	1.19191	Cohen's d	0.974465	0.237579	0.515319	1.43361	large	357522	Q9	285936	Q9
EF3030_RS01180	EF3030_RS01180	EF3030_RS01180	EF3030_RS01180	EF3030_RS01180	DNA-directed RNA polymerase subunit alpha	0.00655973	Q10/Q10	0.0700155	0.874665	21	0.999987	1	EF3030_SN_OD_10	EF3030_SN_OD_04	EF3030_SN_OD_10/EF3030_SN_OD_04	rots	median	none	none	1.5	0.05	1.00456	up	1.00456	Cohen's d	0.326086	0.458988	-0.0289069	0.681078	small	552738	Q10	580059	Q10
EF3030_RS01190	EF3030_RS01190	EF3030_RS01190	EF3030_RS01190	EF3030_RS01190	ACT domain-containing protein	0.288669	Q9/Q8	1.41347	0.268554	5	0.124043	0.401449	EF3030_SN_OD_10	EF3030_SN_OD_04	EF3030_SN_OD_10/EF3030_SN_OD_04	rots	median	none	none	1.5	0.05	1.22151	up	1.22151	Cohen's d	1.04652	0.373815	0.248993	1.84405	large	181635	Q9	162586	Q8
EF3030_RS01195	EF3030_RS01195	EF3030_RS01195	EF3030_RS01195	EF3030_RS01195	PFL family protein	0.0960619	Q8/Q8	0.720531	0.465608	23	0.369234	0.838214	EF3030_SN_OD_10	EF3030_SN_OD_04	EF3030_SN_OD_10/EF3030_SN_OD_04	rots	median	none	none	1.5	0.05	1.06885	up	1.06885	Cohen's d	0.0821945	0.3656	-0.25463	0.419019	negligible	108958	Q8	102278	Q8
EF3030_RS01200	EF3030_RS01200	EF3030_RS01200	EF3030_RS01200	EF3030_RS01200	histidine phosphatase family protein	-0.143822	Q8/Q8	-1.48982	0.040849	7	8.82201e-05	0.000971198	EF3030_SN_OD_10	EF3030_SN_OD_04	EF3030_SN_OD_10/EF3030_SN_OD_04	rots	median	none	none	1.5	0.05	1.10483	down	-1.10483	Cohen's d	0.202135	0.338418	-0.423173	0.827443	small	142662	Q8	156859	Q8
EF3030_RS01235	EF3030_RS01235	EF3030_RS01235	EF3030_RS01235	EF3030_RS01235	DeoR/GlpR family DNA-binding transcription regulator	-0.102421	Q3/Q3	-0.683786	0.49651	11	0.490552	1	EF3030_SN_OD_10	EF3030_SN_OD_04	EF3030_SN_OD_10/EF3030_SN_OD_04	rots	median	none	none	1.5	0.05	1.07357	down	-1.07357	Cohen's d	-0.379752	0.489892	-0.875972	0.116468	small	6403.57	Q3	6965	Q3
EF3030_RS01240	EF3030_RS01240	EF3030_RS01240	EF3030_RS01240	EF3030_RS01240	sugar-binding transcriptional regulator	-0.0406313	Q2/Q2	-0.300386	0.754683	17	0.989104	1	EF3030_SN_OD_10	EF3030_SN_OD_04	EF3030_SN_OD_10/EF3030_SN_OD_04	rots	median	none	none	1.5	0.05	1.02856	down	-1.02856	Cohen's d	-0.179592	0.484751	-0.573268	0.214084	negligible	2712.1	Q2	2853.43	Q2
EF3030_RS01250	EF3030_RS01250	EF3030_RS01250	EF3030_RS01250	EF3030_RS01250	PTS sugar transporter subunit IIB	0.751765	Q2/Q1	1.66545	0.262499	2	0.209395	0.575635	EF3030_SN_OD_10	EF3030_SN_OD_04	EF3030_SN_OD_10/EF3030_SN_OD_04	rots	median	none	none	1.5	0.05	1.68385	up	1.68385	Cohen's d	0.642916	0.40728	-0.676315	1.96215	medium	1784.13	Q2	1098.4	Q1
EF3030_RS01255	EF3030_RS01255	EF3030_RS01255	EF3030_RS01255	EF3030_RS01255	PTS sugar transporter subunit IIC	-0.492326	Q1/Q1	-0.669372	0.600982	3	0.649413	1	EF3030_SN_OD_10	EF3030_SN_OD_04	EF3030_SN_OD_10/EF3030_SN_OD_04	rots	median	none	none	1.5	0.05	1.40671	down	-1.40671	Cohen's d	0.291562	0.523115	-0.713066	1.29619	small	382.9	Q1	465.1	Q1
EF3030_RS01260	EF3030_RS01260	EF3030_RS01260	EF3030_RS01260	EF3030_RS01260	glycyl radical protein	0.0560596	Q3/Q2	0.246761	0.805424	28	0.999869	1	EF3030_SN_OD_10	EF3030_SN_OD_04	EF3030_SN_OD_10/EF3030_SN_OD_04	rots	median	none	none	1.5	0.05	1.03962	up	1.03962	Cohen's d	0.357461	0.317063	0.0503881	0.664535	small	5313.93	Q3	3373.53	Q2
EF3030_RS01265	EF3030_RS01265	EF3030_RS01265	EF3030_RS01265	EF3030_RS01265	fructose-6-phosphate aldolase	0.336008	Q3/Q2	1.07532	0.398748	11	0.243745	0.639214	EF3030_SN_OD_10	EF3030_SN_OD_04	EF3030_SN_OD_10/EF3030_SN_OD_04	rots	median	none	none	1.5	0.05	1.26226	up	1.26226	Cohen's d	0.264866	0.551802	-0.229093	0.758825	small	3911.4	Q3	3027.53	Q2
EF3030_RS01270	EF3030_RS01270	EF3030_RS01270	EF3030_RS01270	EF3030_RS01270	glycerol dehydrogenase	0.274669	Q4/Q3	0.661803	0.603854	13	0.779918	1	EF3030_SN_OD_10	EF3030_SN_OD_04	EF3030_SN_OD_10/EF3030_SN_OD_04	rots	median	none	none	1.5	0.05	1.20972	up	1.20972	Cohen's d	0.455494	0.612218	-0.00134211	0.91233	small	8443.2	Q4	6734.1	Q3
EF3030_RS01280	EF3030_RS01280	EF3030_RS01280	EF3030_RS01280	EF3030_RS01280	GNAT family protein	0.120513	Q8/Q7	1.00639	0.291413	16	0.0377824	0.166056	EF3030_SN_OD_10	EF3030_SN_OD_04	EF3030_SN_OD_10/EF3030_SN_OD_04	rots	median	none	none	1.5	0.05	1.08712	up	1.08712	Cohen's d	1.07267	0.137104	0.639213	1.50614	large	83263.7	Q8	77359.9	Q7
EF3030_RS01285	EF3030_RS01285	EF3030_RS01285	EF3030_RS01285	EF3030_RS01285	GNAT family N-acetyltransferase	-0.0260631	Q5/Q5	-0.12336	0.91263	3	0.978433	1	EF3030_SN_OD_10	EF3030_SN_OD_04	EF3030_SN_OD_10/EF3030_SN_OD_04	rots	median	none	none	1.5	0.05	1.01823	down	-1.01823	Cohen's d	-0.162692	0.164835	-1.16368	0.838292	negligible	13493.9	Q5	13483.2	Q5
EF3030_RS01305	EF3030_RS01305	EF3030_RS01305	EF3030_RS01305	EF3030_RS01305	isoprenyl transferase	-0.292054	Q6/Q6	-1.80967	0.0869931	12	7.397e-05	0.000829396	EF3030_SN_OD_10	EF3030_SN_OD_04	EF3030_SN_OD_10/EF3030_SN_OD_04	rots	median	none	none	1.5	0.05	1.22438	down	-1.22438	Cohen's d	-0.365917	0.240759	-0.839927	0.108094	small	24255.4	Q6	28529.9	Q6
EF3030_RS01320	EF3030_RS01320	EF3030_RS01320	EF3030_RS01320	EF3030_RS01320	proline--tRNA ligase	-0.0213243	Q9/Q9	-0.221464	0.704451	34	0.994012	1	EF3030_SN_OD_10	EF3030_SN_OD_04	EF3030_SN_OD_10/EF3030_SN_OD_04	rots	median	none	none	1.5	0.05	1.01489	down	-1.01489	Cohen's d	-0.106126	0.181459	-0.382424	0.170173	negligible	367545	Q9	413858	Q9
EF3030_RS01335	EF3030_RS01335	EF3030_RS01335	EF3030_RS01335	EF3030_RS01335	LLM class flavin-dependent oxidoreductase	-0.373216	Q7/Q8	-1.66023	0.174907	21	0.000291547	0.00273134	EF3030_SN_OD_10	EF3030_SN_OD_04	EF3030_SN_OD_10/EF3030_SN_OD_04	rots	median	none	none	1.5	0.05	1.29524	down	-1.29524	Cohen's d	-0.541641	0.407557	-0.900705	-0.182576	medium	76499.4	Q7	99367.7	Q8
EF3030_RS01370	EF3030_RS01370	EF3030_RS01370	EF3030_RS01370	EF3030_RS01370	PolC-type DNA polymerase III	-0.325867	Q4/Q4	-1.60467	0.188178	54	1.09655e-07	2.51853e-06	EF3030_SN_OD_10	EF3030_SN_OD_04	EF3030_SN_OD_10/EF3030_SN_OD_04	rots	median	none	none	1.5	0.05	1.25342	down	-1.25342	Cohen's d	-0.581745	0.364092	-0.804917	-0.358574	medium	7274	Q4	9190.77	Q4
EF3030_RS01375	EF3030_RS01375	EF3030_RS01375	EF3030_RS01375	EF3030_RS01375	type II toxin-antitoxin system RelB/DinJ family antitoxin	-0.688315	Q2/Q2	-0.882118	0.486957	3	0.48044	1	EF3030_SN_OD_10	EF3030_SN_OD_04	EF3030_SN_OD_10/EF3030_SN_OD_04	rots	median	none	none	1.5	0.05	1.6114	down	-1.6114	Cohen's d	-0.540426	0.510686	-1.55784	0.476985	medium	2686.7	Q2	3308.6	Q2
EF3030_RS01390	EF3030_RS01390	EF3030_RS01390	EF3030_RS01390	EF3030_RS01390	aminopeptidase	0.0153053	Q9/Q9	0.0807711	0.940376	27	1	1	EF3030_SN_OD_10	EF3030_SN_OD_04	EF3030_SN_OD_10/EF3030_SN_OD_04	rots	median	none	none	1.5	0.05	1.01067	up	1.01067	Cohen's d	0.249558	0.393401	-0.0619737	0.561089	small	299774	Q9	294446	Q9
EF3030_RS01405	EF3030_RS01405	EF3030_RS01405	EF3030_RS01405	EF3030_RS01405	pseudouridine synthase	-0.13538	Q2/Q3	-0.478483	0.689343	8	0.874609	1	EF3030_SN_OD_10	EF3030_SN_OD_04	EF3030_SN_OD_10/EF3030_SN_OD_04	rots	median	none	none	1.5	0.05	1.09838	down	-1.09838	Cohen's d	-0.288754	0.497291	-0.872848	0.295339	small	3162.4	Q2	4048.57	Q3
EF3030_RS01420	EF3030_RS01420	EF3030_RS01420	EF3030_RS01420	EF3030_RS01420	PTS system mannose/fructose/sorbose family transporter subunit IID	-0.0789271	Q10/Q10	-0.387292	0.740346	14	0.974602	1	EF3030_SN_OD_10	EF3030_SN_OD_04	EF3030_SN_OD_10/EF3030_SN_OD_04	rots	median	none	none	1.5	0.05	1.05623	down	-1.05623	Cohen's d	0.0452782	0.332194	-0.388882	0.479439	negligible	717410	Q10	772010	Q10
EF3030_RS01425	EF3030_RS01425	EF3030_RS01425	EF3030_RS01425	EF3030_RS01425	PTS mannose/fructose/sorbose transporter subunit IIC	-0.400409	Q8/Q9	-1.49	0.216401	4	0.0920967	0.323019	EF3030_SN_OD_10	EF3030_SN_OD_04	EF3030_SN_OD_10/EF3030_SN_OD_04	rots	median	none	none	1.5	0.05	1.31988	down	-1.31988	Cohen's d	-0.547178	0.42957	-1.40953	0.315175	medium	148731	Q8	193671	Q9
EF3030_RS01430	EF3030_RS01430	EF3030_RS01430	EF3030_RS01430	EF3030_RS01430	PTS sugar transporter subunit IIB	-0.157546	Q10/Q10	-0.981066	0.417534	25	0.200814	0.564943	EF3030_SN_OD_10	EF3030_SN_OD_04	EF3030_SN_OD_10/EF3030_SN_OD_04	rots	median	none	none	1.5	0.05	1.11539	down	-1.11539	Cohen's d	0.102659	0.74243	-0.220253	0.425571	negligible	990528	Q10	1104174	Q10
EF3030_RS01440	EF3030_RS01440	EF3030_RS01440	EF3030_RS01440	EF3030_RS01440	Cof-type HAD-IIB family hydrolase	-0.386654	Q6/Q7	-1.96824	0.0958046	15	2.4551e-05	0.000320739	EF3030_SN_OD_10	EF3030_SN_OD_04	EF3030_SN_OD_10/EF3030_SN_OD_04	rots	median	none	none	1.5	0.05	1.30736	down	-1.30736	Cohen's d	-0.678092	0.401209	-1.10892	-0.247262	medium	36516.7	Q6	46869.7	Q7
EF3030_RS01445	EF3030_RS01445	EF3030_RS01445	EF3030_RS01445	EF3030_RS01445	NCS2 family permease	-0.449186	Q8/Q8	-1.33536	0.281273	6	0.119495	0.392075	EF3030_SN_OD_10	EF3030_SN_OD_04	EF3030_SN_OD_10/EF3030_SN_OD_04	rots	median	none	none	1.5	0.05	1.36527	down	-1.36527	Cohen's d	-0.0180596	0.878556	-0.695488	0.659369	negligible	106179	Q8	133166	Q8
EF3030_RS01460	EF3030_RS01460	EF3030_RS01460	EF3030_RS01460	EF3030_RS01460	folylpolyglutamate synthase/dihydrofolate synthase family protein	-0.137031	Q6/Q6	-0.917162	0.321406	16	0.0666409	0.249728	EF3030_SN_OD_10	EF3030_SN_OD_04	EF3030_SN_OD_10/EF3030_SN_OD_04	rots	median	none	none	1.5	0.05	1.09964	down	-1.09964	Cohen's d	-0.426182	0.2074	-0.83605	-0.0163134	small	23737.2	Q6	27250.3	Q6
EF3030_RS01505	EF3030_RS01505	EF3030_RS01505	EF3030_RS01505	EF3030_RS01505	glycoside hydrolase family 31 protein	-0.0245447	Q6/Q6	-0.191223	0.834218	37	0.999999	1	EF3030_SN_OD_10	EF3030_SN_OD_04	EF3030_SN_OD_10/EF3030_SN_OD_04	rots	median	none	none	1.5	0.05	1.01716	down	-1.01716	Cohen's d	0.0526214	0.400108	-0.211968	0.317211	negligible	35854.2	Q6	36922.4	Q6
EF3030_RS01510	EF3030_RS01510	EF3030_RS01510	EF3030_RS01510	EF3030_RS01510	glutathione peroxidase	-0.175733	Q2/Q2	-0.653395	0.602085	6	0.700876	1	EF3030_SN_OD_10	EF3030_SN_OD_04	EF3030_SN_OD_10/EF3030_SN_OD_04	rots	median	none	none	1.5	0.05	1.12954	down	-1.12954	Cohen's d	0.0181403	0.394931	-0.659288	0.695569	negligible	2760.53	Q2	2571.67	Q2
EF3030_RS01515	EF3030_RS01515	EF3030_RS01515	EF3030_RS01515	EF3030_RS01515	LPXTG-anchored hyaluronate lyase	0.374338	Q2/Q1	0.876549	0.493205	24	0.473179	0.998233	EF3030_SN_OD_10	EF3030_SN_OD_04	EF3030_SN_OD_10/EF3030_SN_OD_04	rots	median	none	none	1.5	0.05	1.29624	up	1.29624	Cohen's d	0.248022	0.709154	-0.0827108	0.578755	small	1465.97	Q2	994.833	Q1
EF3030_RS01545	EF3030_RS01545	EF3030_RS01545	EF3030_RS01545	EF3030_RS01545	RpiB/LacA/LacB family sugar-phosphate isomerase	-0.36697	Q2/Q2	-0.904228	0.478812	7	0.453734	0.967532	EF3030_SN_OD_10	EF3030_SN_OD_04	EF3030_SN_OD_10/EF3030_SN_OD_04	rots	median	none	none	1.5	0.05	1.28964	down	-1.28964	Cohen's d	-0.477226	0.522371	-1.10976	0.155307	small	3554.3	Q2	3445.7	Q2
EF3030_RS01550	EF3030_RS01550	EF3030_RS01550	EF3030_RS01550	EF3030_RS01550	gluconate 5-dehydrogenase	0.166084	Q1/Q1	0.402995	0.744127	5	0.890193	1	EF3030_SN_OD_10	EF3030_SN_OD_04	EF3030_SN_OD_10/EF3030_SN_OD_04	rots	median	none	none	1.5	0.05	1.12201	up	1.12201	Cohen's d	-0.00168736	0.523293	-0.74966	0.746285	negligible	514.6	Q1	452.567	Q1
EF3030_RS01590	EF3030_RS01590	EF3030_RS01590	EF3030_RS01590	EF3030_RS01590	LacI family DNA-binding transcriptional regulator	-0.226141	Q4/Q4	-0.656174	0.571791	11	0.687826	1	EF3030_SN_OD_10	EF3030_SN_OD_04	EF3030_SN_OD_10/EF3030_SN_OD_04	rots	median	none	none	1.5	0.05	1.1697	down	-1.1697	Cohen's d	-0.500213	0.282903	-0.999652	-0.000774266	medium	8675	Q4	9934.63	Q4
EF3030_RS01605	EF3030_RS01605	EF3030_RS01605	EF3030_RS01605	EF3030_RS01605	DUF3278 domain-containing protein	-0.289958	Q2/Q2	-1.29675	0.297827	3	0.213268	0.584026	EF3030_SN_OD_10	EF3030_SN_OD_04	EF3030_SN_OD_10/EF3030_SN_OD_04	rots	median	none	none	1.5	0.05	1.2226	down	-1.2226	Cohen's d	-0.21914	0.387606	-1.22147	0.783188	small	1498.2	Q2	1678.93	Q2
EF3030_RS01640	EF3030_RS01640	EF3030_RS01640	EF3030_RS01640	EF3030_RS01640	ATP-dependent Clp protease ATP-binding subunit	-0.104196	Q3/Q3	-0.313461	0.801476	34	0.999961	1	EF3030_SN_OD_10	EF3030_SN_OD_04	EF3030_SN_OD_10/EF3030_SN_OD_04	rots	median	none	none	1.5	0.05	1.0749	down	-1.0749	Cohen's d	0.00997703	0.635201	-0.266129	0.286083	negligible	4957.8	Q3	4624.73	Q3
EF3030_RS01645	EF3030_RS01645	EF3030_RS01645	EF3030_RS01645	EF3030_RS01645	S-ribosylhomocysteine lyase	0.0282889	Q9/Q9	0.0949646	0.935316	9	0.999886	1	EF3030_SN_OD_10	EF3030_SN_OD_04	EF3030_SN_OD_10/EF3030_SN_OD_04	rots	median	none	none	1.5	0.05	1.0198	up	1.0198	Cohen's d	0.0531567	0.168275	-0.49308	0.599393	negligible	268619	Q9	287067	Q9
EF3030_RS01650	EF3030_RS01650	EF3030_RS01650	EF3030_RS01650	EF3030_RS01650	DUF1846 domain-containing protein	-0.0607541	Q8/Q8	-0.331854	0.764884	29	0.99909	1	EF3030_SN_OD_10	EF3030_SN_OD_04	EF3030_SN_OD_10/EF3030_SN_OD_04	rots	median	none	none	1.5	0.05	1.04301	down	-1.04301	Cohen's d	-0.0282358	0.340087	-0.327525	0.271054	negligible	108381	Q8	113387	Q8
EF3030_RS01655	EF3030_RS01655	EF3030_RS01655	EF3030_RS01655	EF3030_RS01655	alpha-glucosidase	-0.072045	Q8/Q8	-0.356284	0.769268	27	0.99893	1	EF3030_SN_OD_10	EF3030_SN_OD_04	EF3030_SN_OD_10/EF3030_SN_OD_04	rots	median	none	none	1.5	0.05	1.05121	down	-1.05121	Cohen's d	0.139277	0.533105	-0.171425	0.449979	negligible	107128	Q8	119011	Q8
EF3030_RS01680	EF3030_RS01680	EF3030_RS01680	EF3030_RS01680	EF3030_RS01680	capsular polysaccharide biosynthesis protein Cps4B	-0.0301862	Q4/Q4	-0.303331	0.792115	10	0.98199	1	EF3030_SN_OD_10	EF3030_SN_OD_04	EF3030_SN_OD_10/EF3030_SN_OD_04	rots	median	none	none	1.5	0.05	1.02114	down	-1.02114	Cohen's d	0.160148	0.510487	-0.357521	0.677817	negligible	10781.5	Q4	12333.2	Q4
EF3030_RS01695	EF3030_RS01695	EF3030_RS01695	EF3030_RS01695	EF3030_RS01695	sugar transferase	-0.128955	Q7/Q7	-0.559804	0.62668	17	0.859441	1	EF3030_SN_OD_10	EF3030_SN_OD_04	EF3030_SN_OD_10/EF3030_SN_OD_04	rots	median	none	none	1.5	0.05	1.0935	down	-1.0935	Cohen's d	-0.0996054	0.29977	-0.492734	0.293523	negligible	55331.8	Q7	60377.1	Q7
EF3030_RS01700	EF3030_RS01700	EF3030_RS01700	EF3030_RS01700	EF3030_RS01700	WecB/TagA/CpsF family glycosyltransferase	-0.213603	Q9/Q9	-1.23475	0.275087	19	0.0178429	0.0882232	EF3030_SN_OD_10	EF3030_SN_OD_04	EF3030_SN_OD_10/EF3030_SN_OD_04	rots	median	none	none	1.5	0.05	1.15958	down	-1.15958	Cohen's d	-0.524056	0.249051	-0.901518	-0.146594	medium	264585	Q9	304229	Q9
EF3030_RS01705	EF3030_RS01705	EF3030_RS01705	EF3030_RS01705	EF3030_RS01705	LicD family protein	-0.284113	Q8/Q9	-1.50343	0.20583	23	0.000785202	0.00661614	EF3030_SN_OD_10	EF3030_SN_OD_04	EF3030_SN_OD_10/EF3030_SN_OD_04	rots	median	none	none	1.5	0.05	1.21766	down	-1.21766	Cohen's d	-0.646971	0.472889	-0.992349	-0.301593	medium	141481	Q8	178913	Q9
EF3030_RS01710	EF3030_RS01710	EF3030_RS01710	EF3030_RS01710	EF3030_RS01710	glycosyltransferase	-0.2364	Q8/Q8	-1.64305	0.180015	17	0.00118662	0.0094171	EF3030_SN_OD_10	EF3030_SN_OD_04	EF3030_SN_OD_10/EF3030_SN_OD_04	rots	median	none	none	1.5	0.05	1.17805	down	-1.17805	Cohen's d	-0.282911	0.396389	-0.677757	0.111934	small	88799.4	Q8	116819	Q8
EF3030_RS01715	EF3030_RS01715	EF3030_RS01715	EF3030_RS01715	EF3030_RS01715	O-antigen polymerase	-0.505843	Q3/Q3	-1.31674	0.281087	4	0.162933	0.488456	EF3030_SN_OD_10	EF3030_SN_OD_04	EF3030_SN_OD_10/EF3030_SN_OD_04	rots	median	none	none	1.5	0.05	1.41995	down	-1.41995	Cohen's d	-0.717111	0.341519	-1.59055	0.156332	medium	4749.27	Q3	6253.53	Q3
EF3030_RS01720	EF3030_RS01720	EF3030_RS01720	EF3030_RS01720	EF3030_RS01720	hypothetical protein	-0.406562	Q3/Q3	-0.997635	0.394088	9	0.254333	0.658492	EF3030_SN_OD_10	EF3030_SN_OD_04	EF3030_SN_OD_10/EF3030_SN_OD_04	rots	median	none	none	1.5	0.05	1.32552	down	-1.32552	Cohen's d	-0.261455	0.64738	-0.809923	0.287014	small	4734.03	Q3	6318.53	Q3
EF3030_RS01735	EF3030_RS01735	EF3030_RS01735	EF3030_RS01735	EF3030_RS01735	dTDP-4-dehydrorhamnose 3,5-epimerase family protein	-0.0196179	Q10/Q10	-0.144592	0.879527	12	0.999484	1	EF3030_SN_OD_10	EF3030_SN_OD_04	EF3030_SN_OD_10/EF3030_SN_OD_04	rots	median	none	none	1.5	0.05	1.01369	down	-1.01369	Cohen's d	0.0954977	0.380011	-0.374863	0.565859	negligible	512853	Q10	524745	Q10
EF3030_RS01770	EF3030_RS01770	EF3030_RS01770	EF3030_RS01770	EF3030_RS01770	peptide ABC transporter substrate-binding protein	-0.0958533	Q10/Q10	-0.684853	0.556912	42	0.771713	1	EF3030_SN_OD_10	EF3030_SN_OD_04	EF3030_SN_OD_10/EF3030_SN_OD_04	rots	median	none	none	1.5	0.05	1.0687	down	-1.0687	Cohen's d	-0.0839986	0.396156	-0.332241	0.164244	negligible	952287	Q10	1.0369e+06	Q10
EF3030_RS01780	EF3030_RS01780	EF3030_RS01780	EF3030_RS01780	EF3030_RS01780	SpGH101 family endo-alpha-N-acetylgalactosaminidase	0.755607	Q6/Q5	4.18548	0.0142728	74	6.47768e-49	1.84484e-46	EF3030_SN_OD_10	EF3030_SN_OD_04	EF3030_SN_OD_10/EF3030_SN_OD_04	rots	median	up	up	1.5	0.05	1.68834	up	1.68834	Cohen's d	1.19373	0.407096	0.991257	1.39621	large	32319.7	Q6	17858.6	Q5
EF3030_RS01795	EF3030_RS01795	EF3030_RS01795	EF3030_RS01795	EF3030_RS01795	DUF1273 domain-containing protein	0.0677074	Q1/Q1	0.307265	0.78961	3	0.885834	1	EF3030_SN_OD_10	EF3030_SN_OD_04	EF3030_SN_OD_10/EF3030_SN_OD_04	rots	median	none	none	1.5	0.05	1.04805	up	1.04805	Cohen's d	1.07118	0.473331	0.00257808	2.13977	large	296.333	Q1	518.733	Q1
EF3030_RS01810	EF3030_RS01810	EF3030_RS01810	EF3030_RS01810	EF3030_RS01810	class I SAM-dependent RNA methyltransferase	-0.122843	Q5/Q5	-0.893852	0.360189	15	0.130556	0.417779	EF3030_SN_OD_10	EF3030_SN_OD_04	EF3030_SN_OD_10/EF3030_SN_OD_04	rots	median	none	none	1.5	0.05	1.08888	down	-1.08888	Cohen's d	-0.281495	0.208302	-0.702522	0.139532	small	15991.7	Q5	17295.5	Q5
EF3030_RS01825	EF3030_RS01825	EF3030_RS01825	EF3030_RS01825	EF3030_RS01825	response regulator transcription factor	0.105769	Q5/Q5	0.435594	0.723787	15	0.968732	1	EF3030_SN_OD_10	EF3030_SN_OD_04	EF3030_SN_OD_10/EF3030_SN_OD_04	rots	median	none	none	1.5	0.05	1.07607	up	1.07607	Cohen's d	0.208013	0.321379	-0.212076	0.628102	small	15008.3	Q5	13930.6	Q5
EF3030_RS01875	EF3030_RS01875	EF3030_RS01875	EF3030_RS01875	EF3030_RS01875	phosphomevalonate kinase	-0.140931	Q2/Q2	-0.737598	0.559113	11	0.656356	1	EF3030_SN_OD_10	EF3030_SN_OD_04	EF3030_SN_OD_10/EF3030_SN_OD_04	rots	median	none	none	1.5	0.05	1.10262	down	-1.10262	Cohen's d	-0.0692018	0.34536	-0.561156	0.422752	negligible	2697.03	Q2	3046.23	Q2
EF3030_RS01890	EF3030_RS01890	EF3030_RS01890	EF3030_RS01890	EF3030_RS01890	sensor histidine kinase	-0.584644	Q1/Q2	-1.45287	0.25184	9	0.0503741	0.205538	EF3030_SN_OD_10	EF3030_SN_OD_04	EF3030_SN_OD_10/EF3030_SN_OD_04	rots	median	none	none	1.5	0.05	1.49967	down	-1.49967	Cohen's d	-0.98514	0.594831	-1.56346	-0.406821	large	873.933	Q1	1916.17	Q2
EF3030_RS01895	EF3030_RS01895	EF3030_RS01895	EF3030_RS01895	EF3030_RS01895	response regulator transcription factor	-0.149317	Q4/Q4	-0.383498	0.755558	10	0.962877	1	EF3030_SN_OD_10	EF3030_SN_OD_04	EF3030_SN_OD_10/EF3030_SN_OD_04	rots	median	none	none	1.5	0.05	1.10904	down	-1.10904	Cohen's d	-0.369131	0.183462	-0.890355	0.152093	small	9020.13	Q4	9964.6	Q4
EF3030_RS01915	EF3030_RS01915	EF3030_RS01915	EF3030_RS01915	EF3030_RS01915	hypothetical protein	0.753271	Q6/Q6	2.40317	0.0967468	2	0.0495769	0.202866	EF3030_SN_OD_10	EF3030_SN_OD_04	EF3030_SN_OD_10/EF3030_SN_OD_04	rots	median	none	up	1.5	0.05	1.68561	up	1.68561	Cohen's d	1.91513	0.251715	0.361564	3.4687	large	38770.5	Q6	25744	Q6
EF3030_RS01965	EF3030_RS01965	EF3030_RS01965	EF3030_RS01965	EF3030_RS01965	ATP-dependent RecD-like DNA helicase	-0.0927525	Q4/Q4	-0.545545	0.619397	27	0.898106	1	EF3030_SN_OD_10	EF3030_SN_OD_04	EF3030_SN_OD_10/EF3030_SN_OD_04	rots	median	none	none	1.5	0.05	1.0664	down	-1.0664	Cohen's d	-0.0289675	0.357199	-0.33931	0.281375	negligible	7448.1	Q4	7944.17	Q4
EF3030_RS01980	EF3030_RS01980	EF3030_RS01980	EF3030_RS01980	EF3030_RS01980	cell division protein ZapA	0.0917222	Q6/Q6	0.401052	0.732	5	0.876597	1	EF3030_SN_OD_10	EF3030_SN_OD_04	EF3030_SN_OD_10/EF3030_SN_OD_04	rots	median	none	none	1.5	0.05	1.06564	up	1.06564	Cohen's d	0.0466207	0.571539	-0.701453	0.794695	negligible	26675	Q6	26313.9	Q6
EF3030_RS01985	EF3030_RS01985	EF3030_RS01985	EF3030_RS01985	EF3030_RS01985	CvpA family protein	-0.212157	Q1/Q1	-0.0693948	0.967679	2	0.990232	1	EF3030_SN_OD_10	EF3030_SN_OD_04	EF3030_SN_OD_10/EF3030_SN_OD_04	rots	median	none	none	1.5	0.05	1.15842	down	-1.15842	Cohen's d	-0.392002	1.76963	-1.69071	0.906711	small	107.2	Q1	35.6333	Q1
EF3030_RS01990	EF3030_RS01990	EF3030_RS01990	EF3030_RS01990	EF3030_RS01990	endonuclease MutS2	-0.318778	Q5/Q5	-1.73025	0.157811	30	5.61633e-06	8.88628e-05	EF3030_SN_OD_10	EF3030_SN_OD_04	EF3030_SN_OD_10/EF3030_SN_OD_04	rots	median	none	none	1.5	0.05	1.24727	down	-1.24727	Cohen's d	-0.587584	0.281104	-0.888039	-0.287129	medium	14659.6	Q5	20113.9	Q5
EF3030_RS01995	EF3030_RS01995	EF3030_RS01995	EF3030_RS01995	EF3030_RS01995	sodium:alanine symporter family protein	-0.677048	Q3/Q3	-1.41356	0.280552	6	0.118632	0.391955	EF3030_SN_OD_10	EF3030_SN_OD_04	EF3030_SN_OD_10/EF3030_SN_OD_04	rots	median	none	none	1.5	0.05	1.59887	down	-1.59887	Cohen's d	-0.562469	0.586491	-1.25315	0.12821	medium	4924.57	Q3	6869.3	Q3
EF3030_RS02000	EF3030_RS02000	EF3030_RS02000	EF3030_RS02000	EF3030_RS02000	carboxymuconolactone decarboxylase family protein	0.86312	Q7/Q6	3.63556	0.0251513	7	1.31781e-05	0.000185798	EF3030_SN_OD_10	EF3030_SN_OD_04	EF3030_SN_OD_10/EF3030_SN_OD_04	rots	median	up	up	1.5	0.05	1.81897	up	1.81897	Cohen's d	0.719511	0.878242	0.0759285	1.36309	medium	55115.2	Q7	31090.5	Q6
EF3030_RS02015	EF3030_RS02015	EF3030_RS02015	EF3030_RS02015	EF3030_RS02015	DUF956 family protein	-0.68783	Q3/Q4	-2.28009	0.094575	3	0.0251415	0.117768	EF3030_SN_OD_10	EF3030_SN_OD_04	EF3030_SN_OD_10/EF3030_SN_OD_04	rots	median	none	down	1.5	0.05	1.61086	down	-1.61086	Cohen's d	-1.24541	0.282854	-2.33733	-0.153488	large	5369.97	Q3	8729.03	Q4
EF3030_RS02020	EF3030_RS02020	EF3030_RS02020	EF3030_RS02020	EF3030_RS02020	aspartate kinase	0.0981551	Q9/Q9	0.548385	0.551395	26	0.702153	1	EF3030_SN_OD_10	EF3030_SN_OD_04	EF3030_SN_OD_10/EF3030_SN_OD_04	rots	median	none	none	1.5	0.05	1.0704	up	1.0704	Cohen's d	0.416982	0.292039	0.0972321	0.736733	small	310782	Q9	287448	Q9
EF3030_RS02030	EF3030_RS02030	EF3030_RS02030	EF3030_RS02030	EF3030_RS02030	enoyl-CoA hydratase	0.198211	Q9/Q9	0.96571	0.402388	13	0.234357	0.619156	EF3030_SN_OD_10	EF3030_SN_OD_04	EF3030_SN_OD_10/EF3030_SN_OD_04	rots	median	none	none	1.5	0.05	1.14727	up	1.14727	Cohen's d	0.606755	0.511702	0.145469	1.06804	medium	339342	Q9	316534	Q9
EF3030_RS02035	EF3030_RS02035	EF3030_RS02035	EF3030_RS02035	EF3030_RS02035	MarR family transcriptional regulator	0.0299212	Q6/Q6	0.117355	0.920501	6	0.99775	1	EF3030_SN_OD_10	EF3030_SN_OD_04	EF3030_SN_OD_10/EF3030_SN_OD_04	rots	median	none	none	1.5	0.05	1.02096	up	1.02096	Cohen's d	0.477843	0.473028	-0.209171	1.16486	small	37462.3	Q6	34360.9	Q6
EF3030_RS02040	EF3030_RS02040	EF3030_RS02040	EF3030_RS02040	EF3030_RS02040	beta-ketoacyl-ACP synthase III	-0.022684	Q8/Q8	-0.197551	0.76378	10	0.968048	1	EF3030_SN_OD_10	EF3030_SN_OD_04	EF3030_SN_OD_10/EF3030_SN_OD_04	rots	median	none	none	1.5	0.05	1.01585	down	-1.01585	Cohen's d	0.207721	0.274774	-0.310512	0.725954	small	84786	Q8	85497.1	Q8
EF3030_RS02045	EF3030_RS02045	EF3030_RS02045	EF3030_RS02045	EF3030_RS02045	acyl carrier protein	0.251489	Q10/Q10	0.739776	0.552558	2	0.566795	1	EF3030_SN_OD_10	EF3030_SN_OD_04	EF3030_SN_OD_10/EF3030_SN_OD_04	rots	median	none	none	1.5	0.05	1.19044	up	1.19044	Cohen's d	0.682525	0.274954	-0.640816	2.00587	medium	2.88349e+06	Q10	2.74978e+06	Q10
EF3030_RS02090	EF3030_RS02090	EF3030_RS02090	EF3030_RS02090	EF3030_RS02090	acetyl-CoA carboxylase carboxyl transferase subunit alpha	-0.385858	Q7/Q8	-1.88081	0.109189	16	3.87185e-05	0.000479436	EF3030_SN_OD_10	EF3030_SN_OD_04	EF3030_SN_OD_10/EF3030_SN_OD_04	rots	median	none	none	1.5	0.05	1.30664	down	-1.30664	Cohen's d	-0.682355	0.584947	-1.09928	-0.265434	medium	67157.1	Q7	83248.8	Q8
EF3030_RS02115	EF3030_RS02115	EF3030_RS02115	EF3030_RS02115	EF3030_RS02115	Asp23/Gls24 family envelope stress response protein	0.097996	Q7/Q7	0.0921571	0.939471	7	0.999595	1	EF3030_SN_OD_10	EF3030_SN_OD_04	EF3030_SN_OD_10/EF3030_SN_OD_04	rots	median	none	none	1.5	0.05	1.07029	up	1.07029	Cohen's d	-0.10119	0.38335	-0.725306	0.522927	negligible	74777.3	Q7	74778.4	Q7
EF3030_RS02140	EF3030_RS02140	EF3030_RS02140	EF3030_RS02140	EF3030_RS02140	peptide chain release factor 3	-0.221109	Q7/Q7	-1.43983	0.231833	32	0.000448299	0.00411857	EF3030_SN_OD_10	EF3030_SN_OD_04	EF3030_SN_OD_10/EF3030_SN_OD_04	rots	median	none	none	1.5	0.05	1.16563	down	-1.16563	Cohen's d	-0.518508	0.255828	-0.807962	-0.229054	medium	54860.8	Q7	66778.6	Q7
EF3030_RS02165	EF3030_RS02165	EF3030_RS02165	EF3030_RS02165	EF3030_RS02165	Asp23/Gls24 family envelope stress response protein	-0.024285	Q8/Q8	-0.0817722	0.949634	4	0.997072	1	EF3030_SN_OD_10	EF3030_SN_OD_04	EF3030_SN_OD_10/EF3030_SN_OD_04	rots	median	none	none	1.5	0.05	1.01698	down	-1.01698	Cohen's d	-0.0486419	0.3061	-0.895422	0.798138	negligible	136063	Q8	148407	Q8
EF3030_RS02170	EF3030_RS02170	EF3030_RS02170	EF3030_RS02170	EF3030_RS02170	DAK2 domain-containing protein	-0.364298	Q9/Q9	-2.25841	0.0488242	24	6.31784e-11	2.99887e-09	EF3030_SN_OD_10	EF3030_SN_OD_04	EF3030_SN_OD_10/EF3030_SN_OD_04	rots	median	none	none	1.5	0.05	1.28726	down	-1.28726	Cohen's d	-1.1244	0.226125	-1.47894	-0.769849	large	231217	Q9	292874	Q9
EF3030_RS02175	EF3030_RS02175	EF3030_RS02175	EF3030_RS02175	EF3030_RS02175	acetolactate synthase large subunit	-0.292029	Q8/Q8	-2.08634	0.0647908	22	7.79365e-09	2.41264e-07	EF3030_SN_OD_10	EF3030_SN_OD_04	EF3030_SN_OD_10/EF3030_SN_OD_04	rots	median	none	none	1.5	0.05	1.22436	down	-1.22436	Cohen's d	-1.08755	0.193269	-1.45652	-0.718576	large	94167.6	Q8	115741	Q8
EF3030_RS02210	EF3030_RS02210	EF3030_RS02210	EF3030_RS02210	EF3030_RS02210	hypothetical protein	-0.0124488	Q9/Q9	-0.0403737	0.972089	3	0.997706	1	EF3030_SN_OD_10	EF3030_SN_OD_04	EF3030_SN_OD_10/EF3030_SN_OD_04	rots	median	none	none	1.5	0.05	1.00867	down	-1.00867	Cohen's d	0.275195	0.37462	-0.728857	1.27925	small	228226	Q9	242695	Q9
EF3030_RS02215	EF3030_RS02215	EF3030_RS02215	EF3030_RS02215	EF3030_RS02215	amino acid ABC transporter ATP-binding protein	-0.064534	Q7/Q7	-0.392036	0.715456	11	0.938004	1	EF3030_SN_OD_10	EF3030_SN_OD_04	EF3030_SN_OD_10/EF3030_SN_OD_04	rots	median	none	none	1.5	0.05	1.04575	down	-1.04575	Cohen's d	0.138646	0.325322	-0.353752	0.631043	negligible	55178.7	Q7	58976.6	Q7
EF3030_RS02220	EF3030_RS02220	EF3030_RS02220	EF3030_RS02220	EF3030_RS02220	ABC transporter substrate-binding protein/permease	0.207213	Q8/Q8	1.05388	0.357696	27	0.0637106	0.244096	EF3030_SN_OD_10	EF3030_SN_OD_04	EF3030_SN_OD_10/EF3030_SN_OD_04	rots	median	none	none	1.5	0.05	1.15446	up	1.15446	Cohen's d	0.509419	0.173368	0.1941	0.824738	medium	98667.9	Q8	87295.4	Q8
EF3030_RS02225	EF3030_RS02225	EF3030_RS02225	EF3030_RS02225	EF3030_RS02225	DUF2207 domain-containing protein	0.122586	Q5/Q5	0.493971	0.679099	21	0.957165	1	EF3030_SN_OD_10	EF3030_SN_OD_04	EF3030_SN_OD_10/EF3030_SN_OD_04	rots	median	none	none	1.5	0.05	1.08868	up	1.08868	Cohen's d	0.0272952	0.503786	-0.325378	0.379968	negligible	19868.6	Q5	16827.3	Q5
EF3030_RS02235	EF3030_RS02235	EF3030_RS02235	EF3030_RS02235	EF3030_RS02235	undecaprenyl-diphosphate phosphatase	-0.103655	Q7/Q7	-0.412631	0.727624	7	0.90693	1	EF3030_SN_OD_10	EF3030_SN_OD_04	EF3030_SN_OD_10/EF3030_SN_OD_04	rots	median	none	none	1.5	0.05	1.07449	down	-1.07449	Cohen's d	-0.399813	0.739676	-1.02973	0.230105	small	45737.7	Q7	48495	Q7
EF3030_RS02290	EF3030_RS02290	EF3030_RS02290	EF3030_RS02290	EF3030_RS02290	TrkH family potassium uptake protein	-0.0300713	Q2/Q2	-0.23057	0.837824	2	0.894688	1	EF3030_SN_OD_10	EF3030_SN_OD_04	EF3030_SN_OD_10/EF3030_SN_OD_04	rots	median	none	none	1.5	0.05	1.02106	down	-1.02106	Cohen's d	0.0569315	0.229172	-1.22975	1.34361	negligible	1628.37	Q2	1679.13	Q2
EF3030_RS02300	EF3030_RS02300	EF3030_RS02300	EF3030_RS02300	EF3030_RS02300	S-adenosyl-l-methionine hydroxide adenosyltransferase family protein	-0.108129	Q5/Q5	-0.900734	0.305522	10	0.0944987	0.329013	EF3030_SN_OD_10	EF3030_SN_OD_04	EF3030_SN_OD_10/EF3030_SN_OD_04	rots	median	none	none	1.5	0.05	1.07783	down	-1.07783	Cohen's d	0.057197	0.20561	-0.45975	0.574144	negligible	12528.1	Q5	13425.6	Q5
EF3030_RS02310	EF3030_RS02310	EF3030_RS02310	EF3030_RS02310	EF3030_RS02310	ABC transporter ATP-binding protein	-0.20895	Q4/Q4	-1.00892	0.353012	25	0.0644531	0.245316	EF3030_SN_OD_10	EF3030_SN_OD_04	EF3030_SN_OD_10/EF3030_SN_OD_04	rots	median	none	none	1.5	0.05	1.15585	down	-1.15585	Cohen's d	-0.235776	0.397416	-0.559594	0.0880429	small	11429.7	Q4	12674.9	Q4
EF3030_RS02315	EF3030_RS02315	EF3030_RS02315	EF3030_RS02315	EF3030_RS02315	energy-coupling factor transporter transmembrane component T	-0.450274	Q2/Q2	-1.34314	0.276571	3	0.187164	0.537342	EF3030_SN_OD_10	EF3030_SN_OD_04	EF3030_SN_OD_10/EF3030_SN_OD_04	rots	median	none	none	1.5	0.05	1.3663	down	-1.3663	Cohen's d	-0.889226	0.457525	-1.93678	0.158331	large	1736.4	Q2	1452.87	Q2
EF3030_RS02320	EF3030_RS02320	EF3030_RS02320	EF3030_RS02320	EF3030_RS02320	tRNA (cytidine(34)-2'-O)-methyltransferase	-0.0670754	Q2/Q2	-0.27846	0.811375	7	0.972768	1	EF3030_SN_OD_10	EF3030_SN_OD_04	EF3030_SN_OD_10/EF3030_SN_OD_04	rots	median	none	none	1.5	0.05	1.04759	down	-1.04759	Cohen's d	-0.105925	0.951875	-0.730079	0.51823	negligible	2596.03	Q2	2839.33	Q2
EF3030_RS02330	EF3030_RS02330	EF3030_RS02330	EF3030_RS02330	EF3030_RS02330	phosphatase PAP2 family protein	0.0515134	Q1/Q1	-0.0146546	0.988956	4	0.999931	1	EF3030_SN_OD_10	EF3030_SN_OD_04	EF3030_SN_OD_10/EF3030_SN_OD_04	rots	median	none	none	1.5	0.05	1.03635	up	1.03635	Cohen's d	-0.522232	0.52856	-1.3832	0.338734	medium	649.733	Q1	866.533	Q1
EF3030_RS02350	EF3030_RS02350	EF3030_RS02350	EF3030_RS02350	EF3030_RS02350	CTP synthase	-0.0991476	Q8/Q8	-0.515341	0.638473	27	0.930776	1	EF3030_SN_OD_10	EF3030_SN_OD_04	EF3030_SN_OD_10/EF3030_SN_OD_04	rots	median	none	none	1.5	0.05	1.07114	down	-1.07114	Cohen's d	0.160054	0.356544	-0.150768	0.470876	negligible	123762	Q8	133443	Q8
EF3030_RS02355	EF3030_RS02355	EF3030_RS02355	EF3030_RS02355	EF3030_RS02355	Na/Pi cotransporter family protein	-0.399201	Q2/Q2	-0.744591	0.556228	16	0.676655	1	EF3030_SN_OD_10	EF3030_SN_OD_04	EF3030_SN_OD_10/EF3030_SN_OD_04	rots	median	none	none	1.5	0.05	1.31878	down	-1.31878	Cohen's d	-0.456939	0.481954	-0.867487	-0.0463908	small	2962.2	Q2	3163.67	Q2
EF3030_RS02360	EF3030_RS02360	EF3030_RS02360	EF3030_RS02360	EF3030_RS02360	bacterial Ig-like domain-containing protein	1.14536	Q6/Q5	3.98353	0.0221912	59	7.65424e-34	1.55709e-31	EF3030_SN_OD_10	EF3030_SN_OD_04	EF3030_SN_OD_10/EF3030_SN_OD_04	rots	median	up	up	1.5	0.05	2.21202	up	2.21202	Cohen's d	1.47554	0.46719	1.23974	1.71134	large	33097	Q6	15335	Q5
EF3030_RS02365	EF3030_RS02365	EF3030_RS02365	EF3030_RS02365	EF3030_RS02365	phosphoglycerate kinase	0.157829	Q10/Q10	0.745661	0.510211	35	0.548433	1	EF3030_SN_OD_10	EF3030_SN_OD_04	EF3030_SN_OD_10/EF3030_SN_OD_04	rots	median	none	none	1.5	0.05	1.11561	up	1.11561	Cohen's d	0.433471	0.382755	0.158211	0.708732	small	7.01158e+06	Q10	6.48362e+06	Q10
EF3030_RS02410	EF3030_RS02410	EF3030_RS02410	EF3030_RS02410	EF3030_RS02410	restriction endonuclease subunit S	-0.137073	Q7/Q6	-0.46841	0.683668	10	0.891536	1	EF3030_SN_OD_10	EF3030_SN_OD_04	EF3030_SN_OD_10/EF3030_SN_OD_04	rots	median	none	none	1.5	0.05	1.09967	down	-1.09967	Cohen's d	-0.130839	0.365587	-0.648233	0.386555	negligible	40485	Q7	39676.2	Q6
EF3030_RS02415	EF3030_RS02415	EF3030_RS02415	EF3030_RS02415	EF3030_RS02415	class I SAM-dependent DNA methyltransferase	-0.0862398	Q5/Q5	-0.547954	0.623474	27	0.905847	1	EF3030_SN_OD_10	EF3030_SN_OD_04	EF3030_SN_OD_10/EF3030_SN_OD_04	rots	median	none	none	1.5	0.05	1.0616	down	-1.0616	Cohen's d	-0.163166	0.314536	-0.474007	0.147676	negligible	12939.6	Q5	14962.8	Q5
EF3030_RS02420	EF3030_RS02420	EF3030_RS02420	EF3030_RS02420	EF3030_RS02420	DEAD/DEAH box helicase family protein	0.159804	Q4/Q4	0.750018	0.488707	43	0.44078	0.955359	EF3030_SN_OD_10	EF3030_SN_OD_04	EF3030_SN_OD_10/EF3030_SN_OD_04	rots	median	none	none	1.5	0.05	1.11714	up	1.11714	Cohen's d	0.313398	0.523886	0.0666943	0.560102	small	8906.47	Q4	8331.6	Q4
EF3030_RS02470	EF3030_RS02470	EF3030_RS02470	EF3030_RS02470	EF3030_RS02470	hypothetical protein	-0.407884	Q2/Q3	-1.67697	0.17791	3	0.0836938	0.297207	EF3030_SN_OD_10	EF3030_SN_OD_04	EF3030_SN_OD_10/EF3030_SN_OD_04	rots	median	none	none	1.5	0.05	1.32674	down	-1.32674	Cohen's d	-0.618158	0.385614	-1.64108	0.404763	medium	3044.77	Q2	3838.3	Q3
EF3030_RS02475	EF3030_RS02475	EF3030_RS02475	EF3030_RS02475	EF3030_RS02475	HIT family protein	-0.0844611	Q8/Q8	-0.167685	0.887805	10	0.999083	1	EF3030_SN_OD_10	EF3030_SN_OD_04	EF3030_SN_OD_10/EF3030_SN_OD_04	rots	median	none	none	1.5	0.05	1.06029	down	-1.06029	Cohen's d	0.693282	0.485079	0.161141	1.22542	medium	94499.6	Q8	99154.4	Q8
EF3030_RS02480	EF3030_RS02480	EF3030_RS02480	EF3030_RS02480	EF3030_RS02480	ABC transporter ATP-binding protein	-0.085105	Q6/Q6	-0.496723	0.590887	10	0.72386	1	EF3030_SN_OD_10	EF3030_SN_OD_04	EF3030_SN_OD_10/EF3030_SN_OD_04	rots	median	none	none	1.5	0.05	1.06076	down	-1.06076	Cohen's d	-0.337879	0.190695	-0.858395	0.182637	small	29158.8	Q6	33146.7	Q6
EF3030_RS02485	EF3030_RS02485	EF3030_RS02485	EF3030_RS02485	EF3030_RS02485	ABC transporter permease	-0.562501	Q2/Q2	-1.45193	0.252497	7	0.0728845	0.269188	EF3030_SN_OD_10	EF3030_SN_OD_04	EF3030_SN_OD_10/EF3030_SN_OD_04	rots	median	none	none	1.5	0.05	1.47683	down	-1.47683	Cohen's d	-0.894663	0.384056	-1.54884	-0.240487	large	1706.8	Q2	2587.67	Q2
EF3030_RS02490	EF3030_RS02490	EF3030_RS02490	EF3030_RS02490	EF3030_RS02490	hypothetical protein	0.475516	Q7/Q6	2.23499	0.0904439	7	0.00187095	0.013593	EF3030_SN_OD_10	EF3030_SN_OD_04	EF3030_SN_OD_10/EF3030_SN_OD_04	rots	median	none	none	1.5	0.05	1.39042	up	1.39042	Cohen's d	0.75883	0.301962	0.113056	1.4046	medium	43039.3	Q7	30073.1	Q6
EF3030_RS02495	EF3030_RS02495	EF3030_RS02495	EF3030_RS02495	EF3030_RS02495	LytTR family DNA-binding domain-containing protein	0.427864	Q5/Q4	3.55758	0.00747428	3	0.000166759	0.00167229	EF3030_SN_OD_10	EF3030_SN_OD_04	EF3030_SN_OD_10/EF3030_SN_OD_04	rots	median	none	none	1.5	0.05	1.34524	up	1.34524	Cohen's d	3.74709	0.089925	2.08835	5.40583	large	12612.7	Q5	9102.03	Q4
EF3030_RS02500	EF3030_RS02500	EF3030_RS02500	EF3030_RS02500	EF3030_RS02500	response regulator transcription factor	0.226591	Q7/Q7	1.79468	0.118768	18	2.93282e-05	0.000376246	EF3030_SN_OD_10	EF3030_SN_OD_04	EF3030_SN_OD_10/EF3030_SN_OD_04	rots	median	none	none	1.5	0.05	1.17007	up	1.17007	Cohen's d	0.855297	0.217636	0.456683	1.25391	large	63115.1	Q7	50763.3	Q7
EF3030_RS02505	EF3030_RS02505	EF3030_RS02505	EF3030_RS02505	EF3030_RS02505	sensor histidine kinase	0.0928366	Q3/Q3	0.212912	0.861443	11	0.998256	1	EF3030_SN_OD_10	EF3030_SN_OD_04	EF3030_SN_OD_10/EF3030_SN_OD_04	rots	median	none	none	1.5	0.05	1.06647	up	1.06647	Cohen's d	0.321629	0.259625	-0.173347	0.816606	small	5378.73	Q3	5265.87	Q3
EF3030_RS02515	EF3030_RS02515	EF3030_RS02515	EF3030_RS02515	EF3030_RS02515	bacteriocin secretion accessory protein	0.766292	Q8/Q8	4.53317	0.0129669	23	2.67617e-17	2.24169e-15	EF3030_SN_OD_10	EF3030_SN_OD_04	EF3030_SN_OD_10/EF3030_SN_OD_04	rots	median	up	up	1.5	0.05	1.70089	up	1.70089	Cohen's d	1.134	0.519542	0.771261	1.49673	large	126660	Q8	80917.6	Q8
EF3030_RS02540	EF3030_RS02540	EF3030_RS02540	EF3030_RS02540	EF3030_RS02540	hypothetical protein	2.10843	Q2/Q1	1.29027	0.322918	2	0.279339	0.711185	EF3030_SN_OD_10	EF3030_SN_OD_04	EF3030_SN_OD_10/EF3030_SN_OD_04	rots	median	none	none	1.5	0.05	4.31222	up	4.31222	Cohen's d	0.730367	0.519706	-0.598246	2.05898	medium	1683.2	Q2	1379.9	Q1
EF3030_RS02605	EF3030_RS02605	EF3030_RS02605	EF3030_RS02605	EF3030_RS02605	phosphotransferase family protein	-0.400232	Q6/Q7	-1.54097	0.181827	20	0.000548696	0.00485306	EF3030_SN_OD_10	EF3030_SN_OD_04	EF3030_SN_OD_10/EF3030_SN_OD_04	rots	median	none	none	1.5	0.05	1.31972	down	-1.31972	Cohen's d	-0.359364	0.652927	-0.723817	0.00508938	small	31709.8	Q6	41742.1	Q7
EF3030_RS02630	EF3030_RS02630	EF3030_RS02630	EF3030_RS02630	EF3030_RS02630	YlxQ-related RNA-binding protein	-0.631999	Q2/Q2	-1.43087	0.25987	4	0.137681	0.430897	EF3030_SN_OD_10	EF3030_SN_OD_04	EF3030_SN_OD_10/EF3030_SN_OD_04	rots	median	none	none	1.5	0.05	1.54971	down	-1.54971	Cohen's d	-0.406889	0.93184	-1.26226	0.448482	small	3068.93	Q2	3285.97	Q2
EF3030_RS02665	EF3030_RS02665	EF3030_RS02665	EF3030_RS02665	EF3030_RS02665	DUF438 domain-containing protein	-0.000996463	Q3/Q3	-0.0473652	0.963779	14	1	1	EF3030_SN_OD_10	EF3030_SN_OD_04	EF3030_SN_OD_10/EF3030_SN_OD_04	rots	median	none	none	1.5	0.05	1.00069	down	-1.00069	Cohen's d	-0.0308279	0.697194	-0.464959	0.403303	negligible	5055.9	Q3	5374.5	Q3
EF3030_RS02670	EF3030_RS02670	EF3030_RS02670	EF3030_RS02670	EF3030_RS02670	DUF1912 family protein	-0.0453431	Q1/Q1	-0.830796	0.773297	2	0.829772	1	EF3030_SN_OD_10	EF3030_SN_OD_04	EF3030_SN_OD_10/EF3030_SN_OD_04	rots	median	none	none	1.5	0.05	1.03193	down	-1.03193	Cohen's d	-0.0384261	0.270778	-1.32496	1.24811	negligible	1093.13	Q1	1041.37	Q1
EF3030_RS02675	EF3030_RS02675	EF3030_RS02675	EF3030_RS02675	EF3030_RS02675	hypothetical protein	-0.656711	Q3/Q4	-1.60984	0.208754	3	0.112541	0.375311	EF3030_SN_OD_10	EF3030_SN_OD_04	EF3030_SN_OD_10/EF3030_SN_OD_04	rots	median	none	none	1.5	0.05	1.57648	down	-1.57648	Cohen's d	-1.04247	0.486415	-2.10752	0.0225752	large	5060.5	Q3	9839.13	Q4
EF3030_RS02695	EF3030_RS02695	EF3030_RS02695	EF3030_RS02695	EF3030_RS02695	valine--tRNA ligase	0.071021	Q8/Q8	0.445992	0.710879	41	0.997824	1	EF3030_SN_OD_10	EF3030_SN_OD_04	EF3030_SN_OD_10/EF3030_SN_OD_04	rots	median	none	none	1.5	0.05	1.05046	up	1.05046	Cohen's d	0.280363	0.389683	0.0279612	0.532766	small	131456	Q8	128095	Q8
EF3030_RS02710	EF3030_RS02710	EF3030_RS02710	EF3030_RS02710	EF3030_RS02710	Fic/DOC family protein	0.0276362	Q4/Q4	0.168697	0.880034	12	0.999497	1	EF3030_SN_OD_10	EF3030_SN_OD_04	EF3030_SN_OD_10/EF3030_SN_OD_04	rots	median	none	none	1.5	0.05	1.01934	up	1.01934	Cohen's d	0.392588	0.328373	-0.0820121	0.867188	small	7828.57	Q4	10145.5	Q4
EF3030_RS02725	EF3030_RS02725	EF3030_RS02725	EF3030_RS02725	EF3030_RS02725	PRD domain-containing protein	-0.577083	Q1/Q1	-1.74217	0.170817	4	0.0539306	0.214883	EF3030_SN_OD_10	EF3030_SN_OD_04	EF3030_SN_OD_10/EF3030_SN_OD_04	rots	median	none	none	1.5	0.05	1.49183	down	-1.49183	Cohen's d	-0.282742	0.413378	-1.13362	0.568133	small	358.9	Q1	556.067	Q1
EF3030_RS02730	EF3030_RS02730	EF3030_RS02730	EF3030_RS02730	EF3030_RS02730	beta-glucoside-specific PTS transporter subunit IIABC	-0.396855	Q4/Q5	-1.64349	0.179892	12	0.00507168	0.0318153	EF3030_SN_OD_10	EF3030_SN_OD_04	EF3030_SN_OD_10/EF3030_SN_OD_04	rots	median	none	none	1.5	0.05	1.31663	down	-1.31663	Cohen's d	-1.37058	0.185628	-1.89296	-0.848207	large	10624.3	Q4	13453.7	Q5
EF3030_RS02735	EF3030_RS02735	EF3030_RS02735	EF3030_RS02735	EF3030_RS02735	glycoside hydrolase family 1 protein	-0.164023	Q3/Q3	-0.618315	0.586489	14	0.746627	1	EF3030_SN_OD_10	EF3030_SN_OD_04	EF3030_SN_OD_10/EF3030_SN_OD_04	rots	median	none	none	1.5	0.05	1.12041	down	-1.12041	Cohen's d	-0.0962634	0.5055	-0.53062	0.338093	negligible	4216.2	Q3	4364.37	Q3
EF3030_RS02745	EF3030_RS02745	EF3030_RS02745	EF3030_RS02745	EF3030_RS02745	N-acetyltransferase	-0.0238356	Q2/Q2	-0.0643451	0.956694	7	0.999889	1	EF3030_SN_OD_10	EF3030_SN_OD_04	EF3030_SN_OD_10/EF3030_SN_OD_04	rots	median	none	none	1.5	0.05	1.01666	down	-1.01666	Cohen's d	-0.287448	0.503672	-0.914378	0.339482	small	1623.93	Q2	1923.17	Q2
EF3030_RS02755	EF3030_RS02755	EF3030_RS02755	EF3030_RS02755	EF3030_RS02755	endonuclease/exonuclease/phosphatase family protein	-0.118923	Q1/Q1	-0.189873	0.883214	2	0.934672	1	EF3030_SN_OD_10	EF3030_SN_OD_04	EF3030_SN_OD_10/EF3030_SN_OD_04	rots	median	none	none	1.5	0.05	1.08592	down	-1.08592	Cohen's d	0.060553	1.24279	-1.22616	1.34726	negligible	62.6	Q1	8.3	Q1
EF3030_RS02795	EF3030_RS02795	EF3030_RS02795	EF3030_RS02795	EF3030_RS02795	GNAT family N-acetyltransferase	-0.146361	Q4/Q4	-1.24044	0.188751	11	0.00871431	0.051145	EF3030_SN_OD_10	EF3030_SN_OD_04	EF3030_SN_OD_10/EF3030_SN_OD_04	rots	median	none	none	1.5	0.05	1.10677	down	-1.10677	Cohen's d	-0.192892	0.422565	-0.685841	0.300058	negligible	8980.9	Q4	10188.4	Q4
EF3030_RS02815	EF3030_RS02815	EF3030_RS02815	EF3030_RS02815	EF3030_RS02815	PucR family transcriptional regulator	-0.466275	Q1/Q2	-0.652078	0.590046	6	0.678554	1	EF3030_SN_OD_10	EF3030_SN_OD_04	EF3030_SN_OD_10/EF3030_SN_OD_04	rots	median	none	none	1.5	0.05	1.38154	down	-1.38154	Cohen's d	-0.202604	0.552209	-0.881754	0.476547	small	1297.7	Q1	1447.9	Q2
EF3030_RS02825	EF3030_RS02825	EF3030_RS02825	EF3030_RS02825	EF3030_RS02825	ABC transporter permease	0.196149	Q3/Q3	0.469212	0.692562	14	0.936563	1	EF3030_SN_OD_10	EF3030_SN_OD_04	EF3030_SN_OD_10/EF3030_SN_OD_04	rots	median	none	none	1.5	0.05	1.14564	up	1.14564	Cohen's d	0.0752351	0.638493	-0.359023	0.509494	negligible	4890.37	Q3	4259.5	Q3
EF3030_RS02850	EF3030_RS02850	EF3030_RS02850	EF3030_RS02850	EF3030_RS02850	class II fructose-bisphosphate aldolase	0.109966	Q10/Q10	0.430296	0.658076	18	0.918672	1	EF3030_SN_OD_10	EF3030_SN_OD_04	EF3030_SN_OD_10/EF3030_SN_OD_04	rots	median	none	none	1.5	0.05	1.0792	up	1.0792	Cohen's d	0.328759	0.23355	-0.0553606	0.712879	small	3.70013e+06	Q10	3.53106e+06	Q10
EF3030_RS02855	EF3030_RS02855	EF3030_RS02855	EF3030_RS02855	EF3030_RS02855	ferric reductase-like transmembrane domain-containing protein	-0.507975	Q1/Q1	-0.750299	0.556846	8	0.630374	1	EF3030_SN_OD_10	EF3030_SN_OD_04	EF3030_SN_OD_10/EF3030_SN_OD_04	rots	median	none	none	1.5	0.05	1.42205	down	-1.42205	Cohen's d	-0.309546	0.885646	-0.894088	0.274997	small	449.333	Q1	508	Q1
EF3030_RS02885	EF3030_RS02885	EF3030_RS02885	EF3030_RS02885	EF3030_RS02885	ribonuclease J	0.0421092	Q9/Q9	0.304013	0.774057	32	0.999674	1	EF3030_SN_OD_10	EF3030_SN_OD_04	EF3030_SN_OD_10/EF3030_SN_OD_04	rots	median	none	none	1.5	0.05	1.02962	up	1.02962	Cohen's d	0.252306	0.267595	-0.0335349	0.538146	small	241095	Q9	240198	Q9
EF3030_RS02890	EF3030_RS02890	EF3030_RS02890	EF3030_RS02890	EF3030_RS02890	alpha/beta hydrolase family protein	0.407876	Q7/Q6	1.72695	0.179055	10	0.00901039	0.0521577	EF3030_SN_OD_10	EF3030_SN_OD_04	EF3030_SN_OD_10/EF3030_SN_OD_04	rots	median	none	none	1.5	0.05	1.32673	up	1.32673	Cohen's d	0.312713	0.495549	-0.207278	0.832703	small	42289.2	Q7	31501.8	Q6
EF3030_RS02905	EF3030_RS02905	EF3030_RS02905	EF3030_RS02905	EF3030_RS02905	M57 family metalloprotease	-0.357808	Q4/Q4	-1.51438	0.207047	6	0.0486719	0.20093	EF3030_SN_OD_10	EF3030_SN_OD_04	EF3030_SN_OD_10/EF3030_SN_OD_04	rots	median	none	none	1.5	0.05	1.28148	down	-1.28148	Cohen's d	-1.07593	0.210253	-1.80071	-0.351162	large	8917.63	Q4	10148.1	Q4
EF3030_RS02915	EF3030_RS02915	EF3030_RS02915	EF3030_RS02915	EF3030_RS02915	metallophosphoesterase family protein	0.000950874	Q4/Q4	0.00868494	0.993214	16	1	1	EF3030_SN_OD_10	EF3030_SN_OD_04	EF3030_SN_OD_10/EF3030_SN_OD_04	rots	median	none	none	1.5	0.05	1.00066	up	1.00066	Cohen's d	0.278825	0.624997	-0.128432	0.686083	small	9138.83	Q4	9340.87	Q4
EF3030_RS02920	EF3030_RS02920	EF3030_RS02920	EF3030_RS02920	EF3030_RS02920	amino acid ABC transporter substrate-binding protein	0.418844	Q5/Q5	0.760878	0.542981	12	0.619667	1	EF3030_SN_OD_10	EF3030_SN_OD_04	EF3030_SN_OD_10/EF3030_SN_OD_04	rots	median	none	none	1.5	0.05	1.33686	up	1.33686	Cohen's d	0.482483	0.479592	0.0055996	0.959367	small	15200.5	Q5	13572.5	Q5
EF3030_RS02925	EF3030_RS02925	EF3030_RS02925	EF3030_RS02925	EF3030_RS02925	nitroreductase family protein	0.220402	Q9/Q9	0.733048	0.552709	11	0.640076	1	EF3030_SN_OD_10	EF3030_SN_OD_04	EF3030_SN_OD_10/EF3030_SN_OD_04	rots	median	none	none	1.5	0.05	1.16506	up	1.16506	Cohen's d	0.575618	0.713635	0.0737295	1.07751	medium	289148	Q9	262625	Q9
EF3030_RS02935	EF3030_RS02935	EF3030_RS02935	EF3030_RS02935	EF3030_RS02935	uracil-DNA glycosylase family protein	0.0986844	Q3/Q3	0.286948	0.814251	7	0.974187	1	EF3030_SN_OD_10	EF3030_SN_OD_04	EF3030_SN_OD_10/EF3030_SN_OD_04	rots	median	none	none	1.5	0.05	1.0708	up	1.0708	Cohen's d	0.0428952	0.273849	-0.580894	0.666684	negligible	4625.6	Q3	4472.1	Q3
EF3030_RS02955	EF3030_RS02955	EF3030_RS02955	EF3030_RS02955	EF3030_RS02955	M42 family metallopeptidase	0.0848713	Q9/Q9	0.46099	0.684764	19	0.954732	1	EF3030_SN_OD_10	EF3030_SN_OD_04	EF3030_SN_OD_10/EF3030_SN_OD_04	rots	median	none	none	1.5	0.05	1.06059	up	1.06059	Cohen's d	0.170651	0.354521	-0.201168	0.542471	negligible	230910	Q9	220231	Q9
EF3030_RS02960	EF3030_RS02960	EF3030_RS02960	EF3030_RS02960	EF3030_RS02960	HIT family protein	-0.671243	Q1/Q1	-1.07666	0.393356	3	0.342459	0.802989	EF3030_SN_OD_10	EF3030_SN_OD_04	EF3030_SN_OD_10/EF3030_SN_OD_04	rots	median	none	none	1.5	0.05	1.59244	down	-1.59244	Cohen's d	-0.800019	0.373645	-1.83856	0.23852	large	506.6	Q1	759.6	Q1
EF3030_RS02995	EF3030_RS02995	EF3030_RS02995	EF3030_RS02995	EF3030_RS02995	ATP-binding cassette domain-containing protein	-0.29983	Q3/Q3	-1.2624	0.299027	19	0.0318457	0.143507	EF3030_SN_OD_10	EF3030_SN_OD_04	EF3030_SN_OD_10/EF3030_SN_OD_04	rots	median	none	none	1.5	0.05	1.231	down	-1.231	Cohen's d	-0.276816	0.318858	-0.649734	0.0961022	small	6140.33	Q3	7288.7	Q3
EF3030_RS03025	EF3030_RS03025	EF3030_RS03025	EF3030_RS03025	EF3030_RS03025	S8 family serine peptidase	0.329607	Q7/Q6	1.24171	0.294481	106	4.50292e-06	7.20467e-05	EF3030_SN_OD_10	EF3030_SN_OD_04	EF3030_SN_OD_10/EF3030_SN_OD_04	rots	median	none	none	1.5	0.05	1.25667	up	1.25667	Cohen's d	0.664073	0.443409	0.504106	0.82404	medium	47639.9	Q7	35976.7	Q6
EF3030_RS03030	EF3030_RS03030	EF3030_RS03030	EF3030_RS03030	EF3030_RS03030	PTS sugar transporter subunit IIA	-0.163366	Q6/Q6	-0.938534	0.47199	6	0.443088	0.957446	EF3030_SN_OD_10	EF3030_SN_OD_04	EF3030_SN_OD_10/EF3030_SN_OD_04	rots	median	none	none	1.5	0.05	1.1199	down	-1.1199	Cohen's d	-0.923334	0.161536	-1.63593	-0.210737	large	22565.9	Q6	23927.8	Q6
EF3030_RS03035	EF3030_RS03035	EF3030_RS03035	EF3030_RS03035	EF3030_RS03035	PTS sugar transporter subunit IIB	-0.274496	Q7/Q7	-1.04839	0.40867	7	0.306749	0.747964	EF3030_SN_OD_10	EF3030_SN_OD_04	EF3030_SN_OD_10/EF3030_SN_OD_04	rots	median	none	none	1.5	0.05	1.20957	down	-1.20957	Cohen's d	-0.423415	0.473614	-1.05408	0.207252	small	46849.4	Q7	49969.7	Q7
EF3030_RS03040	EF3030_RS03040	EF3030_RS03040	EF3030_RS03040	EF3030_RS03040	PTS galactitol transporter subunit IIC	-0.260137	Q4/Q4	-1.22061	0.287973	7	0.11098	0.373607	EF3030_SN_OD_10	EF3030_SN_OD_04	EF3030_SN_OD_10/EF3030_SN_OD_04	rots	median	none	none	1.5	0.05	1.19759	down	-1.19759	Cohen's d	-1.0141	0.257195	-1.67669	-0.351504	large	7740.5	Q4	11248.5	Q4
EF3030_RS03075	EF3030_RS03075	EF3030_RS03075	EF3030_RS03075	EF3030_RS03075	class I SAM-dependent methyltransferase	0.997774	Q2/Q1	1.47925	0.253041	6	0.0882843	0.31118	EF3030_SN_OD_10	EF3030_SN_OD_04	EF3030_SN_OD_10/EF3030_SN_OD_04	rots	median	none	none	1.5	0.05	1.99692	up	1.99692	Cohen's d	1.02249	0.515439	0.302171	1.74281	large	1629.43	Q2	890.333	Q1
EF3030_RS03080	EF3030_RS03080	EF3030_RS03080	EF3030_RS03080	EF3030_RS03080	hypothetical protein	2.17208	Q5/Q5	0.747852	0.558656	3	0.587581	1	EF3030_SN_OD_10	EF3030_SN_OD_04	EF3030_SN_OD_10/EF3030_SN_OD_04	rots	median	none	none	1.5	0.05	4.50673	up	4.50673	Cohen's d	0.428626	0.957563	-0.582117	1.43937	small	13193.8	Q5	13935.1	Q5
EF3030_RS03085	EF3030_RS03085	EF3030_RS03085	EF3030_RS03085	EF3030_RS03085	sodium:proton antiporter	-0.322255	Q2/Q2	-1.58713	0.211625	8	0.0316208	0.142946	EF3030_SN_OD_10	EF3030_SN_OD_04	EF3030_SN_OD_10/EF3030_SN_OD_04	rots	median	none	none	1.5	0.05	1.25028	down	-1.25028	Cohen's d	-0.231616	0.475665	-0.814634	0.351402	small	2089.43	Q2	2761.03	Q2
EF3030_RS03090	EF3030_RS03090	EF3030_RS03090	EF3030_RS03090	EF3030_RS03090	YihY/virulence factor BrkB family protein	-0.247023	Q1/Q1	-1.35309	0.366985	2	0.33266	0.792286	EF3030_SN_OD_10	EF3030_SN_OD_04	EF3030_SN_OD_10/EF3030_SN_OD_04	rots	median	none	none	1.5	0.05	1.18676	down	-1.18676	Cohen's d	-1.20433	0.132039	-2.60251	0.193846	large	1366.2	Q1	1344.27	Q1
EF3030_RS03100	EF3030_RS03100	EF3030_RS03100	EF3030_RS03100	EF3030_RS03100	redoxin family protein	0.824158	Q5/Q4	2.34239	0.0964401	7	0.00238161	0.0164631	EF3030_SN_OD_10	EF3030_SN_OD_04	EF3030_SN_OD_10/EF3030_SN_OD_04	rots	median	up	up	1.5	0.05	1.7705	up	1.7705	Cohen's d	1.10549	0.702158	0.435828	1.77516	large	19069.5	Q5	11630.7	Q4
EF3030_RS03110	EF3030_RS03110	EF3030_RS03110	EF3030_RS03110	EF3030_RS03110	response regulator transcription factor	0.129869	Q3/Q3	0.271619	0.827476	11	0.994491	1	EF3030_SN_OD_10	EF3030_SN_OD_04	EF3030_SN_OD_10/EF3030_SN_OD_04	rots	median	none	none	1.5	0.05	1.09419	up	1.09419	Cohen's d	0.0301972	0.392814	-0.461638	0.522032	negligible	4460.67	Q3	4553.9	Q3
EF3030_RS03115	EF3030_RS03115	EF3030_RS03115	EF3030_RS03115	EF3030_RS03115	sensor histidine kinase	-0.318325	Q1/Q2	-0.311547	0.803002	15	0.996159	1	EF3030_SN_OD_10	EF3030_SN_OD_04	EF3030_SN_OD_10/EF3030_SN_OD_04	rots	median	none	none	1.5	0.05	1.24688	down	-1.24688	Cohen's d	-0.436001	0.356195	-0.859907	-0.0120955	small	1313.6	Q1	1517.9	Q2
EF3030_RS03120	EF3030_RS03120	EF3030_RS03120	EF3030_RS03120	EF3030_RS03120	TIGR01440 family protein	0.446454	Q5/Q5	0.848132	0.500777	9	0.501913	1	EF3030_SN_OD_10	EF3030_SN_OD_04	EF3030_SN_OD_10/EF3030_SN_OD_04	rots	median	none	none	1.5	0.05	1.36269	up	1.36269	Cohen's d	1.04599	0.379729	0.463699	1.62828	large	16898.8	Q5	14326.8	Q5
EF3030_RS03125	EF3030_RS03125	EF3030_RS03125	EF3030_RS03125	EF3030_RS03125	ZmpA/ZmpB/ZmpC family metallo-endopeptidase	0.815944	Q10/Q10	3.31446	0.0332473	173	1.00916e-79	1.43704e-76	EF3030_SN_OD_10	EF3030_SN_OD_04	EF3030_SN_OD_10/EF3030_SN_OD_04	rots	median	up	up	1.5	0.05	1.76045	up	1.76045	Cohen's d	0.896136	0.580009	0.768357	1.02391	large	2.91058e+06	Q10	1.72947e+06	Q10
EF3030_RS03135	EF3030_RS03135	EF3030_RS03135	EF3030_RS03135	EF3030_RS03135	alpha/beta hydrolase	0.0251924	Q1/Q1	0.215059	0.865489	4	0.969008	1	EF3030_SN_OD_10	EF3030_SN_OD_04	EF3030_SN_OD_10/EF3030_SN_OD_04	rots	median	none	none	1.5	0.05	1.01762	up	1.01762	Cohen's d	0.0452386	1.2025	-0.801525	0.892002	negligible	1054.83	Q1	1045.73	Q1
EF3030_RS03140	EF3030_RS03140	EF3030_RS03140	EF3030_RS03140	EF3030_RS03140	N-acetylmuramoyl-L-alanine amidase family protein	0.353553	Q8/Q8	2.14847	0.108515	16	3.69165e-05	0.000461132	EF3030_SN_OD_10	EF3030_SN_OD_04	EF3030_SN_OD_10/EF3030_SN_OD_04	rots	median	none	none	1.5	0.05	1.2777	up	1.2777	Cohen's d	0.60116	0.365067	0.186813	1.01551	medium	99889.9	Q8	82096.9	Q8
EF3030_RS03145	EF3030_RS03145	EF3030_RS03145	EF3030_RS03145	EF3030_RS03145	ROK family glucokinase	-0.0393386	Q9/Q9	-0.239234	0.821375	21	0.999647	1	EF3030_SN_OD_10	EF3030_SN_OD_04	EF3030_SN_OD_10/EF3030_SN_OD_04	rots	median	none	none	1.5	0.05	1.02764	down	-1.02764	Cohen's d	-0.0274607	0.318965	-0.380134	0.325213	negligible	237810	Q9	249330	Q9
EF3030_RS03150	EF3030_RS03150	EF3030_RS03150	EF3030_RS03150	EF3030_RS03150	thymidylate synthase	-0.104546	Q6/Q6	-0.653337	0.528524	12	0.580017	1	EF3030_SN_OD_10	EF3030_SN_OD_04	EF3030_SN_OD_10/EF3030_SN_OD_04	rots	median	none	none	1.5	0.05	1.07516	down	-1.07516	Cohen's d	0.245691	0.27934	-0.226172	0.717555	small	35856	Q6	39232.8	Q6
EF3030_RS03155	EF3030_RS03155	EF3030_RS03155	EF3030_RS03155	EF3030_RS03155	DUF3042 family protein	-0.728729	Q7/Q8	-1.70955	0.194674	2	0.136981	0.429649	EF3030_SN_OD_10	EF3030_SN_OD_04	EF3030_SN_OD_10/EF3030_SN_OD_04	rots	median	none	none	1.5	0.05	1.65718	down	-1.65718	Cohen's d	-1.25308	0.346577	-2.66009	0.153933	large	76231.5	Q7	118500	Q8
EF3030_RS03170	EF3030_RS03170	EF3030_RS03170	EF3030_RS03170	EF3030_RS03170	cystathionine beta-lyase	-0.0701028	Q6/Q6	-0.641819	0.388305	10	0.231584	0.615921	EF3030_SN_OD_10	EF3030_SN_OD_04	EF3030_SN_OD_10/EF3030_SN_OD_04	rots	median	none	none	1.5	0.05	1.04979	down	-1.04979	Cohen's d	0.373655	0.521493	-0.147676	0.894987	small	35746.1	Q6	37578.1	Q6
EF3030_RS03180	EF3030_RS03180	EF3030_RS03180	EF3030_RS03180	EF3030_RS03180	SDR family oxidoreductase	-0.466722	Q4/Q4	-1.51664	0.216221	11	0.0171315	0.0855976	EF3030_SN_OD_10	EF3030_SN_OD_04	EF3030_SN_OD_10/EF3030_SN_OD_04	rots	median	none	none	1.5	0.05	1.38197	down	-1.38197	Cohen's d	-1.17732	0.232545	-1.71003	-0.644606	large	9790.8	Q4	12154.6	Q4
EF3030_RS03185	EF3030_RS03185	EF3030_RS03185	EF3030_RS03185	EF3030_RS03185	LysR family transcriptional regulator	-0.179121	Q5/Q5	-0.194566	0.875659	11	0.999025	1	EF3030_SN_OD_10	EF3030_SN_OD_04	EF3030_SN_OD_10/EF3030_SN_OD_04	rots	median	none	none	1.5	0.05	1.13219	down	-1.13219	Cohen's d	-0.108488	0.510521	-0.600656	0.383681	negligible	15054.7	Q5	15821.1	Q5
EF3030_RS03195	EF3030_RS03195	EF3030_RS03195	EF3030_RS03195	EF3030_RS03195	rhodanese-like domain-containing protein	-0.0886019	Q7/Q7	-0.646709	0.51054	9	0.525923	1	EF3030_SN_OD_10	EF3030_SN_OD_04	EF3030_SN_OD_10/EF3030_SN_OD_04	rots	median	none	none	1.5	0.05	1.06334	down	-1.06334	Cohen's d	0.0860774	0.592295	-0.460316	0.63247	negligible	56997.1	Q7	61188.3	Q7
EF3030_RS03240	EF3030_RS03240	EF3030_RS03240	EF3030_RS03240	EF3030_RS03240	UDP-N-acetylglucosamine--N-acetylmuramyl-(pentapeptide) pyrophosphoryl-undecaprenol N-acetylglucosamine transferase	-0.312563	Q4/Q4	-1.01038	0.40065	23	0.165253	0.492303	EF3030_SN_OD_10	EF3030_SN_OD_04	EF3030_SN_OD_10/EF3030_SN_OD_04	rots	median	none	none	1.5	0.05	1.24191	down	-1.24191	Cohen's d	0.00216826	0.542636	-0.334514	0.338851	negligible	9943.77	Q4	11940.6	Q4
EF3030_RS03260	EF3030_RS03260	EF3030_RS03260	EF3030_RS03260	EF3030_RS03260	ThiF family adenylyltransferase	-0.149435	Q1/Q1	-0.0482911	0.96845	3	0.997077	1	EF3030_SN_OD_10	EF3030_SN_OD_04	EF3030_SN_OD_10/EF3030_SN_OD_04	rots	median	none	none	1.5	0.05	1.10914	down	-1.10914	Cohen's d	0.345814	1.41176	-0.66096	1.35259	small	59.9333	Q1	161.233	Q1
EF3030_RS03265	EF3030_RS03265	EF3030_RS03265	EF3030_RS03265	EF3030_RS03265	ABC transporter ATP-binding protein	-0.0620329	Q6/Q6	-0.438051	0.658761	12	0.875591	1	EF3030_SN_OD_10	EF3030_SN_OD_04	EF3030_SN_OD_10/EF3030_SN_OD_04	rots	median	none	none	1.5	0.05	1.04394	down	-1.04394	Cohen's d	-0.0392726	0.470145	-0.509411	0.430866	negligible	23732.7	Q6	24606.7	Q6
EF3030_RS03270	EF3030_RS03270	EF3030_RS03270	EF3030_RS03270	EF3030_RS03270	ABC transporter permease	-0.237343	Q2/Q2	-1.55115	0.204196	3	0.10806	0.365503	EF3030_SN_OD_10	EF3030_SN_OD_04	EF3030_SN_OD_10/EF3030_SN_OD_04	rots	median	none	none	1.5	0.05	1.17882	down	-1.17882	Cohen's d	-0.958457	0.152229	-2.01361	0.0966935	large	1723.07	Q2	2104.37	Q2
EF3030_RS03310	EF3030_RS03310	EF3030_RS03310	EF3030_RS03310	EF3030_RS03310	ABC transporter ATP-binding protein	-0.160244	Q2/Q2	-0.355188	0.755124	7	0.934075	1	EF3030_SN_OD_10	EF3030_SN_OD_04	EF3030_SN_OD_10/EF3030_SN_OD_04	rots	median	none	none	1.5	0.05	1.11748	down	-1.11748	Cohen's d	-0.282539	0.388782	-0.909361	0.344282	small	1882.9	Q2	2054.13	Q2
EF3030_RS03350	EF3030_RS03350	EF3030_RS03350	EF3030_RS03350	EF3030_RS03350	TenA family protein	-0.217815	Q7/Q4	-0.644224	0.605759	8	0.733801	1	EF3030_SN_OD_10	EF3030_SN_OD_04	EF3030_SN_OD_10/EF3030_SN_OD_04	rots	median	none	none	1.5	0.05	1.16297	down	-1.16297	Cohen's d	-0.274036	0.322976	-0.85783	0.309758	small	55028.6	Q7	10812.5	Q4
EF3030_RS03405	EF3030_RS03405	EF3030_RS03405	EF3030_RS03405	EF3030_RS03405	hydroxyethylthiazole kinase	0.199616	Q1/Q1	0.168815	0.888396	4	0.980039	1	EF3030_SN_OD_10	EF3030_SN_OD_04	EF3030_SN_OD_10/EF3030_SN_OD_04	rots	median	none	none	1.5	0.05	1.14839	up	1.14839	Cohen's d	0.0414089	0.935767	-0.805337	0.888155	negligible	348.5	Q1	284.067	Q1
EF3030_RS03420	EF3030_RS03420	EF3030_RS03420	EF3030_RS03420	EF3030_RS03420	CopY/TcrY family copper transport repressor	0.701516	Q4/Q2	1.05352	0.40855	7	0.306513	0.747964	EF3030_SN_OD_10	EF3030_SN_OD_04	EF3030_SN_OD_10/EF3030_SN_OD_04	rots	median	none	none	1.5	0.05	1.62621	up	1.62621	Cohen's d	1.19035	0.562037	0.513645	1.86705	large	8087.57	Q4	3393.57	Q2
EF3030_RS03425	EF3030_RS03425	EF3030_RS03425	EF3030_RS03425	EF3030_RS03425	cupredoxin domain-containing protein	1.14172	Q3/Q1	1.54273	0.257391	2	0.20369	0.567621	EF3030_SN_OD_10	EF3030_SN_OD_04	EF3030_SN_OD_10/EF3030_SN_OD_04	rots	median	none	none	1.5	0.05	2.20643	up	2.20643	Cohen's d	1.20911	0.46663	-0.189918	2.60814	large	4377.73	Q3	802.733	Q1
EF3030_RS03430	EF3030_RS03430	EF3030_RS03430	EF3030_RS03430	EF3030_RS03430	heavy metal translocating P-type ATPase	1.76016	Q4/Q2	3.07576	0.0404232	21	1.13916e-10	4.77105e-09	EF3030_SN_OD_10	EF3030_SN_OD_04	EF3030_SN_OD_10/EF3030_SN_OD_04	rots	median	up	up	1.5	0.05	3.38736	up	3.38736	Cohen's d	1.10929	0.781501	0.730479	1.4881	large	10354.7	Q4	2557.37	Q2
EF3030_RS03440	EF3030_RS03440	EF3030_RS03440	EF3030_RS03440	EF3030_RS03440	lactoylglutathione lyase	-0.17707	Q5/Q6	-0.826145	0.941405	4	0.995765	1	EF3030_SN_OD_10	EF3030_SN_OD_04	EF3030_SN_OD_10/EF3030_SN_OD_04	rots	median	none	none	1.5	0.05	1.13059	down	-1.13059	Cohen's d	-0.297117	0.443789	-1.14843	0.554197	small	21173.2	Q5	28237.6	Q6
EF3030_RS03470	EF3030_RS03470	EF3030_RS03470	EF3030_RS03470	EF3030_RS03470	MerR family transcriptional regulator	-0.0774741	Q3/Q3	-0.0908712	0.940179	11	0.999984	1	EF3030_SN_OD_10	EF3030_SN_OD_04	EF3030_SN_OD_10/EF3030_SN_OD_04	rots	median	none	none	1.5	0.05	1.05517	down	-1.05517	Cohen's d	0.0398651	0.383067	-0.451991	0.531721	negligible	5485.37	Q3	5172.27	Q3
EF3030_RS03475	EF3030_RS03475	EF3030_RS03475	EF3030_RS03475	EF3030_RS03475	8-oxo-dGTP diphosphatase	1.81299e-16	Q1/Q1	2.07153e-15	0.434734	5	0.37901	0.851277	EF3030_SN_OD_10	EF3030_SN_OD_04	EF3030_SN_OD_10/EF3030_SN_OD_04	rots	median	none	none	1.5	0.05	1	up	1	Cohen's d	0.351894	0.359785	-0.401845	1.10563	small	1171.7	Q1	1201.13	Q1
EF3030_RS03480	EF3030_RS03480	EF3030_RS03480	EF3030_RS03480	EF3030_RS03480	NAD(P)/FAD-dependent oxidoreductase	-0.469974	Q4/Q4	-1.2686	0.29774	15	0.0479488	0.199646	EF3030_SN_OD_10	EF3030_SN_OD_04	EF3030_SN_OD_10/EF3030_SN_OD_04	rots	median	none	none	1.5	0.05	1.38508	down	-1.38508	Cohen's d	-0.407346	0.497164	-0.830626	0.015934	small	7812.93	Q4	10963	Q4
EF3030_RS03485	EF3030_RS03485	EF3030_RS03485	EF3030_RS03485	EF3030_RS03485	DegV family protein	-0.401272	Q9/Q9	-2.58126	0.0425172	12	8.81297e-07	1.76756e-05	EF3030_SN_OD_10	EF3030_SN_OD_04	EF3030_SN_OD_10/EF3030_SN_OD_04	rots	median	none	none	1.5	0.05	1.32067	down	-1.32067	Cohen's d	-0.469029	0.343903	-0.945542	0.00748397	small	275362	Q9	368965	Q9
EF3030_RS03490	EF3030_RS03490	EF3030_RS03490	EF3030_RS03490	EF3030_RS03490	TetR/AcrR family transcriptional regulator	0.0439605	Q3/Q2	0.0626987	0.959049	7	0.999911	1	EF3030_SN_OD_10	EF3030_SN_OD_04	EF3030_SN_OD_10/EF3030_SN_OD_04	rots	median	none	none	1.5	0.05	1.03094	up	1.03094	Cohen's d	0.446398	0.803066	-0.18504	1.07784	small	4219.73	Q3	1439.27	Q2
EF3030_RS03495	EF3030_RS03495	EF3030_RS03495	EF3030_RS03495	EF3030_RS03495	cytidine/deoxycytidylate deaminase family protein	-0.0732168	Q6/Q5	-0.586954	0.516659	8	0.538736	1	EF3030_SN_OD_10	EF3030_SN_OD_04	EF3030_SN_OD_10/EF3030_SN_OD_04	rots	median	none	none	1.5	0.05	1.05206	down	-1.05206	Cohen's d	-0.0422867	0.224515	-0.623425	0.538851	negligible	23136.1	Q6	19141.2	Q5
EF3030_RS03515	EF3030_RS03515	EF3030_RS03515	EF3030_RS03515	EF3030_RS03515	YlbG family protein	0.300583	Q3/Q3	0.223836	0.869744	4	0.971257	1	EF3030_SN_OD_10	EF3030_SN_OD_04	EF3030_SN_OD_10/EF3030_SN_OD_04	rots	median	none	none	1.5	0.05	1.23164	up	1.23164	Cohen's d	-0.0352168	0.563128	-0.881938	0.811504	negligible	4078.27	Q3	3963.33	Q3
EF3030_RS03520	EF3030_RS03520	EF3030_RS03520	EF3030_RS03520	EF3030_RS03520	ABC transporter substrate-binding protein	0.0569011	Q10/Q10	0.435583	0.56922	22	0.745357	1	EF3030_SN_OD_10	EF3030_SN_OD_04	EF3030_SN_OD_10/EF3030_SN_OD_04	rots	median	none	none	1.5	0.05	1.04023	up	1.04023	Cohen's d	0.189163	0.288179	-0.155998	0.534324	negligible	822467	Q10	797245	Q10
EF3030_RS03525	EF3030_RS03525	EF3030_RS03525	EF3030_RS03525	EF3030_RS03525	branched-chain amino acid ABC transporter permease	-0.967658	Q3/Q5	-1.85703	0.163811	2	0.10685	0.362273	EF3030_SN_OD_10	EF3030_SN_OD_04	EF3030_SN_OD_10/EF3030_SN_OD_04	rots	median	none	none	1.5	0.05	1.95566	down	-1.95566	Cohen's d	-1.81681	0.266551	-3.34575	-0.287864	large	6729.5	Q3	13046.3	Q5
EF3030_RS03530	EF3030_RS03530	EF3030_RS03530	EF3030_RS03530	EF3030_RS03530	branched-chain amino acid ABC transporter permease	-0.7825	Q2/Q3	-2.27208	0.113549	2	0.0626968	0.241298	EF3030_SN_OD_10	EF3030_SN_OD_04	EF3030_SN_OD_10/EF3030_SN_OD_04	rots	median	none	none	1.5	0.05	1.72011	down	-1.72011	Cohen's d	-1.86031	0.254744	-3.40003	-0.320584	large	3236.7	Q2	4317.27	Q3
EF3030_RS03535	EF3030_RS03535	EF3030_RS03535	EF3030_RS03535	EF3030_RS03535	ABC transporter ATP-binding protein	-0.275901	Q6/Q6	-1.77165	0.132269	10	0.00208486	0.0148442	EF3030_SN_OD_10	EF3030_SN_OD_04	EF3030_SN_OD_10/EF3030_SN_OD_04	rots	median	none	none	1.5	0.05	1.21075	down	-1.21075	Cohen's d	-0.5094	0.313724	-1.03456	0.0157569	medium	34719.3	Q6	40804.4	Q6
EF3030_RS03540	EF3030_RS03540	EF3030_RS03540	EF3030_RS03540	EF3030_RS03540	ABC transporter ATP-binding protein	-0.256966	Q7/Q7	-2.0145	0.0615891	10	4.16499e-05	0.000511288	EF3030_SN_OD_10	EF3030_SN_OD_04	EF3030_SN_OD_10/EF3030_SN_OD_04	rots	median	none	none	1.5	0.05	1.19496	down	-1.19496	Cohen's d	-0.702171	0.216439	-1.2347	-0.169641	medium	45849	Q7	56824.6	Q7
EF3030_RS03545	EF3030_RS03545	EF3030_RS03545	EF3030_RS03545	EF3030_RS03545	CBS domain-containing protein	-0.204691	Q7/Q7	-1.416	0.199199	10	0.0148093	0.0763105	EF3030_SN_OD_10	EF3030_SN_OD_04	EF3030_SN_OD_10/EF3030_SN_OD_04	rots	median	none	none	1.5	0.05	1.15244	down	-1.15244	Cohen's d	-0.525044	0.296012	-1.05071	0.000626527	medium	53187.5	Q7	61483.3	Q7
EF3030_RS03565	EF3030_RS03565	EF3030_RS03565	EF3030_RS03565	EF3030_RS03565	PTS transporter subunit IIBC	-0.48619	Q6/Q7	-2.57684	0.046331	21	4.82844e-10	1.8583e-08	EF3030_SN_OD_10	EF3030_SN_OD_04	EF3030_SN_OD_10/EF3030_SN_OD_04	rots	median	none	none	1.5	0.05	1.40074	down	-1.40074	Cohen's d	-1.39071	0.246498	-1.78369	-0.997731	large	31714.5	Q6	43492.3	Q7
EF3030_RS03570	EF3030_RS03570	EF3030_RS03570	EF3030_RS03570	EF3030_RS03570	endonuclease/exonuclease/phosphatase family protein	0.0192277	Q2/Q2	0.0734056	0.948966	7	0.99979	1	EF3030_SN_OD_10	EF3030_SN_OD_04	EF3030_SN_OD_10/EF3030_SN_OD_04	rots	median	none	none	1.5	0.05	1.01342	up	1.01342	Cohen's d	0.256827	0.364825	-0.369456	0.883111	small	2836.33	Q2	2848.73	Q2
EF3030_RS03575	EF3030_RS03575	EF3030_RS03575	EF3030_RS03575	EF3030_RS03575	DEAD/DEAH box helicase	-0.249971	Q6/Q7	-1.48726	0.151339	22	5.35324e-05	0.000624837	EF3030_SN_OD_10	EF3030_SN_OD_04	EF3030_SN_OD_10/EF3030_SN_OD_04	rots	median	none	none	1.5	0.05	1.18918	down	-1.18918	Cohen's d	-0.0204942	0.422119	-0.364895	0.323907	negligible	36090.2	Q6	42111.8	Q7
EF3030_RS03590	EF3030_RS03590	EF3030_RS03590	EF3030_RS03590	EF3030_RS03590	dihydroorotate oxidase	0.391853	Q10/Q9	1.35863	0.266751	22	0.00936947	0.0537989	EF3030_SN_OD_10	EF3030_SN_OD_04	EF3030_SN_OD_10/EF3030_SN_OD_04	rots	median	none	none	1.5	0.05	1.31208	up	1.31208	Cohen's d	0.647418	0.525343	0.29412	1.00072	medium	452323	Q10	415632	Q9
EF3030_RS03605	EF3030_RS03605	EF3030_RS03605	EF3030_RS03605	EF3030_RS03605	YutD family protein	-0.299016	Q6/Q6	-1.18668	0.321446	6	0.172724	0.50818	EF3030_SN_OD_10	EF3030_SN_OD_04	EF3030_SN_OD_10/EF3030_SN_OD_04	rots	median	none	none	1.5	0.05	1.2303	down	-1.2303	Cohen's d	-0.704747	0.247955	-1.40287	-0.00662083	medium	25367	Q6	30488.6	Q6
EF3030_RS03620	EF3030_RS03620	EF3030_RS03620	EF3030_RS03620	EF3030_RS03620	ABC-F family ATP-binding cassette domain-containing protein	-0.0398277	Q7/Q7	-0.276193	0.755856	29	0.998621	1	EF3030_SN_OD_10	EF3030_SN_OD_04	EF3030_SN_OD_10/EF3030_SN_OD_04	rots	median	none	none	1.5	0.05	1.02799	down	-1.02799	Cohen's d	0.0950282	0.268423	-0.204415	0.394472	negligible	66761.5	Q7	68359.4	Q7
EF3030_RS03625	EF3030_RS03625	EF3030_RS03625	EF3030_RS03625	EF3030_RS03625	peptidylprolyl isomerase	0.0646808	Q9/Q9	0.614754	0.627591	17	0.861224	1	EF3030_SN_OD_10	EF3030_SN_OD_04	EF3030_SN_OD_10/EF3030_SN_OD_04	rots	median	none	none	1.5	0.05	1.04585	up	1.04585	Cohen's d	0.0639135	0.375026	-0.329072	0.456899	negligible	223034	Q9	222236	Q9
EF3030_RS03675	EF3030_RS03675	EF3030_RS03675	EF3030_RS03675	EF3030_RS03675	ATP cone domain-containing protein	-0.105122	Q9/Q9	-0.769612	0.494888	9	0.487422	1	EF3030_SN_OD_10	EF3030_SN_OD_04	EF3030_SN_OD_10/EF3030_SN_OD_04	rots	median	none	none	1.5	0.05	1.07559	down	-1.07559	Cohen's d	-0.0572021	0.207559	-0.603454	0.48905	negligible	191070	Q9	200356	Q9
EF3030_RS03680	EF3030_RS03680	EF3030_RS03680	EF3030_RS03680	EF3030_RS03680	hypothetical protein	0.790305	Q4/Q3	-0.208037	0.909237	4	0.987805	1	EF3030_SN_OD_10	EF3030_SN_OD_04	EF3030_SN_OD_10/EF3030_SN_OD_04	rots	median	none	none	1.5	0.05	1.72944	up	1.72944	Cohen's d	-0.00364144	0.809314	-0.850297	0.843014	negligible	7832.37	Q4	3833.6	Q3
EF3030_RS03695	EF3030_RS03695	EF3030_RS03695	EF3030_RS03695	EF3030_RS03695	biotin transporter BioY	0.0277521	Q5/Q5	0.149978	0.904522	4	0.986234	1	EF3030_SN_OD_10	EF3030_SN_OD_04	EF3030_SN_OD_10/EF3030_SN_OD_04	rots	median	none	none	1.5	0.05	1.01942	up	1.01942	Cohen's d	-0.299959	0.404179	-1.15136	0.551444	small	19078.2	Q5	18485.1	Q5
EF3030_RS03705	EF3030_RS03705	EF3030_RS03705	EF3030_RS03705	EF3030_RS03705	efflux RND transporter periplasmic adaptor subunit	0.625043	Q9/Q9	1.38024	0.27174	21	0.0124671	0.0677262	EF3030_SN_OD_10	EF3030_SN_OD_04	EF3030_SN_OD_10/EF3030_SN_OD_04	rots	median	none	up	1.5	0.05	1.54226	up	1.54226	Cohen's d	0.843431	0.562131	0.475429	1.21143	large	362049	Q9	237336	Q9
EF3030_RS03710	EF3030_RS03710	EF3030_RS03710	EF3030_RS03710	EF3030_RS03710	ABC transporter ATP-binding protein	0.515867	Q6/Q5	1.07993	0.390145	11	0.225205	0.605454	EF3030_SN_OD_10	EF3030_SN_OD_04	EF3030_SN_OD_10/EF3030_SN_OD_04	rots	median	none	none	1.5	0.05	1.42985	up	1.42985	Cohen's d	0.280604	0.628312	-0.213617	0.774826	small	29471.3	Q6	20784.3	Q5
EF3030_RS03715	EF3030_RS03715	EF3030_RS03715	EF3030_RS03715	EF3030_RS03715	ABC transporter permease	0.633537	Q7/Q6	1.10008	0.382131	11	0.208584	0.574691	EF3030_SN_OD_10	EF3030_SN_OD_04	EF3030_SN_OD_10/EF3030_SN_OD_04	rots	median	none	none	1.5	0.05	1.55136	up	1.55136	Cohen's d	0.986967	0.538829	0.466078	1.50786	large	57070.6	Q7	34546.4	Q6
EF3030_RS03730	EF3030_RS03730	EF3030_RS03730	EF3030_RS03730	EF3030_RS03730	PadR family transcriptional regulator	-0.174611	Q1/Q1	0.566274	0.867461	2	0.921423	1	EF3030_SN_OD_10	EF3030_SN_OD_04	EF3030_SN_OD_10/EF3030_SN_OD_04	rots	median	none	none	1.5	0.05	1.12866	down	-1.12866	Cohen's d	-0.349196	1.56122	-1.64538	0.946987	small	207.6	Q1	56.2333	Q1
EF3030_RS03735	EF3030_RS03735	EF3030_RS03735	EF3030_RS03735	EF3030_RS03735	hypothetical protein	-1.14697	Q1/Q1	-0.528448	0.679942	2	0.724063	1	EF3030_SN_OD_10	EF3030_SN_OD_04	EF3030_SN_OD_10/EF3030_SN_OD_04	rots	median	none	none	1.5	0.05	2.21449	down	-2.21449	Cohen's d	-0.164836	0.686753	-1.45344	1.12376	negligible	479.5	Q1	369.267	Q1
EF3030_RS03740	EF3030_RS03740	EF3030_RS03740	EF3030_RS03740	EF3030_RS03740	aldo/keto reductase family oxidoreductase	0.0387154	Q4/Q5	0.157905	0.891921	11	0.999546	1	EF3030_SN_OD_10	EF3030_SN_OD_04	EF3030_SN_OD_10/EF3030_SN_OD_04	rots	median	none	none	1.5	0.05	1.0272	up	1.0272	Cohen's d	-0.0992845	0.326443	-0.591394	0.392825	negligible	11866.7	Q4	13190.4	Q5
EF3030_RS03750	EF3030_RS03750	EF3030_RS03750	EF3030_RS03750	EF3030_RS03750	3-oxoacyl-ACP reductase	0.0327591	Q3/Q3	0.221498	0.833768	9	0.991151	1	EF3030_SN_OD_10	EF3030_SN_OD_04	EF3030_SN_OD_10/EF3030_SN_OD_04	rots	median	none	none	1.5	0.05	1.02297	up	1.02297	Cohen's d	0.065519	0.47448	-0.480768	0.611806	negligible	5782.43	Q3	5811.3	Q3
EF3030_RS03755	EF3030_RS03755	EF3030_RS03755	EF3030_RS03755	EF3030_RS03755	NUDIX hydrolase	0.0237401	Q5/Q5	0.10047	0.929659	5	0.996877	1	EF3030_SN_OD_10	EF3030_SN_OD_04	EF3030_SN_OD_10/EF3030_SN_OD_04	rots	median	none	none	1.5	0.05	1.01659	up	1.01659	Cohen's d	0.491562	0.252558	-0.267623	1.25075	small	13877.3	Q5	13280.2	Q5
EF3030_RS03765	EF3030_RS03765	EF3030_RS03765	EF3030_RS03765	EF3030_RS03765	ASCH domain-containing protein	0.35523	Q6/Q6	1.28769	0.293285	5	0.15431	0.468673	EF3030_SN_OD_10	EF3030_SN_OD_04	EF3030_SN_OD_10/EF3030_SN_OD_04	rots	median	none	none	1.5	0.05	1.27919	up	1.27919	Cohen's d	0.881721	0.230511	0.0982474	1.66519	large	24591.9	Q6	22477.1	Q6
EF3030_RS03770	EF3030_RS03770	EF3030_RS03770	EF3030_RS03770	EF3030_RS03770	M1 family metallopeptidase	0.104685	Q10/Q10	0.472659	0.679138	60	0.998031	1	EF3030_SN_OD_10	EF3030_SN_OD_04	EF3030_SN_OD_10/EF3030_SN_OD_04	rots	median	none	none	1.5	0.05	1.07526	up	1.07526	Cohen's d	0.567821	0.307552	0.356386	0.779256	medium	640294	Q10	631556	Q10
EF3030_RS03790	EF3030_RS03790	EF3030_RS03790	EF3030_RS03790	EF3030_RS03790	peptidase U32 family protein	-0.234158	Q6/Q6	-1.23469	0.328452	16	0.0752059	0.275304	EF3030_SN_OD_10	EF3030_SN_OD_04	EF3030_SN_OD_10/EF3030_SN_OD_04	rots	median	none	none	1.5	0.05	1.17622	down	-1.17622	Cohen's d	-0.49599	0.329346	-0.907468	-0.0845125	small	25892.9	Q6	30781.4	Q6
EF3030_RS03800	EF3030_RS03800	EF3030_RS03800	EF3030_RS03800	EF3030_RS03800	bifunctional DnaQ family exonuclease/ATP-dependent helicase	-0.132198	Q3/Q3	-0.629071	0.594166	30	0.853048	1	EF3030_SN_OD_10	EF3030_SN_OD_04	EF3030_SN_OD_10/EF3030_SN_OD_04	rots	median	none	none	1.5	0.05	1.09596	down	-1.09596	Cohen's d	-0.0491259	0.440229	-0.343344	0.245093	negligible	3738.43	Q3	4149.83	Q3
EF3030_RS03805	EF3030_RS03805	EF3030_RS03805	EF3030_RS03805	EF3030_RS03805	FtsW/RodA/SpoVE family cell cycle protein	-0.307009	Q1/Q2	-1.11976	0.351121	3	0.283281	0.715537	EF3030_SN_OD_10	EF3030_SN_OD_04	EF3030_SN_OD_10/EF3030_SN_OD_04	rots	median	none	none	1.5	0.05	1.23714	down	-1.23714	Cohen's d	-0.841808	0.207131	-1.88446	0.200847	large	1378.07	Q1	1784.97	Q2
EF3030_RS03810	EF3030_RS03810	EF3030_RS03810	EF3030_RS03810	EF3030_RS03810	DJ-1 family glyoxalase III	0.169392	Q7/Q7	0.483176	0.693237	10	0.903959	1	EF3030_SN_OD_10	EF3030_SN_OD_04	EF3030_SN_OD_10/EF3030_SN_OD_04	rots	median	none	none	1.5	0.05	1.12458	up	1.12458	Cohen's d	0.362823	0.692006	-0.158253	0.883899	small	73277.5	Q7	64857.7	Q7
EF3030_RS03815	EF3030_RS03815	EF3030_RS03815	EF3030_RS03815	EF3030_RS03815	HAD family hydrolase	0.138382	Q3/Q3	0.324576	0.795612	7	0.964077	1	EF3030_SN_OD_10	EF3030_SN_OD_04	EF3030_SN_OD_10/EF3030_SN_OD_04	rots	median	none	none	1.5	0.05	1.10067	up	1.10067	Cohen's d	0.0174805	0.74284	-0.606249	0.64121	negligible	6552.67	Q3	6204.53	Q3
EF3030_RS03845	EF3030_RS03845	EF3030_RS03845	EF3030_RS03845	EF3030_RS03845	DUF1827 family protein	0.0259969	Q8/Q7	0.158804	0.879791	5	0.985611	1	EF3030_SN_OD_10	EF3030_SN_OD_04	EF3030_SN_OD_10/EF3030_SN_OD_04	rots	median	none	none	1.5	0.05	1.01818	up	1.01818	Cohen's d	0.438947	0.716743	-0.31798	1.19587	small	81952.4	Q8	80326.2	Q7
EF3030_RS03865	EF3030_RS03865	EF3030_RS03865	EF3030_RS03865	EF3030_RS03865	ATP-dependent Clp protease ATP-binding subunit	-0.241335	Q6/Q7	-1.64594	0.156131	38	3.38535e-07	7.30414e-06	EF3030_SN_OD_10	EF3030_SN_OD_04	EF3030_SN_OD_10/EF3030_SN_OD_04	rots	median	none	none	1.5	0.05	1.18209	down	-1.18209	Cohen's d	-0.575367	0.304243	-0.841714	-0.30902	medium	37771.2	Q6	44700.9	Q7
EF3030_RS03870	EF3030_RS03870	EF3030_RS03870	EF3030_RS03870	EF3030_RS03870	YkuJ family protein	0.38314	Q8/Q8	1.34154	0.2648	3	0.173223	0.508596	EF3030_SN_OD_10	EF3030_SN_OD_04	EF3030_SN_OD_10/EF3030_SN_OD_04	rots	median	none	none	1.5	0.05	1.30418	up	1.30418	Cohen's d	1.33229	0.231984	0.227644	2.43694	large	141963	Q8	110821	Q8
EF3030_RS03875	EF3030_RS03875	EF3030_RS03875	EF3030_RS03875	EF3030_RS03875	amino acid ABC transporter permease	-0.237123	Q4/Q4	-0.894614	0.387532	4	0.313861	0.761394	EF3030_SN_OD_10	EF3030_SN_OD_04	EF3030_SN_OD_10/EF3030_SN_OD_04	rots	median	none	none	1.5	0.05	1.17864	down	-1.17864	Cohen's d	-0.73254	0.265785	-1.60713	0.14205	medium	9121.73	Q4	9999.23	Q4
EF3030_RS03880	EF3030_RS03880	EF3030_RS03880	EF3030_RS03880	EF3030_RS03880	amino acid ABC transporter ATP-binding protein	0.0830311	Q6/Q6	0.474256	0.668141	9	0.857409	1	EF3030_SN_OD_10	EF3030_SN_OD_04	EF3030_SN_OD_10/EF3030_SN_OD_04	rots	median	none	none	1.5	0.05	1.05924	up	1.05924	Cohen's d	0.38661	0.126877	-0.164609	0.937828	small	34307.2	Q6	32673.6	Q6
EF3030_RS03885	EF3030_RS03885	EF3030_RS03885	EF3030_RS03885	EF3030_RS03885	bifunctional methylenetetrahydrofolate dehydrogenase/methenyltetrahydrofolate cyclohydrolase	-0.01847	Q4/Q3	-0.124398	0.901375	11	0.999726	1	EF3030_SN_OD_10	EF3030_SN_OD_04	EF3030_SN_OD_10/EF3030_SN_OD_04	rots	median	none	none	1.5	0.05	1.01288	down	-1.01288	Cohen's d	-0.0915605	0.268146	-0.583625	0.400504	negligible	8573.13	Q4	6873.33	Q3
EF3030_RS03890	EF3030_RS03890	EF3030_RS03890	EF3030_RS03890	EF3030_RS03890	hypothetical protein	0.0662907	Q2/Q2	0.161282	0.895259	8	0.998112	1	EF3030_SN_OD_10	EF3030_SN_OD_04	EF3030_SN_OD_10/EF3030_SN_OD_04	rots	median	none	none	1.5	0.05	1.04702	up	1.04702	Cohen's d	0.00725794	0.336534	-0.573817	0.588333	negligible	2286.03	Q2	2179.2	Q2
EF3030_RS03895	EF3030_RS03895	EF3030_RS03895	EF3030_RS03895	EF3030_RS03895	NAD(P)H-hydrate dehydratase	-0.00270364	Q4/Q4	-0.0390165	0.970788	10	0.999999	1	EF3030_SN_OD_10	EF3030_SN_OD_04	EF3030_SN_OD_10/EF3030_SN_OD_04	rots	median	none	none	1.5	0.05	1.00188	down	-1.00188	Cohen's d	0.501552	0.339283	-0.0233521	1.02646	medium	9675.83	Q4	9056.2	Q4
EF3030_RS03905	EF3030_RS03905	EF3030_RS03905	EF3030_RS03905	EF3030_RS03905	phosphopentomutase	0.0323034	Q10/Q10	0.16676	0.883107	24	0.999998	1	EF3030_SN_OD_10	EF3030_SN_OD_04	EF3030_SN_OD_10/EF3030_SN_OD_04	rots	median	none	none	1.5	0.05	1.02264	up	1.02264	Cohen's d	0.235231	0.5971	-0.0953746	0.565837	small	435089	Q10	444371	Q10
EF3030_RS03915	EF3030_RS03915	EF3030_RS03915	EF3030_RS03915	EF3030_RS03915	purine-nucleoside phosphorylase	-0.678611	Q1/Q2	-1.31252	0.401658	6	0.306005	0.747964	EF3030_SN_OD_10	EF3030_SN_OD_04	EF3030_SN_OD_10/EF3030_SN_OD_04	rots	median	none	none	1.5	0.05	1.6006	down	-1.6006	Cohen's d	-0.395912	0.605838	-1.07993	0.288107	small	1361.77	Q1	1915.9	Q2
EF3030_RS03970	EF3030_RS03970	EF3030_RS03970	EF3030_RS03970	EF3030_RS03970	class I SAM-dependent methyltransferase	-0.230644	Q4/Q4	-1.61916	0.167104	6	0.0251389	0.117768	EF3030_SN_OD_10	EF3030_SN_OD_04	EF3030_SN_OD_10/EF3030_SN_OD_04	rots	median	none	none	1.5	0.05	1.17336	down	-1.17336	Cohen's d	-0.431491	0.273239	-1.11674	0.253761	small	7375.27	Q4	8884.83	Q4
EF3030_RS03975	EF3030_RS03975	EF3030_RS03975	EF3030_RS03975	EF3030_RS03975	pyrimidine-nucleoside phosphorylase	-0.245654	Q5/Q6	-1.05666	0.375942	14	0.168473	0.500846	EF3030_SN_OD_10	EF3030_SN_OD_04	EF3030_SN_OD_10/EF3030_SN_OD_04	rots	median	none	none	1.5	0.05	1.18563	down	-1.18563	Cohen's d	-0.667887	0.272044	-1.11393	-0.221844	medium	20591.2	Q5	23613.8	Q6
EF3030_RS03990	EF3030_RS03990	EF3030_RS03990	EF3030_RS03990	EF3030_RS03990	BMP family protein	-0.210791	Q10/Q10	-1.14273	0.29389	26	0.0131386	0.0706015	EF3030_SN_OD_10	EF3030_SN_OD_04	EF3030_SN_OD_10/EF3030_SN_OD_04	rots	median	none	none	1.5	0.05	1.15732	down	-1.15732	Cohen's d	-0.226942	0.418825	-0.54429	0.0904057	small	2.69141e+06	Q10	3.14825e+06	Q10
EF3030_RS03995	EF3030_RS03995	EF3030_RS03995	EF3030_RS03995	EF3030_RS03995	ABC transporter ATP-binding protein	-0.0814402	Q7/Q7	-0.624311	0.513854	11	0.537457	1	EF3030_SN_OD_10	EF3030_SN_OD_04	EF3030_SN_OD_10/EF3030_SN_OD_04	rots	median	none	none	1.5	0.05	1.05807	down	-1.05807	Cohen's d	0.00878379	0.358288	-0.483026	0.500593	negligible	61730	Q7	68829.2	Q7
EF3030_RS04000	EF3030_RS04000	EF3030_RS04000	EF3030_RS04000	EF3030_RS04000	ABC transporter permease	-0.210395	Q6/Q6	-0.776489	0.497859	5	0.495986	1	EF3030_SN_OD_10	EF3030_SN_OD_04	EF3030_SN_OD_10/EF3030_SN_OD_04	rots	median	none	none	1.5	0.05	1.15701	down	-1.15701	Cohen's d	-0.846133	0.171847	-1.62686	-0.0654088	large	27918.4	Q6	33004.3	Q6
EF3030_RS04005	EF3030_RS04005	EF3030_RS04005	EF3030_RS04005	EF3030_RS04005	ABC transporter permease	-0.362428	Q6/Q6	-1.51267	0.222609	4	0.0980748	0.339141	EF3030_SN_OD_10	EF3030_SN_OD_04	EF3030_SN_OD_10/EF3030_SN_OD_04	rots	median	none	none	1.5	0.05	1.28559	down	-1.28559	Cohen's d	-0.950884	0.244075	-1.8441	-0.0576637	large	24477.2	Q6	30002.4	Q6
EF3030_RS04030	EF3030_RS04030	EF3030_RS04030	EF3030_RS04030	EF3030_RS04030	branched-chain amino acid aminotransferase	-0.12252	Q9/Q9	-0.466397	0.708451	13	0.945916	1	EF3030_SN_OD_10	EF3030_SN_OD_04	EF3030_SN_OD_10/EF3030_SN_OD_04	rots	median	none	none	1.5	0.05	1.08863	down	-1.08863	Cohen's d	-0.259689	0.300354	-0.712611	0.193233	small	244080	Q9	272816	Q9
EF3030_RS04055	EF3030_RS04055	EF3030_RS04055	EF3030_RS04055	EF3030_RS04055	DUF2969 domain-containing protein	0.257927	Q8/Q8	1.34076	0.1709	7	0.0192695	0.0946199	EF3030_SN_OD_10	EF3030_SN_OD_04	EF3030_SN_OD_10/EF3030_SN_OD_04	rots	median	none	none	1.5	0.05	1.19576	up	1.19576	Cohen's d	0.626878	0.296016	-0.0119747	1.26573	medium	112385	Q8	96189.2	Q8
EF3030_RS04080	EF3030_RS04080	EF3030_RS04080	EF3030_RS04080	EF3030_RS04080	GAF domain-containing protein	0.0953634	Q5/Q5	0.535128	0.631284	7	0.768191	1	EF3030_SN_OD_10	EF3030_SN_OD_04	EF3030_SN_OD_10/EF3030_SN_OD_04	rots	median	none	none	1.5	0.05	1.06833	up	1.06833	Cohen's d	0.293897	0.652311	-0.333179	0.920972	small	15990.2	Q5	16854.2	Q5
EF3030_RS04105	EF3030_RS04105	EF3030_RS04105	EF3030_RS04105	EF3030_RS04105	cysteine desulfurase	-0.11667	Q7/Q7	-0.752057	0.500589	22	0.50223	1	EF3030_SN_OD_10	EF3030_SN_OD_04	EF3030_SN_OD_10/EF3030_SN_OD_04	rots	median	none	none	1.5	0.05	1.08423	down	-1.08423	Cohen's d	0.0615053	0.335369	-0.282968	0.405979	negligible	45945.1	Q7	49435.9	Q7
EF3030_RS04110	EF3030_RS04110	EF3030_RS04110	EF3030_RS04110	EF3030_RS04110	SUF system NifU family Fe-S cluster assembly protein	-0.111617	Q4/Q4	-0.523883	0.655055	6	0.791644	1	EF3030_SN_OD_10	EF3030_SN_OD_04	EF3030_SN_OD_10/EF3030_SN_OD_04	rots	median	none	none	1.5	0.05	1.08044	down	-1.08044	Cohen's d	-0.260593	0.334827	-0.940877	0.419691	small	8751.47	Q4	10716.3	Q4
EF3030_RS04140	EF3030_RS04140	EF3030_RS04140	EF3030_RS04140	EF3030_RS04140	DUF1828 domain-containing protein	-0.0116129	Q3/Q3	-0.0810094	0.933468	9	0.999869	1	EF3030_SN_OD_10	EF3030_SN_OD_04	EF3030_SN_OD_10/EF3030_SN_OD_04	rots	median	none	none	1.5	0.05	1.00808	down	-1.00808	Cohen's d	0.120965	0.366291	-0.425675	0.667604	negligible	6253.67	Q3	5548.93	Q3
EF3030_RS04145	EF3030_RS04145	EF3030_RS04145	EF3030_RS04145	EF3030_RS04145	hypothetical protein	-0.11144	Q4/Q4	-0.559208	0.656559	6	0.794018	1	EF3030_SN_OD_10	EF3030_SN_OD_04	EF3030_SN_OD_10/EF3030_SN_OD_04	rots	median	none	none	1.5	0.05	1.08031	down	-1.08031	Cohen's d	0.0544532	0.246083	-0.623087	0.731994	negligible	9078.77	Q4	9555.43	Q4
EF3030_RS04160	EF3030_RS04160	EF3030_RS04160	EF3030_RS04160	EF3030_RS04160	DeoR/GlpR family DNA-binding transcription regulator	-0.549867	Q3/Q4	-1.30187	0.295264	12	0.0648013	0.245316	EF3030_SN_OD_10	EF3030_SN_OD_04	EF3030_SN_OD_10/EF3030_SN_OD_04	rots	median	none	none	1.5	0.05	1.46395	down	-1.46395	Cohen's d	-0.856042	0.311046	-1.34719	-0.36489	large	7240.13	Q3	9638.1	Q4
EF3030_RS04170	EF3030_RS04170	EF3030_RS04170	EF3030_RS04170	EF3030_RS04170	fructose-specific PTS transporter subunit EIIC	-0.680626	Q7/Q8	-4.94175	0.008261	21	3.99739e-18	3.79486e-16	EF3030_SN_OD_10	EF3030_SN_OD_04	EF3030_SN_OD_10/EF3030_SN_OD_04	rots	median	down	down	1.5	0.05	1.60284	down	-1.60284	Cohen's d	-0.779803	0.436392	-1.14562	-0.413989	medium	60328.2	Q7	94265.8	Q8
EF3030_RS04175	EF3030_RS04175	EF3030_RS04175	EF3030_RS04175	EF3030_RS04175	DNA translocase FtsK	-0.329389	Q4/Q5	-1.93302	0.109185	29	6.42116e-08	1.6625e-06	EF3030_SN_OD_10	EF3030_SN_OD_04	EF3030_SN_OD_10/EF3030_SN_OD_04	rots	median	none	none	1.5	0.05	1.25648	down	-1.25648	Cohen's d	-0.555407	0.410988	-0.860397	-0.250417	medium	11100.1	Q4	13438.3	Q5
EF3030_RS04180	EF3030_RS04180	EF3030_RS04180	EF3030_RS04180	EF3030_RS04180	DUF6556 family protein	-0.577948	Q1/Q1	-2.87833	0.252799	2	0.198593	0.561105	EF3030_SN_OD_10	EF3030_SN_OD_04	EF3030_SN_OD_10/EF3030_SN_OD_04	rots	median	none	none	1.5	0.05	1.49273	down	-1.49273	Cohen's d	-1.6639	0.231048	-3.1564	-0.171392	large	928.933	Q1	1197.27	Q1
EF3030_RS04185	EF3030_RS04185	EF3030_RS04185	EF3030_RS04185	EF3030_RS04185	cysteine desulfurase family protein	-0.111075	Q5/Q5	-0.762163	0.461648	21	0.360831	0.832778	EF3030_SN_OD_10	EF3030_SN_OD_04	EF3030_SN_OD_10/EF3030_SN_OD_04	rots	median	none	none	1.5	0.05	1.08003	down	-1.08003	Cohen's d	-0.101801	0.324306	-0.454686	0.251084	negligible	18560	Q5	19800.9	Q5
EF3030_RS04195	EF3030_RS04195	EF3030_RS04195	EF3030_RS04195	EF3030_RS04195	alpha/beta hydrolase	-0.918311	Q1/Q1	-1.55518	0.240395	2	0.184979	0.533218	EF3030_SN_OD_10	EF3030_SN_OD_04	EF3030_SN_OD_10/EF3030_SN_OD_04	rots	median	none	none	1.5	0.05	1.8899	down	-1.8899	Cohen's d	-1.46388	0.342581	-2.91238	-0.0153813	large	297.167	Q1	627.433	Q1
EF3030_RS04210	EF3030_RS04210	EF3030_RS04210	EF3030_RS04210	EF3030_RS04210	N-6 DNA methylase	-0.0685278	Q6/Q6	-0.481136	0.650369	30	0.955492	1	EF3030_SN_OD_10	EF3030_SN_OD_04	EF3030_SN_OD_10/EF3030_SN_OD_04	rots	median	none	none	1.5	0.05	1.04865	down	-1.04865	Cohen's d	-0.0217708	0.401009	-0.315954	0.272412	negligible	36811.4	Q6	37754.6	Q6
EF3030_RS04215	EF3030_RS04215	EF3030_RS04215	EF3030_RS04215	EF3030_RS04215	restriction endonuclease subunit S	0.0117757	Q4/Q4	0.0424944	0.973797	10	1	1	EF3030_SN_OD_10	EF3030_SN_OD_04	EF3030_SN_OD_10/EF3030_SN_OD_04	rots	median	none	none	1.5	0.05	1.0082	up	1.0082	Cohen's d	-0.347863	0.468148	-0.868599	0.172872	small	9766.83	Q4	9186.6	Q4
EF3030_RS04225	EF3030_RS04225	EF3030_RS04225	EF3030_RS04225	EF3030_RS04225	AbrB family transcriptional regulator	-0.237613	Q2/Q2	-0.570203	0.665106	2	0.706334	1	EF3030_SN_OD_10	EF3030_SN_OD_04	EF3030_SN_OD_10/EF3030_SN_OD_04	rots	median	none	none	1.5	0.05	1.17904	down	-1.17904	Cohen's d	-0.4362	0.275799	-1.73783	0.865424	small	3007.03	Q2	3451.37	Q2
EF3030_RS04230	EF3030_RS04230	EF3030_RS04230	EF3030_RS04230	EF3030_RS04230	type II toxin-antitoxin system death-on-curing family toxin	-0.137064	Q3/Q3	-0.57872	0.626884	5	0.72789	1	EF3030_SN_OD_10	EF3030_SN_OD_04	EF3030_SN_OD_10/EF3030_SN_OD_04	rots	median	none	none	1.5	0.05	1.09966	down	-1.09966	Cohen's d	-0.521153	0.212947	-1.28172	0.23941	medium	4483.8	Q3	4930.23	Q3
EF3030_RS04240	EF3030_RS04240	EF3030_RS04240	EF3030_RS04240	EF3030_RS04240	restriction endonuclease subunit S	0.0176491	Q4/Q3	0.101979	0.923416	7	0.999004	1	EF3030_SN_OD_10	EF3030_SN_OD_04	EF3030_SN_OD_10/EF3030_SN_OD_04	rots	median	none	none	1.5	0.05	1.01231	up	1.01231	Cohen's d	0.778361	0.432955	0.131457	1.42526	medium	8127.47	Q4	7614.7	Q3
EF3030_RS04245	EF3030_RS04245	EF3030_RS04245	EF3030_RS04245	EF3030_RS04245	DEAD/DEAH box helicase family protein	-0.0897839	Q3/Q3	-0.42682	0.732258	51	0.999799	1	EF3030_SN_OD_10	EF3030_SN_OD_04	EF3030_SN_OD_10/EF3030_SN_OD_04	rots	median	none	none	1.5	0.05	1.06421	down	-1.06421	Cohen's d	-0.0934097	0.389686	-0.318515	0.131696	negligible	7250.97	Q3	7719.47	Q3
EF3030_RS04255	EF3030_RS04255	EF3030_RS04255	EF3030_RS04255	EF3030_RS04255	arginine repressor	0.0267852	Q8/Q8	0.133915	0.915379	6	0.997229	1	EF3030_SN_OD_10	EF3030_SN_OD_04	EF3030_SN_OD_10/EF3030_SN_OD_04	rots	median	none	none	1.5	0.05	1.01874	up	1.01874	Cohen's d	-0.118196	0.309467	-0.796202	0.55981	negligible	112501	Q8	106256	Q8
EF3030_RS04260	EF3030_RS04260	EF3030_RS04260	EF3030_RS04260	EF3030_RS04260	Xaa-Pro dipeptidyl-peptidase	0.0897527	Q9/Q9	0.586448	0.60234	36	0.894336	1	EF3030_SN_OD_10	EF3030_SN_OD_04	EF3030_SN_OD_10/EF3030_SN_OD_04	rots	median	none	none	1.5	0.05	1.06419	up	1.06419	Cohen's d	0.37187	0.403193	0.101328	0.642413	small	204746	Q9	197206	Q9
EF3030_RS04265	EF3030_RS04265	EF3030_RS04265	EF3030_RS04265	EF3030_RS04265	DNA polymerase III subunit alpha	-0.111761	Q3/Q3	-0.598819	0.608329	40	0.918567	1	EF3030_SN_OD_10	EF3030_SN_OD_04	EF3030_SN_OD_10/EF3030_SN_OD_04	rots	median	none	none	1.5	0.05	1.08055	down	-1.08055	Cohen's d	-0.0259052	0.387574	-0.280239	0.228429	negligible	6176.97	Q3	5631.17	Q3
EF3030_RS04305	EF3030_RS04305	EF3030_RS04305	EF3030_RS04305	EF3030_RS04305	DUF4300 family protein	0.925834	Q6/Q5	3.41373	0.0291811	12	8.14759e-08	2.00037e-06	EF3030_SN_OD_10	EF3030_SN_OD_04	EF3030_SN_OD_10/EF3030_SN_OD_04	rots	median	up	up	1.5	0.05	1.89978	up	1.89978	Cohen's d	1.40241	0.497626	0.877701	1.92711	large	33791.2	Q6	19474.9	Q5
EF3030_RS04325	EF3030_RS04325	EF3030_RS04325	EF3030_RS04325	EF3030_RS04325	TIGR03943 family protein	0.78728	Q5/Q5	2.39348	0.0902012	7	0.0018521	0.0135251	EF3030_SN_OD_10	EF3030_SN_OD_04	EF3030_SN_OD_10/EF3030_SN_OD_04	rots	median	up	up	1.5	0.05	1.72582	up	1.72582	Cohen's d	1.25951	0.34558	0.576749	1.94227	large	19682	Q5	14089.8	Q5
EF3030_RS04345	EF3030_RS04345	EF3030_RS04345	EF3030_RS04345	EF3030_RS04345	Tex family protein	-0.377737	Q6/Q7	-2.62792	0.0258681	45	7.38567e-25	1.16858e-22	EF3030_SN_OD_10	EF3030_SN_OD_04	EF3030_SN_OD_10/EF3030_SN_OD_04	rots	median	none	none	1.5	0.05	1.2993	down	-1.2993	Cohen's d	-0.637403	0.356443	-0.883054	-0.391752	medium	35097.6	Q6	45066.3	Q7
EF3030_RS04365	EF3030_RS04365	EF3030_RS04365	EF3030_RS04365	EF3030_RS04365	ABC transporter ATP-binding protein	-0.162688	Q4/Q4	-0.847523	0.45484	14	0.365146	0.837307	EF3030_SN_OD_10	EF3030_SN_OD_04	EF3030_SN_OD_10/EF3030_SN_OD_04	rots	median	none	none	1.5	0.05	1.11937	down	-1.11937	Cohen's d	-0.599118	0.313183	-1.04285	-0.155381	medium	10345.8	Q4	11957.7	Q4
EF3030_RS04370	EF3030_RS04370	EF3030_RS04370	EF3030_RS04370	EF3030_RS04370	ABC transporter permease	-0.141563	Q3/Q3	-0.346452	0.739501	11	0.958445	1	EF3030_SN_OD_10	EF3030_SN_OD_04	EF3030_SN_OD_10/EF3030_SN_OD_04	rots	median	none	none	1.5	0.05	1.1031	down	-1.1031	Cohen's d	-0.0631723	0.380752	-0.555102	0.428757	negligible	5158.97	Q3	5474.2	Q3
EF3030_RS04390	EF3030_RS04390	EF3030_RS04390	EF3030_RS04390	EF3030_RS04390	aminotransferase class I/II-fold pyridoxal phosphate-dependent enzyme	-0.351852	Q6/Q6	-1.70225	0.140542	18	0.000120313	0.00125975	EF3030_SN_OD_10	EF3030_SN_OD_04	EF3030_SN_OD_10/EF3030_SN_OD_04	rots	median	none	none	1.5	0.05	1.2762	down	-1.2762	Cohen's d	-1.07145	0.249039	-1.47946	-0.663444	large	30840.8	Q6	41254	Q6
EF3030_RS04405	EF3030_RS04405	EF3030_RS04405	EF3030_RS04405	EF3030_RS04405	saccharopine dehydrogenase family protein	-0.0324414	Q8/Q8	-0.208535	0.853161	18	0.999827	1	EF3030_SN_OD_10	EF3030_SN_OD_04	EF3030_SN_OD_10/EF3030_SN_OD_04	rots	median	none	none	1.5	0.05	1.02274	down	-1.02274	Cohen's d	0.229621	0.260826	-0.153185	0.612427	small	156025	Q8	167631	Q8
EF3030_RS04425	EF3030_RS04425	EF3030_RS04425	EF3030_RS04425	EF3030_RS04425	HAD family hydrolase	0.170744	Q7/Q7	0.930731	0.381796	12	0.198138	0.561105	EF3030_SN_OD_10	EF3030_SN_OD_04	EF3030_SN_OD_10/EF3030_SN_OD_04	rots	median	none	none	1.5	0.05	1.12564	up	1.12564	Cohen's d	0.719581	0.204604	0.234513	1.20465	medium	47351.8	Q7	44072.3	Q7
EF3030_RS04430	EF3030_RS04430	EF3030_RS04430	EF3030_RS04430	EF3030_RS04430	SP_0924 family bacteriocin-like peptide	5.01207	Q5/Q3	3.12526	0.0572522	2	0.0228525	0.108831	EF3030_SN_OD_10	EF3030_SN_OD_04	EF3030_SN_OD_10/EF3030_SN_OD_04	rots	median	none	up	1.5	0.05	32.2689	up	32.2689	Cohen's d	2.28895	0.539568	0.634061	3.94384	large	21943.4	Q5	6238.6	Q3
EF3030_RS04445	EF3030_RS04445	EF3030_RS04445	EF3030_RS04445	EF3030_RS04445	LysR family transcriptional regulator	-0.198756	Q4/Q5	-1.03991	0.359308	11	0.164887	0.492241	EF3030_SN_OD_10	EF3030_SN_OD_04	EF3030_SN_OD_10/EF3030_SN_OD_04	rots	median	none	none	1.5	0.05	1.14771	down	-1.14771	Cohen's d	-0.198012	0.470164	-0.691022	0.294999	negligible	11249.2	Q4	13171.7	Q5
EF3030_RS04455	EF3030_RS04455	EF3030_RS04455	EF3030_RS04455	EF3030_RS04455	RluA family pseudouridine synthase	-0.214126	Q6/Q6	-1.58996	0.216531	12	0.0137674	0.0726103	EF3030_SN_OD_10	EF3030_SN_OD_04	EF3030_SN_OD_10/EF3030_SN_OD_04	rots	median	none	none	1.5	0.05	1.16	down	-1.16	Cohen's d	-0.118554	0.411867	-0.58906	0.351952	negligible	22557.8	Q6	26719.5	Q6
EF3030_RS04470	EF3030_RS04470	EF3030_RS04470	EF3030_RS04470	EF3030_RS04470	glutamate-5-semialdehyde dehydrogenase	-0.0775256	Q7/Q7	-0.436335	0.669052	28	0.968581	1	EF3030_SN_OD_10	EF3030_SN_OD_04	EF3030_SN_OD_10/EF3030_SN_OD_04	rots	median	none	none	1.5	0.05	1.05521	down	-1.05521	Cohen's d	-0.0289727	0.673738	-0.333639	0.275693	negligible	48622.7	Q7	52301.3	Q7
EF3030_RS04485	EF3030_RS04485	EF3030_RS04485	EF3030_RS04485	EF3030_RS04485	DNA polymerase III subunit delta'	-0.0784485	Q1/Q1	-0.378227	0.746636	6	0.911389	1	EF3030_SN_OD_10	EF3030_SN_OD_04	EF3030_SN_OD_10/EF3030_SN_OD_04	rots	median	none	none	1.5	0.05	1.05588	down	-1.05588	Cohen's d	-0.512764	0.273708	-1.20122	0.175693	medium	1092.23	Q1	1179.83	Q1
EF3030_RS04500	EF3030_RS04500	EF3030_RS04500	EF3030_RS04500	EF3030_RS04500	ClbS/DfsB family four-helix bundle protein	-0.0019263	Q4/Q4	0.209279	0.861915	6	0.986263	1	EF3030_SN_OD_10	EF3030_SN_OD_04	EF3030_SN_OD_10/EF3030_SN_OD_04	rots	median	none	none	1.5	0.05	1.00134	down	-1.00134	Cohen's d	0.279068	0.299615	-0.401636	0.959772	small	9894.2	Q4	9544.57	Q4
EF3030_RS04545	EF3030_RS04545	EF3030_RS04545	EF3030_RS04545	EF3030_RS04545	YozE family protein	0.490873	Q3/Q2	1.43334	0.208219	3	0.112011	0.374422	EF3030_SN_OD_10	EF3030_SN_OD_04	EF3030_SN_OD_10/EF3030_SN_OD_04	rots	median	none	none	1.5	0.05	1.4053	up	1.4053	Cohen's d	1.17189	0.43212	0.0901758	2.2536	large	4135.93	Q3	2693.23	Q2
EF3030_RS04550	EF3030_RS04550	EF3030_RS04550	EF3030_RS04550	EF3030_RS04550	PhoH family protein	0.121522	Q6/Q6	0.72061	0.506376	21	0.523579	1	EF3030_SN_OD_10	EF3030_SN_OD_04	EF3030_SN_OD_10/EF3030_SN_OD_04	rots	median	none	none	1.5	0.05	1.08788	up	1.08788	Cohen's d	0.307477	0.33395	-0.0472576	0.662211	small	31281.8	Q6	30788.3	Q6
EF3030_RS04570	EF3030_RS04570	EF3030_RS04570	EF3030_RS04570	EF3030_RS04570	GNAT family N-acetyltransferase	0.421276	Q2/Q2	1.78565	0.174342	3	0.0805874	0.290347	EF3030_SN_OD_10	EF3030_SN_OD_04	EF3030_SN_OD_10/EF3030_SN_OD_04	rots	median	none	none	1.5	0.05	1.33911	up	1.33911	Cohen's d	1.0926	0.248426	0.0212947	2.1639	large	3681.33	Q2	3057.1	Q2
EF3030_RS04585	EF3030_RS04585	EF3030_RS04585	EF3030_RS04585	EF3030_RS04585	GNAT family N-acetyltransferase	0.132884	Q4/Q4	0.951825	0.315665	13	0.0799898	0.290347	EF3030_SN_OD_10	EF3030_SN_OD_04	EF3030_SN_OD_10/EF3030_SN_OD_04	rots	median	none	none	1.5	0.05	1.09648	up	1.09648	Cohen's d	0.143221	0.35932	-0.308382	0.594824	negligible	11896.7	Q4	11197.6	Q4
EF3030_RS04590	EF3030_RS04590	EF3030_RS04590	EF3030_RS04590	EF3030_RS04590	helix-hairpin-helix domain-containing protein	1.23376	Q3/Q1	1.1675	0.289777	4	0.173804	0.509253	EF3030_SN_OD_10	EF3030_SN_OD_04	EF3030_SN_OD_10/EF3030_SN_OD_04	rots	median	none	none	1.5	0.05	2.3518	up	2.3518	Cohen's d	0.779055	1.13736	-0.0991295	1.65724	medium	6934.27	Q3	84	Q1
EF3030_RS04610	EF3030_RS04610	EF3030_RS04610	EF3030_RS04610	EF3030_RS04610	ABC transporter permease	-0.628016	Q1/Q1	-1.31214	0.312244	4	0.203245	0.567492	EF3030_SN_OD_10	EF3030_SN_OD_04	EF3030_SN_OD_10/EF3030_SN_OD_04	rots	median	none	none	1.5	0.05	1.54544	down	-1.54544	Cohen's d	-1.04766	0.314349	-1.95052	-0.144787	large	291.633	Q1	414.533	Q1
EF3030_RS04630	EF3030_RS04630	EF3030_RS04630	EF3030_RS04630	EF3030_RS04630	VOC family protein	-0.384676	Q9/Q9	-0.790722	0.529419	3	0.544078	1	EF3030_SN_OD_10	EF3030_SN_OD_04	EF3030_SN_OD_10/EF3030_SN_OD_04	rots	median	none	none	1.5	0.05	1.30557	down	-1.30557	Cohen's d	-0.717698	0.212493	-1.7487	0.313305	medium	343303	Q9	369991	Q9
EF3030_RS04640	EF3030_RS04640	EF3030_RS04640	EF3030_RS04640	EF3030_RS04640	dihydroorotate dehydrogenase	-0.11859	Q4/Q4	-0.0624236	0.959199	9	0.999988	1	EF3030_SN_OD_10	EF3030_SN_OD_04	EF3030_SN_OD_10/EF3030_SN_OD_04	rots	median	none	none	1.5	0.05	1.08567	down	-1.08567	Cohen's d	0.0807461	0.601655	-0.465617	0.627109	negligible	9939.97	Q4	10395.7	Q4
EF3030_RS04720	EF3030_RS04720	EF3030_RS04720	EF3030_RS04720	EF3030_RS04720	O-methyltransferase	-0.291883	Q3/Q3	-1.38684	0.262008	15	0.0229278	0.108831	EF3030_SN_OD_10	EF3030_SN_OD_04	EF3030_SN_OD_10/EF3030_SN_OD_04	rots	median	none	none	1.5	0.05	1.22424	down	-1.22424	Cohen's d	-0.161835	0.517065	-0.581478	0.257808	negligible	6147	Q3	7620.53	Q3
EF3030_RS04745	EF3030_RS04745	EF3030_RS04745	EF3030_RS04745	EF3030_RS04745	histidine phosphatase family protein	-0.259639	Q4/Q5	-1.49632	0.201049	10	0.0154529	0.0783093	EF3030_SN_OD_10	EF3030_SN_OD_04	EF3030_SN_OD_10/EF3030_SN_OD_04	rots	median	none	none	1.5	0.05	1.19718	down	-1.19718	Cohen's d	-1.31367	0.159202	-1.88354	-0.743806	large	10619.1	Q4	13654.9	Q5
EF3030_RS04750	EF3030_RS04750	EF3030_RS04750	EF3030_RS04750	EF3030_RS04750	aminoacyl-tRNA deacylase	-0.196365	Q6/Q7	-1.12495	0.364874	11	0.175032	0.510818	EF3030_SN_OD_10	EF3030_SN_OD_04	EF3030_SN_OD_10/EF3030_SN_OD_04	rots	median	none	none	1.5	0.05	1.14581	down	-1.14581	Cohen's d	-0.611847	0.417972	-1.11503	-0.108664	medium	39270.4	Q6	57440.7	Q7
EF3030_RS04755	EF3030_RS04755	EF3030_RS04755	EF3030_RS04755	EF3030_RS04755	DUF368 domain-containing protein	-0.313704	Q1/Q2	-0.813948	0.53551	2	0.545175	1	EF3030_SN_OD_10	EF3030_SN_OD_04	EF3030_SN_OD_10/EF3030_SN_OD_04	rots	median	none	none	1.5	0.05	1.2429	down	-1.2429	Cohen's d	-0.714461	0.236254	-2.04128	0.612362	medium	1435.37	Q1	1752.83	Q2
EF3030_RS04760	EF3030_RS04760	EF3030_RS04760	EF3030_RS04760	EF3030_RS04760	glycoside hydrolase family 25 protein	0.210319	Q5/Q4	1.24282	0.271353	10	0.0580773	0.226581	EF3030_SN_OD_10	EF3030_SN_OD_04	EF3030_SN_OD_10/EF3030_SN_OD_04	rots	median	none	none	1.5	0.05	1.15694	up	1.15694	Cohen's d	0.683787	0.244887	0.152056	1.21552	medium	12396.4	Q5	10743.2	Q4
EF3030_RS04770	EF3030_RS04770	EF3030_RS04770	EF3030_RS04770	EF3030_RS04770	NUDIX hydrolase	0.0354202	Q7/Q7	0.369394	0.568574	11	0.679941	1	EF3030_SN_OD_10	EF3030_SN_OD_04	EF3030_SN_OD_10/EF3030_SN_OD_04	rots	median	none	none	1.5	0.05	1.02486	up	1.02486	Cohen's d	-0.0324989	0.691758	-0.524338	0.459341	negligible	50939.1	Q7	50463.5	Q7
EF3030_RS04780	EF3030_RS04780	EF3030_RS04780	EF3030_RS04780	EF3030_RS04780	5'-methylthioadenosine/adenosylhomocysteine nucleosidase	0.941649	Q6/Q6	1.85088	0.119838	7	0.00534257	0.0330775	EF3030_SN_OD_10	EF3030_SN_OD_04	EF3030_SN_OD_10/EF3030_SN_OD_04	rots	median	up	up	1.5	0.05	1.92072	up	1.92072	Cohen's d	1.10914	0.635171	0.43918	1.7791	large	28267.7	Q6	22873.6	Q6
EF3030_RS04790	EF3030_RS04790	EF3030_RS04790	EF3030_RS04790	EF3030_RS04790	3'-5' exonuclease	0.166037	Q4/Q4	0.722116	0.510688	7	0.52337	1	EF3030_SN_OD_10	EF3030_SN_OD_04	EF3030_SN_OD_10/EF3030_SN_OD_04	rots	median	none	none	1.5	0.05	1.12197	up	1.12197	Cohen's d	0.769748	0.132923	0.123345	1.41615	medium	10829	Q4	9787.93	Q4
EF3030_RS04795	EF3030_RS04795	EF3030_RS04795	EF3030_RS04795	EF3030_RS04795	glycerophosphodiester phosphodiesterase	0.0130624	Q2/Q2	0.0310334	0.979324	14	1	1	EF3030_SN_OD_10	EF3030_SN_OD_04	EF3030_SN_OD_10/EF3030_SN_OD_04	rots	median	none	none	1.5	0.05	1.0091	up	1.0091	Cohen's d	0.0423364	0.501798	-0.391817	0.47649	negligible	2104.83	Q2	2177.33	Q2
EF3030_RS04825	EF3030_RS04825	EF3030_RS04825	EF3030_RS04825	EF3030_RS04825	amino acid permease	0.114159	Q2/Q2	0.0200662	0.988793	2	0.997993	1	EF3030_SN_OD_10	EF3030_SN_OD_04	EF3030_SN_OD_10/EF3030_SN_OD_04	rots	median	none	none	1.5	0.05	1.08234	up	1.08234	Cohen's d	0.103753	0.984316	-1.18353	1.39103	negligible	2882.47	Q2	2324.27	Q2
EF3030_RS04890	EF3030_RS04890	EF3030_RS04890	EF3030_RS04890	EF3030_RS04890	QueT transporter family protein	-0.360371	Q5/Q5	-1.33429	0.289141	2	0.239711	0.629795	EF3030_SN_OD_10	EF3030_SN_OD_04	EF3030_SN_OD_10/EF3030_SN_OD_04	rots	median	none	none	1.5	0.05	1.28376	down	-1.28376	Cohen's d	-1.1103	0.212039	-2.49228	0.271682	large	13924.8	Q5	18229.8	Q5
EF3030_RS04905	EF3030_RS04905	EF3030_RS04905	EF3030_RS04905	EF3030_RS04905	aspartate-semialdehyde dehydrogenase	0.145817	Q10/Q9	1.05574	0.296491	18	0.0335359	0.149702	EF3030_SN_OD_10	EF3030_SN_OD_04	EF3030_SN_OD_10/EF3030_SN_OD_04	rots	median	none	none	1.5	0.05	1.10636	up	1.10636	Cohen's d	0.226407	0.305325	-0.156364	0.609179	small	445557	Q10	416362	Q9
EF3030_RS04920	EF3030_RS04920	EF3030_RS04920	EF3030_RS04920	EF3030_RS04920	4-oxalocrotonate tautomerase	0.173665	Q10/Q9	1.03595	0.337965	3	0.265456	0.681267	EF3030_SN_OD_10	EF3030_SN_OD_04	EF3030_SN_OD_10/EF3030_SN_OD_04	rots	median	none	none	1.5	0.05	1.12792	up	1.12792	Cohen's d	0.867365	0.177053	-0.177901	1.91263	large	474373	Q10	421904	Q9
EF3030_RS04925	EF3030_RS04925	EF3030_RS04925	EF3030_RS04925	EF3030_RS04925	thymidine kinase	-0.210162	Q3/Q3	-1.17663	0.34186	10	0.146217	0.450676	EF3030_SN_OD_10	EF3030_SN_OD_04	EF3030_SN_OD_10/EF3030_SN_OD_04	rots	median	none	none	1.5	0.05	1.15682	down	-1.15682	Cohen's d	-0.681566	0.280628	-1.2132	-0.149931	medium	5639	Q3	7152.77	Q3
EF3030_RS04940	EF3030_RS04940	EF3030_RS04940	EF3030_RS04940	EF3030_RS04940	L-threonylcarbamoyladenylate synthase	-0.132427	Q1/Q1	-0.152786	0.901636	7	0.997435	1	EF3030_SN_OD_10	EF3030_SN_OD_04	EF3030_SN_OD_10/EF3030_SN_OD_04	rots	median	none	none	1.5	0.05	1.09614	down	-1.09614	Cohen's d	0.200244	0.542097	-0.425034	0.825523	small	1234.13	Q1	942.1	Q1
EF3030_RS04945	EF3030_RS04945	EF3030_RS04945	EF3030_RS04945	EF3030_RS04945	GNAT family N-acetyltransferase	0.0593069	Q2/Q2	-0.0471574	0.954761	4	0.997749	1	EF3030_SN_OD_10	EF3030_SN_OD_04	EF3030_SN_OD_10/EF3030_SN_OD_04	rots	median	none	none	1.5	0.05	1.04197	up	1.04197	Cohen's d	0.380088	0.439405	-0.474178	1.23435	small	2569.67	Q2	2468.37	Q2
EF3030_RS04950	EF3030_RS04950	EF3030_RS04950	EF3030_RS04950	EF3030_RS04950	serine hydroxymethyltransferase	0.0987814	Q10/Q10	0.710954	0.312071	25	0.0243546	0.114838	EF3030_SN_OD_10	EF3030_SN_OD_04	EF3030_SN_OD_10/EF3030_SN_OD_04	rots	median	none	none	1.5	0.05	1.07087	up	1.07087	Cohen's d	0.549164	0.253028	0.220438	0.87789	medium	766776	Q10	726673	Q10
EF3030_RS04955	EF3030_RS04955	EF3030_RS04955	EF3030_RS04955	EF3030_RS04955	nucleoid-associated protein	-0.154865	Q7/Q7	-1.17344	0.275956	14	0.0356291	0.157565	EF3030_SN_OD_10	EF3030_SN_OD_04	EF3030_SN_OD_10/EF3030_SN_OD_04	rots	median	none	none	1.5	0.05	1.11332	down	-1.11332	Cohen's d	-0.0586404	0.365124	-0.492839	0.375558	negligible	46523.2	Q7	50848.1	Q7
EF3030_RS04965	EF3030_RS04965	EF3030_RS04965	EF3030_RS04965	EF3030_RS04965	DUF1002 domain-containing protein	-0.241366	Q9/Q9	-1.25689	0.267772	18	0.0169538	0.0850077	EF3030_SN_OD_10	EF3030_SN_OD_04	EF3030_SN_OD_10/EF3030_SN_OD_04	rots	median	none	none	1.5	0.05	1.18211	down	-1.18211	Cohen's d	-0.12455	0.390389	-0.506471	0.25737	negligible	265915	Q9	313268	Q9
EF3030_RS04990	EF3030_RS04990	EF3030_RS04990	EF3030_RS04990	EF3030_RS04990	ABC transporter substrate-binding protein	0.434395	Q9/Q9	2.50463	0.048798	25	2.65415e-11	1.30328e-09	EF3030_SN_OD_10	EF3030_SN_OD_04	EF3030_SN_OD_10/EF3030_SN_OD_04	rots	median	none	none	1.5	0.05	1.35134	up	1.35134	Cohen's d	0.435874	0.552573	0.109365	0.762382	small	425042	Q9	332464	Q9
EF3030_RS05000	EF3030_RS05000	EF3030_RS05000	EF3030_RS05000	EF3030_RS05000	iron ABC transporter permease	-0.395534	Q1/Q1	-0.6355	0.619639	5	0.715908	1	EF3030_SN_OD_10	EF3030_SN_OD_04	EF3030_SN_OD_10/EF3030_SN_OD_04	rots	median	none	none	1.5	0.05	1.31543	down	-1.31543	Cohen's d	-0.300979	0.564683	-1.05317	0.451217	small	630.7	Q1	665.467	Q1
EF3030_RS05005	EF3030_RS05005	EF3030_RS05005	EF3030_RS05005	EF3030_RS05005	ABC transporter ATP-binding protein	-0.0570891	Q6/Q6	-0.24518	0.815015	13	0.99555	1	EF3030_SN_OD_10	EF3030_SN_OD_04	EF3030_SN_OD_10/EF3030_SN_OD_04	rots	median	none	none	1.5	0.05	1.04036	down	-1.04036	Cohen's d	-0.223973	0.183545	-0.67641	0.228464	small	23561.6	Q6	25180.9	Q6
EF3030_RS05040	EF3030_RS05040	EF3030_RS05040	EF3030_RS05040	EF3030_RS05040	recombinase family protein	-0.03287	Q2/Q2	-0.0658829	0.956301	15	1	1	EF3030_SN_OD_10	EF3030_SN_OD_04	EF3030_SN_OD_10/EF3030_SN_OD_04	rots	median	none	none	1.5	0.05	1.02305	down	-1.02305	Cohen's d	0.244107	0.501499	-0.176408	0.664622	small	2767.3	Q2	2868.13	Q2
EF3030_RS05045	EF3030_RS05045	EF3030_RS05045	EF3030_RS05045	EF3030_RS05045	hypothetical protein	0.169543	Q2/Q2	0.949151	0.382523	7	0.256742	0.663263	EF3030_SN_OD_10	EF3030_SN_OD_04	EF3030_SN_OD_10/EF3030_SN_OD_04	rots	median	none	none	1.5	0.05	1.1247	up	1.1247	Cohen's d	0.409012	0.977295	-0.221193	1.03922	small	2737.97	Q2	2737.13	Q2
EF3030_RS05060	EF3030_RS05060	EF3030_RS05060	EF3030_RS05060	EF3030_RS05060	ADP-ribosylglycohydrolase family protein	-0.686594	Q1/Q1	-0.743351	0.561163	3	0.591286	1	EF3030_SN_OD_10	EF3030_SN_OD_04	EF3030_SN_OD_10/EF3030_SN_OD_04	rots	median	none	none	1.5	0.05	1.60948	down	-1.60948	Cohen's d	-0.5872	0.897054	-1.60784	0.433442	medium	227.8	Q1	312.167	Q1
EF3030_RS05065	EF3030_RS05065	EF3030_RS05065	EF3030_RS05065	EF3030_RS05065	diacylglycerol kinase family lipid kinase	-0.270647	Q5/Q5	-1.89996	0.0775518	17	1.38497e-06	2.5613e-05	EF3030_SN_OD_10	EF3030_SN_OD_04	EF3030_SN_OD_10/EF3030_SN_OD_04	rots	median	none	none	1.5	0.05	1.20635	down	-1.20635	Cohen's d	-0.233207	0.280524	-0.627426	0.161011	small	17643.8	Q5	21340.6	Q5
EF3030_RS05080	EF3030_RS05080	EF3030_RS05080	EF3030_RS05080	EF3030_RS05080	type II toxin-antitoxin system antitoxin PezA	0.0316108	Q4/Q3	0.187042	0.882398	6	0.991818	1	EF3030_SN_OD_10	EF3030_SN_OD_04	EF3030_SN_OD_10/EF3030_SN_OD_04	rots	median	none	none	1.5	0.05	1.02215	up	1.02215	Cohen's d	0.548405	0.623532	-0.141625	1.23844	medium	10238.3	Q4	5155.2	Q3
EF3030_RS05085	EF3030_RS05085	EF3030_RS05085	EF3030_RS05085	EF3030_RS05085	type II toxin-antitoxin system toxin PezT	0.239825	Q1/Q1	0.520258	0.677816	9	0.871708	1	EF3030_SN_OD_10	EF3030_SN_OD_04	EF3030_SN_OD_10/EF3030_SN_OD_04	rots	median	none	none	1.5	0.05	1.18085	up	1.18085	Cohen's d	0.193985	0.611708	-0.353438	0.741408	negligible	1265.83	Q1	1142.7	Q1
EF3030_RS05115	EF3030_RS05115	EF3030_RS05115	EF3030_RS05115	EF3030_RS05115	IS1182 family transposase	2.86518	Q1/Q1	0.773184	0.545374	3	0.567874	1	EF3030_SN_OD_10	EF3030_SN_OD_04	EF3030_SN_OD_10/EF3030_SN_OD_04	rots	median	none	none	1.5	0.05	7.28627	up	7.28627	Cohen's d	0.595178	0.79047	-0.426041	1.6164	medium	61.1667	Q1	101.8	Q1
EF3030_RS05130	EF3030_RS05130	EF3030_RS05130	EF3030_RS05130	EF3030_RS05130	TIGR00341 family protein	-0.359711	Q5/Q5	-1.17073	0.350566	9	0.172676	0.50818	EF3030_SN_OD_10	EF3030_SN_OD_04	EF3030_SN_OD_10/EF3030_SN_OD_04	rots	median	none	none	1.5	0.05	1.28317	down	-1.28317	Cohen's d	-0.573947	0.311307	-1.13122	-0.0166765	medium	15632.5	Q5	17473.9	Q5
EF3030_RS05140	EF3030_RS05140	EF3030_RS05140	EF3030_RS05140	EF3030_RS05140	YbaN family protein	-0.170163	Q4/Q4	-0.667151	0.595174	3	0.641037	1	EF3030_SN_OD_10	EF3030_SN_OD_04	EF3030_SN_OD_10/EF3030_SN_OD_04	rots	median	none	none	1.5	0.05	1.12519	down	-1.12519	Cohen's d	0.178326	0.578864	-0.822991	1.17964	negligible	7291.67	Q4	8147.87	Q4
EF3030_RS05145	EF3030_RS05145	EF3030_RS05145	EF3030_RS05145	EF3030_RS05145	copper homeostasis protein CutC	0.112799	Q5/Q5	0.463937	0.684732	6	0.83611	1	EF3030_SN_OD_10	EF3030_SN_OD_04	EF3030_SN_OD_10/EF3030_SN_OD_04	rots	median	none	none	1.5	0.05	1.08132	up	1.08132	Cohen's d	0.367487	0.816931	-0.315621	1.0506	small	21151.1	Q5	19335	Q5
EF3030_RS05150	EF3030_RS05150	EF3030_RS05150	EF3030_RS05150	EF3030_RS05150	MmcQ/YjbR family DNA-binding protein	0.0126398	Q2/Q2	0.0451465	0.968894	7	0.99997	1	EF3030_SN_OD_10	EF3030_SN_OD_04	EF3030_SN_OD_10/EF3030_SN_OD_04	rots	median	none	none	1.5	0.05	1.0088	up	1.0088	Cohen's d	0.0283396	0.555719	-0.595409	0.652088	negligible	2239.4	Q2	2375.97	Q2
EF3030_RS05190	EF3030_RS05190	EF3030_RS05190	EF3030_RS05190	EF3030_RS05190	McrB family protein	-0.0631851	Q3/Q3	-0.210064	0.864012	30	0.999999	1	EF3030_SN_OD_10	EF3030_SN_OD_04	EF3030_SN_OD_10/EF3030_SN_OD_04	rots	median	none	none	1.5	0.05	1.04477	down	-1.04477	Cohen's d	-0.208374	0.503727	-0.503346	0.0865971	small	4527.8	Q3	4599.17	Q3
EF3030_RS05200	EF3030_RS05200	EF3030_RS05200	EF3030_RS05200	EF3030_RS05200	GMP reductase	0.198698	Q8/Q8	1.32164	0.178247	19	0.000616533	0.0054194	EF3030_SN_OD_10	EF3030_SN_OD_04	EF3030_SN_OD_10/EF3030_SN_OD_04	rots	median	none	none	1.5	0.05	1.14766	up	1.14766	Cohen's d	0.571314	0.276607	0.192673	0.949954	medium	149454	Q8	133127	Q8
EF3030_RS05220	EF3030_RS05220	EF3030_RS05220	EF3030_RS05220	EF3030_RS05220	HAD family hydrolase	0.0914814	Q6/Q6	0.658252	0.551521	13	0.647933	1	EF3030_SN_OD_10	EF3030_SN_OD_04	EF3030_SN_OD_10/EF3030_SN_OD_04	rots	median	none	none	1.5	0.05	1.06546	up	1.06546	Cohen's d	0.489747	0.306846	0.0320103	0.947483	small	28094	Q6	25995.1	Q6
EF3030_RS05225	EF3030_RS05225	EF3030_RS05225	EF3030_RS05225	EF3030_RS05225	Cof-type HAD-IIB family hydrolase	0.130248	Q7/Q7	0.591606	0.614915	11	0.785365	1	EF3030_SN_OD_10	EF3030_SN_OD_04	EF3030_SN_OD_10/EF3030_SN_OD_04	rots	median	none	none	1.5	0.05	1.09448	up	1.09448	Cohen's d	0.738472	0.332045	0.230179	1.24677	medium	51171.6	Q7	45230.1	Q7
EF3030_RS05245	EF3030_RS05245	EF3030_RS05245	EF3030_RS05245	EF3030_RS05245	amino acid ABC transporter ATP-binding protein	0.175924	Q7/Q7	0.405935	0.742984	9	0.945404	1	EF3030_SN_OD_10	EF3030_SN_OD_04	EF3030_SN_OD_10/EF3030_SN_OD_04	rots	median	none	none	1.5	0.05	1.12969	up	1.12969	Cohen's d	0.530726	0.311994	-0.0249458	1.0864	medium	66411.2	Q7	54491.8	Q7
EF3030_RS05250	EF3030_RS05250	EF3030_RS05250	EF3030_RS05250	EF3030_RS05250	ABC transporter substrate-binding protein/permease	0.410828	Q9/Q8	2.64733	0.056348	29	6.65758e-12	3.51126e-10	EF3030_SN_OD_10	EF3030_SN_OD_04	EF3030_SN_OD_10/EF3030_SN_OD_04	rots	median	none	none	1.5	0.05	1.32945	up	1.32945	Cohen's d	1.05896	0.343434	0.739398	1.37852	large	185974	Q9	135963	Q8
EF3030_RS05255	EF3030_RS05255	EF3030_RS05255	EF3030_RS05255	EF3030_RS05255	CPBP family intramembrane glutamic endopeptidase	1.31332	Q3/Q3	1.56134	0.227269	3	0.131476	0.41884	EF3030_SN_OD_10	EF3030_SN_OD_04	EF3030_SN_OD_10/EF3030_SN_OD_04	rots	median	none	none	1.5	0.05	2.48512	up	2.48512	Cohen's d	1.10251	0.859457	0.02994	2.17508	large	4377.73	Q3	4193.9	Q3
EF3030_RS05265	EF3030_RS05265	EF3030_RS05265	EF3030_RS05265	EF3030_RS05265	GNAT family protein	-0.347018	Q2/Q2	-1.09256	0.406117	4	0.343413	0.802989	EF3030_SN_OD_10	EF3030_SN_OD_04	EF3030_SN_OD_10/EF3030_SN_OD_04	rots	median	none	none	1.5	0.05	1.27193	down	-1.27193	Cohen's d	-0.434498	0.264283	-1.29109	0.422088	small	1866.8	Q2	1565.27	Q2
EF3030_RS05275	EF3030_RS05275	EF3030_RS05275	EF3030_RS05275	EF3030_RS05275	8-oxo-dGTP diphosphatase	0.176356	Q4/Q3	0.916631	0.379175	6	0.265522	0.681267	EF3030_SN_OD_10	EF3030_SN_OD_04	EF3030_SN_OD_10/EF3030_SN_OD_04	rots	median	none	none	1.5	0.05	1.13003	up	1.13003	Cohen's d	0.569761	0.248454	-0.121261	1.26078	medium	9530.2	Q4	7762.77	Q3
EF3030_RS05280	EF3030_RS05280	EF3030_RS05280	EF3030_RS05280	EF3030_RS05280	transcription repressor NadR	-0.0165407	Q2/Q2	-0.020347	0.986803	5	0.999977	1	EF3030_SN_OD_10	EF3030_SN_OD_04	EF3030_SN_OD_10/EF3030_SN_OD_04	rots	median	none	none	1.5	0.05	1.01153	down	-1.01153	Cohen's d	-0.186279	0.433334	-0.935872	0.563314	negligible	2745.33	Q2	3158.77	Q2
EF3030_RS05305	EF3030_RS05305	EF3030_RS05305	EF3030_RS05305	EF3030_RS05305	formate--tetrahydrofolate ligase	0.167848	Q10/Q10	0.940286	0.348908	28	0.049244	0.202085	EF3030_SN_OD_10	EF3030_SN_OD_04	EF3030_SN_OD_10/EF3030_SN_OD_04	rots	median	none	none	1.5	0.05	1.12338	up	1.12338	Cohen's d	0.51761	0.480177	0.2079	0.827319	medium	512239	Q10	470296	Q10
EF3030_RS05325	EF3030_RS05325	EF3030_RS05325	EF3030_RS05325	EF3030_RS05325	MBL fold metallo-hydrolase	-0.307275	Q4/Q5	-2.35348	0.0553158	13	2.02047e-06	3.59645e-05	EF3030_SN_OD_10	EF3030_SN_OD_04	EF3030_SN_OD_10/EF3030_SN_OD_04	rots	median	none	none	1.5	0.05	1.23737	down	-1.23737	Cohen's d	-0.0266009	0.602119	-0.477646	0.424444	negligible	11874.4	Q4	14728.8	Q5
EF3030_RS05330	EF3030_RS05330	EF3030_RS05330	EF3030_RS05330	EF3030_RS05330	DUF6290 family protein	0.437416	Q2/Q2	0.781364	0.540788	3	0.561047	1	EF3030_SN_OD_10	EF3030_SN_OD_04	EF3030_SN_OD_10/EF3030_SN_OD_04	rots	median	none	none	1.5	0.05	1.35418	up	1.35418	Cohen's d	0.098032	0.454883	-0.901901	1.09796	negligible	1866.97	Q2	1506.1	Q2
EF3030_RS05345	EF3030_RS05345	EF3030_RS05345	EF3030_RS05345	EF3030_RS05345	L-lactate dehydrogenase	0.253824	Q10/Q10	0.913973	0.466624	21	0.378317	0.851063	EF3030_SN_OD_10	EF3030_SN_OD_04	EF3030_SN_OD_10/EF3030_SN_OD_04	rots	median	none	none	1.5	0.05	1.19236	up	1.19236	Cohen's d	0.774548	0.235865	0.408908	1.14019	medium	2.67465e+06	Q10	2.6348e+06	Q10
EF3030_RS05360	EF3030_RS05360	EF3030_RS05360	EF3030_RS05360	EF3030_RS05360	formate/nitrite transporter family protein	2.01258	Q1/Q1	0.930616	0.673691	2	0.716618	1	EF3030_SN_OD_10	EF3030_SN_OD_04	EF3030_SN_OD_10/EF3030_SN_OD_04	rots	median	none	none	1.5	0.05	4.03503	up	4.03503	Cohen's d	0.90045	1.08566	-0.449584	2.25048	large	798.867	Q1	800.5	Q1
EF3030_RS05375	EF3030_RS05375	EF3030_RS05375	EF3030_RS05375	EF3030_RS05375	DUF2130 domain-containing protein	-0.118594	Q6/Q6	-0.438326	0.714701	24	0.987299	1	EF3030_SN_OD_10	EF3030_SN_OD_04	EF3030_SN_OD_10/EF3030_SN_OD_04	rots	median	none	none	1.5	0.05	1.08568	down	-1.08568	Cohen's d	-0.191577	0.674964	-0.5218	0.138647	negligible	25845.4	Q6	31042.6	Q6
EF3030_RS05380	EF3030_RS05380	EF3030_RS05380	EF3030_RS05380	EF3030_RS05380	hypothetical protein	-0.0543876	Q1/Q1	-0.271644	0.809517	32	0.999963	1	EF3030_SN_OD_10	EF3030_SN_OD_04	EF3030_SN_OD_10/EF3030_SN_OD_04	rots	median	none	none	1.5	0.05	1.03842	down	-1.03842	Cohen's d	-0.214826	0.801406	-0.500356	0.0707043	small	727.333	Q1	859.133	Q1
EF3030_RS05415	EF3030_RS05415	EF3030_RS05415	EF3030_RS05415	EF3030_RS05415	farnesyl diphosphate synthase	-0.0675941	Q2/Q2	-0.119155	0.924668	6	0.99812	1	EF3030_SN_OD_10	EF3030_SN_OD_04	EF3030_SN_OD_10/EF3030_SN_OD_04	rots	median	none	none	1.5	0.05	1.04797	down	-1.04797	Cohen's d	0.186653	0.337605	-0.492235	0.865541	negligible	3398.17	Q2	3258.5	Q2
EF3030_RS05420	EF3030_RS05420	EF3030_RS05420	EF3030_RS05420	EF3030_RS05420	TlyA family RNA methyltransferase	-0.386266	Q3/Q4	-1.50271	0.237562	8	0.0486805	0.20093	EF3030_SN_OD_10	EF3030_SN_OD_04	EF3030_SN_OD_10/EF3030_SN_OD_04	rots	median	none	none	1.5	0.05	1.30701	down	-1.30701	Cohen's d	-0.376508	0.43556	-0.962706	0.209691	small	5820.93	Q3	8169.93	Q4
EF3030_RS05425	EF3030_RS05425	EF3030_RS05425	EF3030_RS05425	EF3030_RS05425	arginine repressor	-0.0409372	Q7/Q7	-0.147613	0.900051	8	0.998448	1	EF3030_SN_OD_10	EF3030_SN_OD_04	EF3030_SN_OD_10/EF3030_SN_OD_04	rots	median	none	none	1.5	0.05	1.02878	down	-1.02878	Cohen's d	0.114599	0.269652	-0.46695	0.696149	negligible	76072.2	Q7	77179.4	Q7
EF3030_RS05435	EF3030_RS05435	EF3030_RS05435	EF3030_RS05435	EF3030_RS05435	metallophosphoesterase family protein	-0.0491345	Q6/Q6	-0.17912	0.877906	14	0.999776	1	EF3030_SN_OD_10	EF3030_SN_OD_04	EF3030_SN_OD_10/EF3030_SN_OD_04	rots	median	none	none	1.5	0.05	1.03464	down	-1.03464	Cohen's d	-0.140865	0.232441	-0.575507	0.293778	negligible	24946.3	Q6	25256.7	Q6
EF3030_RS05480	EF3030_RS05480	EF3030_RS05480	EF3030_RS05480	EF3030_RS05480	tagatose-6-phosphate kinase	-0.168133	Q4/Q4	-1.23515	0.309352	12	0.0804139	0.290347	EF3030_SN_OD_10	EF3030_SN_OD_04	EF3030_SN_OD_10/EF3030_SN_OD_04	rots	median	none	none	1.5	0.05	1.1236	down	-1.1236	Cohen's d	-0.379517	0.284431	-0.853823	0.0947893	small	8096.33	Q4	10749.7	Q4
EF3030_RS05490	EF3030_RS05490	EF3030_RS05490	EF3030_RS05490	EF3030_RS05490	transcription antiterminator	-0.0652241	Q7/Q7	-0.18188	0.88008	14	0.999801	1	EF3030_SN_OD_10	EF3030_SN_OD_04	EF3030_SN_OD_10/EF3030_SN_OD_04	rots	median	none	none	1.5	0.05	1.04625	down	-1.04625	Cohen's d	-0.0869125	0.346831	-0.521222	0.347397	negligible	40860.3	Q7	42206.4	Q7
EF3030_RS05495	EF3030_RS05495	EF3030_RS05495	EF3030_RS05495	EF3030_RS05495	PTS lactose/cellobiose transporter subunit IIA	-0.0380465	Q3/Q3	-0.129815	0.912354	3	0.978301	1	EF3030_SN_OD_10	EF3030_SN_OD_04	EF3030_SN_OD_10/EF3030_SN_OD_04	rots	median	none	none	1.5	0.05	1.02672	down	-1.02672	Cohen's d	0.16982	0.341747	-0.831313	1.17095	negligible	6277.97	Q3	7167.77	Q3
EF3030_RS05500	EF3030_RS05500	EF3030_RS05500	EF3030_RS05500	EF3030_RS05500	lactose-specific PTS transporter subunit EIIC	-0.552338	Q3/Q4	-1.91064	0.181192	8	0.0174077	0.0865023	EF3030_SN_OD_10	EF3030_SN_OD_04	EF3030_SN_OD_10/EF3030_SN_OD_04	rots	median	none	none	1.5	0.05	1.46646	down	-1.46646	Cohen's d	-0.813933	0.419798	-1.41859	-0.209279	large	6548.43	Q3	9354.73	Q4
EF3030_RS05520	EF3030_RS05520	EF3030_RS05520	EF3030_RS05520	EF3030_RS05520	DeoR/GlpR family DNA-binding transcription regulator	-0.0826059	Q6/Q6	-0.424032	0.707175	15	0.956326	1	EF3030_SN_OD_10	EF3030_SN_OD_04	EF3030_SN_OD_10/EF3030_SN_OD_04	rots	median	none	none	1.5	0.05	1.05893	down	-1.05893	Cohen's d	0.163661	0.422667	-0.255997	0.583319	negligible	32713.2	Q6	35062.1	Q6
EF3030_RS05545	EF3030_RS05545	EF3030_RS05545	EF3030_RS05545	EF3030_RS05545	phosphocarrier protein HPr	0.269039	Q10/Q10	1.42455	0.120693	6	0.00890084	0.0517339	EF3030_SN_OD_10	EF3030_SN_OD_04	EF3030_SN_OD_10/EF3030_SN_OD_04	rots	median	none	none	1.5	0.05	1.205	up	1.205	Cohen's d	0.715922	0.248834	0.0171437	1.4147	medium	9.21112e+06	Q10	7.92466e+06	Q10
EF3030_RS05555	EF3030_RS05555	EF3030_RS05555	EF3030_RS05555	EF3030_RS05555	pneumococcal-type histidine triad protein	2.79243	Q9/Q7	6.41276	0.0058978	30	3.92985e-27	6.99513e-25	EF3030_SN_OD_10	EF3030_SN_OD_04	EF3030_SN_OD_10/EF3030_SN_OD_04	rots	median	up	up	1.5	0.05	6.92797	up	6.92797	Cohen's d	1.90022	0.723242	1.54582	2.25461	large	417582	Q9	64105.2	Q7
EF3030_RS05560	EF3030_RS05560	EF3030_RS05560	EF3030_RS05560	EF3030_RS05560	phospholipase D-like domain-containing protein	2.06719	Q1/Q1	0.580979	0.651093	2	0.689408	1	EF3030_SN_OD_10	EF3030_SN_OD_04	EF3030_SN_OD_10/EF3030_SN_OD_04	rots	median	none	none	1.5	0.05	4.19069	up	4.19069	Cohen's d	-0.527405	0.935082	-1.83599	0.781184	medium	407.1	Q1	0	Q1
EF3030_RS05570	EF3030_RS05570	EF3030_RS05570	EF3030_RS05570	EF3030_RS05570	FRG domain-containing protein	-0.296652	Q5/Q6	-2.46222	0.0307033	14	1.25176e-08	3.71356e-07	EF3030_SN_OD_10	EF3030_SN_OD_04	EF3030_SN_OD_10/EF3030_SN_OD_04	rots	median	none	none	1.5	0.05	1.22829	down	-1.22829	Cohen's d	-1.13147	0.210712	-1.59902	-0.663916	large	21436	Q5	26243.9	Q6
EF3030_RS05575	EF3030_RS05575	EF3030_RS05575	EF3030_RS05575	EF3030_RS05575	YjjG family noncanonical pyrimidine nucleotidase	0.134702	Q7/Q7	0.706823	0.531657	8	0.573361	1	EF3030_SN_OD_10	EF3030_SN_OD_04	EF3030_SN_OD_10/EF3030_SN_OD_04	rots	median	none	none	1.5	0.05	1.09787	up	1.09787	Cohen's d	0.544394	0.545452	-0.0473441	1.13613	medium	72703.9	Q7	65402.4	Q7
EF3030_RS05580	EF3030_RS05580	EF3030_RS05580	EF3030_RS05580	EF3030_RS05580	hypothetical protein	0.017876	Q2/Q2	0.110039	0.915618	5	0.994727	1	EF3030_SN_OD_10	EF3030_SN_OD_04	EF3030_SN_OD_10/EF3030_SN_OD_04	rots	median	none	none	1.5	0.05	1.01247	up	1.01247	Cohen's d	0.213916	0.494089	-0.536193	0.964024	small	1658.83	Q2	1533.63	Q2
EF3030_RS05585	EF3030_RS05585	EF3030_RS05585	EF3030_RS05585	EF3030_RS05585	uracil-DNA glycosylase	0.088804	Q5/Q5	0.531114	0.59421	9	0.721215	1	EF3030_SN_OD_10	EF3030_SN_OD_04	EF3030_SN_OD_10/EF3030_SN_OD_04	rots	median	none	none	1.5	0.05	1.06349	up	1.06349	Cohen's d	0.253412	0.327083	-0.294916	0.80174	small	19062	Q5	17684.2	Q5
EF3030_RS05590	EF3030_RS05590	EF3030_RS05590	EF3030_RS05590	EF3030_RS05590	8-oxo-dGTP diphosphatase	0.0122909	Q3/Q3	0.160503	0.833835	6	0.975301	1	EF3030_SN_OD_10	EF3030_SN_OD_04	EF3030_SN_OD_10/EF3030_SN_OD_04	rots	median	none	none	1.5	0.05	1.00856	up	1.00856	Cohen's d	0.0920809	0.572115	-0.585693	0.769855	negligible	5863.5	Q3	5801.73	Q3
EF3030_RS05595	EF3030_RS05595	EF3030_RS05595	EF3030_RS05595	EF3030_RS05595	dihydroorotase	0.11547	Q8/Q8	0.822945	0.372971	15	0.154502	0.468673	EF3030_SN_OD_10	EF3030_SN_OD_04	EF3030_SN_OD_10/EF3030_SN_OD_04	rots	median	none	none	1.5	0.05	1.08333	up	1.08333	Cohen's d	0.673882	0.438196	0.243198	1.10457	medium	114771	Q8	111961	Q8
EF3030_RS05600	EF3030_RS05600	EF3030_RS05600	EF3030_RS05600	EF3030_RS05600	hypothetical protein	-0.478242	Q3/Q3	-1.80698	0.159071	2	0.102409	0.350555	EF3030_SN_OD_10	EF3030_SN_OD_04	EF3030_SN_OD_10/EF3030_SN_OD_04	rots	median	none	none	1.5	0.05	1.39304	down	-1.39304	Cohen's d	-1.52462	0.20871	-2.98602	-0.0632138	large	4815.37	Q3	6548.4	Q3
EF3030_RS05610	EF3030_RS05610	EF3030_RS05610	EF3030_RS05610	EF3030_RS05610	thiamine pyrophosphate-dependent dehydrogenase E1 component subunit alpha	-0.307857	Q5/Q6	-2.07422	0.0876975	9	0.000482992	0.00435304	EF3030_SN_OD_10	EF3030_SN_OD_04	EF3030_SN_OD_10/EF3030_SN_OD_04	rots	median	none	none	1.5	0.05	1.23787	down	-1.23787	Cohen's d	-0.313797	0.626007	-0.863288	0.235694	small	21176.7	Q5	29057.3	Q6
EF3030_RS05615	EF3030_RS05615	EF3030_RS05615	EF3030_RS05615	EF3030_RS05615	alpha-ketoacid dehydrogenase subunit beta	-0.310758	Q6/Q7	-0.927849	0.419751	17	0.249534	0.649436	EF3030_SN_OD_10	EF3030_SN_OD_04	EF3030_SN_OD_10/EF3030_SN_OD_04	rots	median	none	none	1.5	0.05	1.24036	down	-1.24036	Cohen's d	-0.407566	0.35256	-0.804509	-0.0106234	small	32795.8	Q6	43051.3	Q7
EF3030_RS05620	EF3030_RS05620	EF3030_RS05620	EF3030_RS05620	EF3030_RS05620	dihydrolipoamide acetyltransferase	-0.289559	Q6/Q6	-1.71921	0.179949	15	0.00210957	0.0149454	EF3030_SN_OD_10	EF3030_SN_OD_04	EF3030_SN_OD_10/EF3030_SN_OD_04	rots	median	none	none	1.5	0.05	1.22227	down	-1.22227	Cohen's d	-0.263536	0.570428	-0.684308	0.157236	small	23249.9	Q6	31532.7	Q6
EF3030_RS05630	EF3030_RS05630	EF3030_RS05630	EF3030_RS05630	EF3030_RS05630	lipoate--protein ligase	-0.294084	Q6/Q6	-1.21529	0.306841	21	0.0311134	0.141551	EF3030_SN_OD_10	EF3030_SN_OD_04	EF3030_SN_OD_10/EF3030_SN_OD_04	rots	median	none	none	1.5	0.05	1.22611	down	-1.22611	Cohen's d	-0.598333	0.24395	-0.958794	-0.237872	medium	32113.4	Q6	40103.9	Q6
EF3030_RS05640	EF3030_RS05640	EF3030_RS05640	EF3030_RS05640	EF3030_RS05640	ClC family H(+)/Cl(-) exchange transporter	0.0338105	Q2/Q2	-0.193674	0.879891	10	0.998709	1	EF3030_SN_OD_10	EF3030_SN_OD_04	EF3030_SN_OD_10/EF3030_SN_OD_04	rots	median	none	none	1.5	0.05	1.02371	up	1.02371	Cohen's d	0.246812	0.635086	-0.271993	0.765617	small	1896.27	Q2	2201.33	Q2
EF3030_RS05645	EF3030_RS05645	EF3030_RS05645	EF3030_RS05645	EF3030_RS05645	ribonuclease HII	-0.324802	Q3/Q3	-0.979862	0.433814	10	0.333202	0.792286	EF3030_SN_OD_10	EF3030_SN_OD_04	EF3030_SN_OD_10/EF3030_SN_OD_04	rots	median	none	none	1.5	0.05	1.25249	down	-1.25249	Cohen's d	-0.723417	0.289375	-1.2569	-0.189938	medium	4227.3	Q3	5054.77	Q3
EF3030_RS05660	EF3030_RS05660	EF3030_RS05660	EF3030_RS05660	EF3030_RS05660	SIALI-17 repeat-containing surface protein	1.0195	Q10/Q10	3.99555	0.0185943	122	4.60814e-72	3.281e-69	EF3030_SN_OD_10	EF3030_SN_OD_04	EF3030_SN_OD_10/EF3030_SN_OD_04	rots	median	up	up	1.5	0.05	2.02722	up	2.02722	Cohen's d	1.6606	0.406588	1.49231	1.82888	large	1.11611e+06	Q10	598961	Q10
EF3030_RS05665	EF3030_RS05665	EF3030_RS05665	EF3030_RS05665	EF3030_RS05665	ZmpA/ZmpB/ZmpC family metallo-endopeptidase	0.701182	Q8/Q8	3.00461	0.0422101	112	8.03822e-47	1.90774e-44	EF3030_SN_OD_10	EF3030_SN_OD_04	EF3030_SN_OD_10/EF3030_SN_OD_04	rots	median	up	up	1.5	0.05	1.62584	up	1.62584	Cohen's d	1.16031	0.438197	0.996574	1.32405	large	169802	Q8	102988	Q8
EF3030_RS05670	EF3030_RS05670	EF3030_RS05670	EF3030_RS05670	EF3030_RS05670	hypothetical protein	-0.275643	Q1/Q1	-0.600555	0.632634	5	0.737269	1	EF3030_SN_OD_10	EF3030_SN_OD_04	EF3030_SN_OD_10/EF3030_SN_OD_04	rots	median	none	none	1.5	0.05	1.21053	down	-1.21053	Cohen's d	-0.0988595	0.649204	-0.847289	0.64957	negligible	290.267	Q1	334.4	Q1
EF3030_RS05715	EF3030_RS05715	EF3030_RS05715	EF3030_RS05715	EF3030_RS05715	YueI family protein	-0.274706	Q3/Q4	-1.2185	0.358173	6	0.229751	0.612669	EF3030_SN_OD_10	EF3030_SN_OD_04	EF3030_SN_OD_10/EF3030_SN_OD_04	rots	median	none	none	1.5	0.05	1.20975	down	-1.20975	Cohen's d	-0.404506	0.334356	-1.08881	0.279801	small	6995.93	Q3	8407.27	Q4
EF3030_RS05740	EF3030_RS05740	EF3030_RS05740	EF3030_RS05740	EF3030_RS05740	glucose-1-phosphate adenylyltransferase	-0.172596	Q6/Q6	-1.08912	0.240275	13	0.0195972	0.09557	EF3030_SN_OD_10	EF3030_SN_OD_04	EF3030_SN_OD_10/EF3030_SN_OD_04	rots	median	none	none	1.5	0.05	1.12709	down	-1.12709	Cohen's d	-0.0705555	0.530777	-0.521721	0.38061	negligible	25936.4	Q6	30340.9	Q6
EF3030_RS05755	EF3030_RS05755	EF3030_RS05755	EF3030_RS05755	EF3030_RS05755	NADP-dependent glyceraldehyde-3-phosphate dehydrogenase	0.0990604	Q10/Q10	0.541912	0.619441	36	0.928483	1	EF3030_SN_OD_10	EF3030_SN_OD_04	EF3030_SN_OD_10/EF3030_SN_OD_04	rots	median	none	none	1.5	0.05	1.07108	up	1.07108	Cohen's d	0.460552	0.463353	0.188785	0.732319	small	1.32884e+06	Q10	1.25687e+06	Q10
EF3030_RS05775	EF3030_RS05775	EF3030_RS05775	EF3030_RS05775	EF3030_RS05775	XRE/MutR family transcriptional regulator	-0.196185	Q2/Q2	-0.687812	0.553089	6	0.607141	1	EF3030_SN_OD_10	EF3030_SN_OD_04	EF3030_SN_OD_10/EF3030_SN_OD_04	rots	median	none	none	1.5	0.05	1.14566	down	-1.14566	Cohen's d	0.00505673	0.613704	-0.672359	0.682473	negligible	2978.8	Q2	3416.77	Q2
EF3030_RS05780	EF3030_RS05780	EF3030_RS05780	EF3030_RS05780	EF3030_RS05780	ABC-F family ATP-binding cassette domain-containing protein	-0.128879	Q5/Q6	-0.629869	0.526391	33	0.620095	1	EF3030_SN_OD_10	EF3030_SN_OD_04	EF3030_SN_OD_10/EF3030_SN_OD_04	rots	median	none	none	1.5	0.05	1.09344	down	-1.09344	Cohen's d	-0.0931651	0.527358	-0.373625	0.187295	negligible	19970.4	Q5	22334.6	Q6
EF3030_RS05785	EF3030_RS05785	EF3030_RS05785	EF3030_RS05785	EF3030_RS05785	HU family DNA-binding protein	0.38662	Q10/Q10	0.607385	0.632973	5	0.737818	1	EF3030_SN_OD_10	EF3030_SN_OD_04	EF3030_SN_OD_10/EF3030_SN_OD_04	rots	median	none	none	1.5	0.05	1.30733	up	1.30733	Cohen's d	0.460564	0.627804	-0.297259	1.21839	small	507450	Q10	433416	Q10
EF3030_RS05790	EF3030_RS05790	EF3030_RS05790	EF3030_RS05790	EF3030_RS05790	DegV family protein	-0.222281	Q6/Q6	-1.43613	0.209696	14	0.00726712	0.0434806	EF3030_SN_OD_10	EF3030_SN_OD_04	EF3030_SN_OD_10/EF3030_SN_OD_04	rots	median	none	none	1.5	0.05	1.16658	down	-1.16658	Cohen's d	-0.109254	0.371824	-0.543683	0.325175	negligible	33138.6	Q6	37187	Q6
EF3030_RS05795	EF3030_RS05795	EF3030_RS05795	EF3030_RS05795	EF3030_RS05795	YitT family protein	-0.0899382	Q5/Q5	-0.425845	0.715587	6	0.876713	1	EF3030_SN_OD_10	EF3030_SN_OD_04	EF3030_SN_OD_10/EF3030_SN_OD_04	rots	median	none	none	1.5	0.05	1.06432	down	-1.06432	Cohen's d	0.283709	0.41838	-0.397106	0.964523	small	15249.5	Q5	15895	Q5
EF3030_RS05800	EF3030_RS05800	EF3030_RS05800	EF3030_RS05800	EF3030_RS05800	bifunctional riboflavin kinase/FAD synthetase	-0.124522	Q7/Q7	-0.889229	0.385351	16	0.172508	0.50818	EF3030_SN_OD_10	EF3030_SN_OD_04	EF3030_SN_OD_10/EF3030_SN_OD_04	rots	median	none	none	1.5	0.05	1.09015	down	-1.09015	Cohen's d	-0.568604	0.236381	-0.982006	-0.155202	medium	46996.4	Q7	51480	Q7
EF3030_RS05835	EF3030_RS05835	EF3030_RS05835	EF3030_RS05835	EF3030_RS05835	YbaB/EbfC family nucleoid-associated protein	0.0606346	Q6/Q5	0.14302	0.906118	5	0.992847	1	EF3030_SN_OD_10	EF3030_SN_OD_04	EF3030_SN_OD_10/EF3030_SN_OD_04	rots	median	none	none	1.5	0.05	1.04292	up	1.04292	Cohen's d	0.323398	1.08103	-0.429448	1.07624	small	22111.3	Q6	20570	Q5
EF3030_RS05845	EF3030_RS05845	EF3030_RS05845	EF3030_RS05845	EF3030_RS05845	RluA family pseudouridine synthase	-0.122872	Q1/Q1	-0.641159	0.566031	5	0.622377	1	EF3030_SN_OD_10	EF3030_SN_OD_04	EF3030_SN_OD_10/EF3030_SN_OD_04	rots	median	none	none	1.5	0.05	1.0889	down	-1.0889	Cohen's d	-0.166718	0.277321	-0.915989	0.582553	negligible	1160.8	Q1	1178.33	Q1
EF3030_RS05850	EF3030_RS05850	EF3030_RS05850	EF3030_RS05850	EF3030_RS05850	NAD kinase	-0.243577	Q3/Q3	-1.1856	0.370198	12	0.175056	0.510818	EF3030_SN_OD_10	EF3030_SN_OD_04	EF3030_SN_OD_10/EF3030_SN_OD_04	rots	median	none	none	1.5	0.05	1.18392	down	-1.18392	Cohen's d	-0.461893	0.380704	-0.938213	0.0144276	small	4271.63	Q3	5425.1	Q3
EF3030_RS05855	EF3030_RS05855	EF3030_RS05855	EF3030_RS05855	EF3030_RS05855	GTP pyrophosphokinase family protein	0.182346	Q2/Q2	0.847487	0.506652	9	0.516367	1	EF3030_SN_OD_10	EF3030_SN_OD_04	EF3030_SN_OD_10/EF3030_SN_OD_04	rots	median	none	none	1.5	0.05	1.13473	up	1.13473	Cohen's d	-0.147756	0.70056	-0.694641	0.399129	negligible	2124.43	Q2	2521.5	Q2
EF3030_RS05860	EF3030_RS05860	EF3030_RS05860	EF3030_RS05860	EF3030_RS05860	CYTH domain-containing protein	0.0187349	Q3/Q3	0.0849016	0.938358	9	0.999909	1	EF3030_SN_OD_10	EF3030_SN_OD_04	EF3030_SN_OD_10/EF3030_SN_OD_04	rots	median	none	none	1.5	0.05	1.01307	up	1.01307	Cohen's d	0.335523	0.348569	-0.214446	0.885492	small	4670.17	Q3	4739.63	Q3
EF3030_RS05865	EF3030_RS05865	EF3030_RS05865	EF3030_RS05865	EF3030_RS05865	ribose-phosphate diphosphokinase	-0.186317	Q9/Q9	-1.40735	0.135835	16	0.000203097	0.00195412	EF3030_SN_OD_10	EF3030_SN_OD_04	EF3030_SN_OD_10/EF3030_SN_OD_04	rots	median	none	none	1.5	0.05	1.13786	down	-1.13786	Cohen's d	-0.248073	0.50961	-0.654922	0.158776	small	184852	Q9	211502	Q9
EF3030_RS05870	EF3030_RS05870	EF3030_RS05870	EF3030_RS05870	EF3030_RS05870	cysteine desulfurase family protein	-0.125576	Q5/Q5	-0.888639	0.449505	9	0.37741	0.850367	EF3030_SN_OD_10	EF3030_SN_OD_04	EF3030_SN_OD_10/EF3030_SN_OD_04	rots	median	none	none	1.5	0.05	1.09094	down	-1.09094	Cohen's d	-0.0459787	0.181323	-0.592191	0.500234	negligible	13055.3	Q5	13591.2	Q5
EF3030_RS05875	EF3030_RS05875	EF3030_RS05875	EF3030_RS05875	EF3030_RS05875	DUF1831 domain-containing protein	0.125649	Q9/Q9	0.705572	0.490158	6	0.479956	1	EF3030_SN_OD_10	EF3030_SN_OD_04	EF3030_SN_OD_10/EF3030_SN_OD_04	rots	median	none	none	1.5	0.05	1.091	up	1.091	Cohen's d	0.295183	0.226225	-0.385911	0.976277	small	304814	Q9	271013	Q9
EF3030_RS05885	EF3030_RS05885	EF3030_RS05885	EF3030_RS05885	EF3030_RS05885	redox-sensing transcriptional repressor Rex	0.0230989	Q6/Q6	0.0536569	0.963863	10	0.999998	1	EF3030_SN_OD_10	EF3030_SN_OD_04	EF3030_SN_OD_10/EF3030_SN_OD_04	rots	median	none	none	1.5	0.05	1.01614	up	1.01614	Cohen's d	0.0791345	0.526693	-0.437909	0.596178	negligible	35654.7	Q6	36743.6	Q6
EF3030_RS05890	EF3030_RS05890	EF3030_RS05890	EF3030_RS05890	EF3030_RS05890	gamma-glutamyl-gamma-aminobutyrate hydrolase family protein	0.0725092	Q6/Q6	0.545402	0.616564	12	0.798474	1	EF3030_SN_OD_10	EF3030_SN_OD_04	EF3030_SN_OD_10/EF3030_SN_OD_04	rots	median	none	none	1.5	0.05	1.05154	up	1.05154	Cohen's d	-0.118069	0.39523	-0.588572	0.352434	negligible	23152	Q6	24537.8	Q6
EF3030_RS05915	EF3030_RS05915	EF3030_RS05915	EF3030_RS05915	EF3030_RS05915	methionyl aminopeptidase	0.0408422	Q9/Q9	0.139502	0.912309	16	0.999993	1	EF3030_SN_OD_10	EF3030_SN_OD_04	EF3030_SN_OD_10/EF3030_SN_OD_04	rots	median	none	none	1.5	0.05	1.02871	up	1.02871	Cohen's d	0.296847	0.34915	-0.110672	0.704367	small	193548	Q9	194943	Q9
EF3030_RS05925	EF3030_RS05925	EF3030_RS05925	EF3030_RS05925	EF3030_RS05925	GNAT family N-acetyltransferase	-0.16268	Q2/Q2	-0.370052	0.752322	9	0.952858	1	EF3030_SN_OD_10	EF3030_SN_OD_04	EF3030_SN_OD_10/EF3030_SN_OD_04	rots	median	none	none	1.5	0.05	1.11936	down	-1.11936	Cohen's d	0.126592	0.66829	-0.420095	0.673279	negligible	2890.4	Q2	2918.97	Q2
EF3030_RS05930	EF3030_RS05930	EF3030_RS05930	EF3030_RS05930	EF3030_RS05930	UDP-N-acetylglucosamine 1-carboxyvinyltransferase	-0.0297711	Q7/Q7	-0.179731	0.859222	26	0.999994	1	EF3030_SN_OD_10	EF3030_SN_OD_04	EF3030_SN_OD_10/EF3030_SN_OD_04	rots	median	none	none	1.5	0.05	1.02085	down	-1.02085	Cohen's d	-0.0620207	0.278294	-0.378428	0.254387	negligible	70825.6	Q7	72351.6	Q7
EF3030_RS05960	EF3030_RS05960	EF3030_RS05960	EF3030_RS05960	EF3030_RS05960	glycosyltransferase family 4 protein	-0.180064	Q4/Q4	-1.01901	0.373965	17	0.141829	0.440011	EF3030_SN_OD_10	EF3030_SN_OD_04	EF3030_SN_OD_10/EF3030_SN_OD_04	rots	median	none	none	1.5	0.05	1.13293	down	-1.13293	Cohen's d	-0.339607	0.322844	-0.735314	0.0560999	small	8589.53	Q4	9253.03	Q4
EF3030_RS05970	EF3030_RS05970	EF3030_RS05970	EF3030_RS05970	EF3030_RS05970	metal-sulfur cluster assembly factor	0.147767	Q6/Q6	0.970943	0.584194	2	0.60669	1	EF3030_SN_OD_10	EF3030_SN_OD_04	EF3030_SN_OD_10/EF3030_SN_OD_04	rots	median	none	none	1.5	0.05	1.10785	up	1.10785	Cohen's d	0.927075	0.110048	-0.426681	2.28083	large	27717.1	Q6	26062.8	Q6
EF3030_RS05985	EF3030_RS05985	EF3030_RS05985	EF3030_RS05985	EF3030_RS05985	ABC transporter ATP-binding protein	0.0548281	Q5/Q4	0.35308	0.73576	11	0.955629	1	EF3030_SN_OD_10	EF3030_SN_OD_04	EF3030_SN_OD_10/EF3030_SN_OD_04	rots	median	none	none	1.5	0.05	1.03874	up	1.03874	Cohen's d	0.35424	0.207791	-0.141409	0.849889	small	15396.5	Q5	11659	Q4
EF3030_RS05990	EF3030_RS05990	EF3030_RS05990	EF3030_RS05990	EF3030_RS05990	ABC transporter permease	0.193665	Q2/Q2	0.526635	0.702574	2	0.750684	1	EF3030_SN_OD_10	EF3030_SN_OD_04	EF3030_SN_OD_10/EF3030_SN_OD_04	rots	median	none	none	1.5	0.05	1.14367	up	1.14367	Cohen's d	0.5272	0.303649	-0.781373	1.83577	medium	2164.6	Q2	1839.67	Q2
EF3030_RS05995	EF3030_RS05995	EF3030_RS05995	EF3030_RS05995	EF3030_RS05995	tryptophan ABC transporter substrate-binding protein	0.526249	Q8/Q7	2.02845	0.100804	19	4.22692e-06	6.96404e-05	EF3030_SN_OD_10	EF3030_SN_OD_04	EF3030_SN_OD_10/EF3030_SN_OD_04	rots	median	none	none	1.5	0.05	1.44018	up	1.44018	Cohen's d	0.820103	0.467524	0.433671	1.20653	large	90659.3	Q8	65830.9	Q7
EF3030_RS06005	EF3030_RS06005	EF3030_RS06005	EF3030_RS06005	EF3030_RS06005	FtsW/RodA/SpoVE family cell cycle protein	-0.242813	Q3/Q4	-0.783615	0.527488	6	0.555856	1	EF3030_SN_OD_10	EF3030_SN_OD_04	EF3030_SN_OD_10/EF3030_SN_OD_04	rots	median	none	none	1.5	0.05	1.1833	down	-1.1833	Cohen's d	-0.119021	0.422725	-0.797035	0.558994	negligible	6974	Q3	8163.3	Q4
EF3030_RS06020	EF3030_RS06020	EF3030_RS06020	EF3030_RS06020	EF3030_RS06020	Type 1 glutamine amidotransferase-like domain-containing protein	0.0719739	Q3/Q3	0.188619	0.876267	10	0.998502	1	EF3030_SN_OD_10	EF3030_SN_OD_04	EF3030_SN_OD_10/EF3030_SN_OD_04	rots	median	none	none	1.5	0.05	1.05115	up	1.05115	Cohen's d	0.364057	0.305007	-0.157048	0.885162	small	4675.7	Q3	4606.33	Q3
EF3030_RS06025	EF3030_RS06025	EF3030_RS06025	EF3030_RS06025	EF3030_RS06025	recombinase family protein	0.229947	Q3/Q3	0.307302	0.799206	17	0.997343	1	EF3030_SN_OD_10	EF3030_SN_OD_04	EF3030_SN_OD_10/EF3030_SN_OD_04	rots	median	none	none	1.5	0.05	1.17279	up	1.17279	Cohen's d	0.332107	0.536939	-0.0634774	0.72769	small	4063.87	Q3	4213.1	Q3
EF3030_RS06085	EF3030_RS06085	EF3030_RS06085	EF3030_RS06085	EF3030_RS06085	sugar phosphate nucleotidyltransferase	0.00381576	Q9/Q9	0.0251725	0.979754	17	1	1	EF3030_SN_OD_10	EF3030_SN_OD_04	EF3030_SN_OD_10/EF3030_SN_OD_04	rots	median	none	none	1.5	0.05	1.00265	up	1.00265	Cohen's d	0.266762	0.223049	-0.127866	0.661391	small	188715	Q9	192712	Q9
EF3030_RS06100	EF3030_RS06100	EF3030_RS06100	EF3030_RS06100	EF3030_RS06100	ribitol-5-phosphate dehydrogenase	-0.322828	Q6/Q7	-1.36814	0.230366	13	0.015553	0.0785372	EF3030_SN_OD_10	EF3030_SN_OD_04	EF3030_SN_OD_10/EF3030_SN_OD_04	rots	median	none	none	1.5	0.05	1.25078	down	-1.25078	Cohen's d	-0.461737	0.28571	-0.918732	-0.00474107	small	38279.7	Q6	43978.4	Q7
EF3030_RS06105	EF3030_RS06105	EF3030_RS06105	EF3030_RS06105	EF3030_RS06105	2-C-methyl-D-erythritol 4-phosphate cytidylyltransferase	0.143286	Q8/Q8	0.486065	0.699211	14	0.943405	1	EF3030_SN_OD_10	EF3030_SN_OD_04	EF3030_SN_OD_10/EF3030_SN_OD_04	rots	median	none	none	1.5	0.05	1.10442	up	1.10442	Cohen's d	0.226325	0.246264	-0.209168	0.661817	small	119838	Q8	119153	Q8
EF3030_RS06115	EF3030_RS06115	EF3030_RS06115	EF3030_RS06115	EF3030_RS06115	phosphorylcholine transferase LicD	-0.286041	Q4/Q4	-1.28148	0.348479	12	0.136117	0.427883	EF3030_SN_OD_10	EF3030_SN_OD_04	EF3030_SN_OD_10/EF3030_SN_OD_04	rots	median	none	none	1.5	0.05	1.21929	down	-1.21929	Cohen's d	-0.483237	0.281296	-0.960142	-0.00633206	small	9195.63	Q4	12709.9	Q4
EF3030_RS06120	EF3030_RS06120	EF3030_RS06120	EF3030_RS06120	EF3030_RS06120	phosphorylcholine transferase LicD	-0.15166	Q6/Q7	-0.791895	0.463705	15	0.387347	0.863196	EF3030_SN_OD_10	EF3030_SN_OD_04	EF3030_SN_OD_10/EF3030_SN_OD_04	rots	median	none	none	1.5	0.05	1.11085	down	-1.11085	Cohen's d	0.146914	0.655888	-0.272608	0.566437	negligible	39994.6	Q6	44110	Q7
EF3030_RS06130	EF3030_RS06130	EF3030_RS06130	EF3030_RS06130	EF3030_RS06130	carbamoyl phosphate synthase small subunit	-0.446407	Q6/Q6	-3.6194	0.0123818	12	3.35985e-10	1.36698e-08	EF3030_SN_OD_10	EF3030_SN_OD_04	EF3030_SN_OD_10/EF3030_SN_OD_04	rots	median	none	none	1.5	0.05	1.36264	down	-1.36264	Cohen's d	-2.38014	0.12148	-2.99453	-1.76575	large	25294.2	Q6	33217.4	Q6
EF3030_RS06135	EF3030_RS06135	EF3030_RS06135	EF3030_RS06135	EF3030_RS06135	aspartate carbamoyltransferase catalytic subunit	0.114404	Q7/Q7	0.465943	0.694692	13	0.931989	1	EF3030_SN_OD_10	EF3030_SN_OD_04	EF3030_SN_OD_10/EF3030_SN_OD_04	rots	median	none	none	1.5	0.05	1.08253	up	1.08253	Cohen's d	0.191969	0.531124	-0.260093	0.644032	negligible	50450.9	Q7	45988.8	Q7
EF3030_RS06150	EF3030_RS06150	EF3030_RS06150	EF3030_RS06150	EF3030_RS06150	DUF177 domain-containing protein	-0.0317753	Q7/Q7	-0.19593	0.851989	7	0.988465	1	EF3030_SN_OD_10	EF3030_SN_OD_04	EF3030_SN_OD_10/EF3030_SN_OD_04	rots	median	none	none	1.5	0.05	1.02227	down	-1.02227	Cohen's d	-0.155177	0.306838	-0.779833	0.469478	negligible	74368.8	Q7	77938.9	Q7
EF3030_RS06160	EF3030_RS06160	EF3030_RS06160	EF3030_RS06160	EF3030_RS06160	ATP-binding cassette domain-containing protein	-0.114894	Q1/Q1	-0.432936	0.720254	18	0.977174	1	EF3030_SN_OD_10	EF3030_SN_OD_04	EF3030_SN_OD_10/EF3030_SN_OD_04	rots	median	none	none	1.5	0.05	1.0829	down	-1.0829	Cohen's d	0.0123113	0.619919	-0.369243	0.393866	negligible	1099.87	Q1	1143.3	Q1
EF3030_RS06170	EF3030_RS06170	EF3030_RS06170	EF3030_RS06170	EF3030_RS06170	LemA family protein	-0.146552	Q9/Q9	-0.756217	0.505337	12	0.515059	1	EF3030_SN_OD_10	EF3030_SN_OD_04	EF3030_SN_OD_10/EF3030_SN_OD_04	rots	median	none	none	1.5	0.05	1.10692	down	-1.10692	Cohen's d	-0.450538	0.222365	-0.926558	0.0254815	small	271862	Q9	309658	Q9
EF3030_RS06180	EF3030_RS06180	EF3030_RS06180	EF3030_RS06180	EF3030_RS06180	solute carrier family 23 protein	-0.0235189	Q3/Q2	-0.153375	0.90572	6	0.996036	1	EF3030_SN_OD_10	EF3030_SN_OD_04	EF3030_SN_OD_10/EF3030_SN_OD_04	rots	median	none	none	1.5	0.05	1.01644	down	-1.01644	Cohen's d	0.00952178	0.465234	-0.667897	0.68694	negligible	3801.17	Q3	2829.23	Q2
EF3030_RS06190	EF3030_RS06190	EF3030_RS06190	EF3030_RS06190	EF3030_RS06190	putative DNA-binding protein	-0.182777	Q6/Q6	-0.313485	0.802409	5	0.943913	1	EF3030_SN_OD_10	EF3030_SN_OD_04	EF3030_SN_OD_10/EF3030_SN_OD_04	rots	median	none	none	1.5	0.05	1.13507	down	-1.13507	Cohen's d	-0.176187	1.07298	-0.925609	0.573235	negligible	24534.8	Q6	33798.4	Q6
EF3030_RS06195	EF3030_RS06195	EF3030_RS06195	EF3030_RS06195	EF3030_RS06195	DUF1934 domain-containing protein	0.53487	Q4/Q3	0.777912	0.52872	5	0.553732	1	EF3030_SN_OD_10	EF3030_SN_OD_04	EF3030_SN_OD_10/EF3030_SN_OD_04	rots	median	none	none	1.5	0.05	1.44881	up	1.44881	Cohen's d	0.592028	0.33434	-0.172154	1.35621	medium	8887.53	Q4	6142.7	Q3
EF3030_RS06200	EF3030_RS06200	EF3030_RS06200	EF3030_RS06200	EF3030_RS06200	HD domain-containing protein	-0.271299	Q4/Q4	-0.965156	0.441304	24	0.279898	0.711185	EF3030_SN_OD_10	EF3030_SN_OD_04	EF3030_SN_OD_10/EF3030_SN_OD_04	rots	median	none	none	1.5	0.05	1.20689	down	-1.20689	Cohen's d	-0.326238	0.426701	-0.657891	0.0054152	small	9971.97	Q4	12256.8	Q4
EF3030_RS06210	EF3030_RS06210	EF3030_RS06210	EF3030_RS06210	EF3030_RS06210	DUF4365 domain-containing protein	0.07162	Q1/Q1	0.0411287	0.97298	8	0.999995	1	EF3030_SN_OD_10	EF3030_SN_OD_04	EF3030_SN_OD_10/EF3030_SN_OD_04	rots	median	none	none	1.5	0.05	1.0509	up	1.0509	Cohen's d	-0.245132	0.64462	-0.828383	0.33812	small	812.233	Q1	211.2	Q1
EF3030_RS06215	EF3030_RS06215	EF3030_RS06215	EF3030_RS06215	EF3030_RS06215	N-acetylmuramoyl-L-alanine amidase family protein	1.95487	Q7/Q6	6.85133	0.00470562	21	8.46138e-21	1.2049e-18	EF3030_SN_OD_10	EF3030_SN_OD_04	EF3030_SN_OD_10/EF3030_SN_OD_04	rots	median	up	up	1.5	0.05	3.8768	up	3.8768	Cohen's d	2.40367	0.424984	1.94087	2.86647	large	66233.9	Q7	23390.7	Q6
EF3030_RS06220	EF3030_RS06220	EF3030_RS06220	EF3030_RS06220	EF3030_RS06220	caspase family protein	2.6085	Q9/Q6	6.93933	0.00490028	19	7.08488e-19	7.76067e-17	EF3030_SN_OD_10	EF3030_SN_OD_04	EF3030_SN_OD_10/EF3030_SN_OD_04	rots	median	up	up	1.5	0.05	6.09868	up	6.09868	Cohen's d	2.8113	0.500861	2.28801	3.33459	large	182930	Q9	34499.2	Q6
EF3030_RS06250	EF3030_RS06250	EF3030_RS06250	EF3030_RS06250	EF3030_RS06250	chorismate mutase	0.194756	Q3/Q3	0.183584	0.882539	7	0.995038	1	EF3030_SN_OD_10	EF3030_SN_OD_04	EF3030_SN_OD_10/EF3030_SN_OD_04	rots	median	none	none	1.5	0.05	1.14453	up	1.14453	Cohen's d	-0.185835	0.66124	-0.810897	0.439227	negligible	5325.37	Q3	5422.3	Q3
EF3030_RS06255	EF3030_RS06255	EF3030_RS06255	EF3030_RS06255	EF3030_RS06255	flavodoxin	-0.0485296	Q9/Q9	-0.121489	0.921364	9	0.999711	1	EF3030_SN_OD_10	EF3030_SN_OD_04	EF3030_SN_OD_10/EF3030_SN_OD_04	rots	median	none	none	1.5	0.05	1.03421	down	-1.03421	Cohen's d	0.382367	0.643712	-0.168741	0.933475	small	199837	Q9	203528	Q9
EF3030_RS06260	EF3030_RS06260	EF3030_RS06260	EF3030_RS06260	EF3030_RS06260	bifunctional oligoribonuclease/PAP phosphatase NrnA	0.0861885	Q7/Q7	0.405942	0.725345	19	0.982355	1	EF3030_SN_OD_10	EF3030_SN_OD_04	EF3030_SN_OD_10/EF3030_SN_OD_04	rots	median	none	none	1.5	0.05	1.06156	up	1.06156	Cohen's d	0.417907	0.317978	0.0427323	0.793081	small	72089.3	Q7	70273.8	Q7
EF3030_RS06265	EF3030_RS06265	EF3030_RS06265	EF3030_RS06265	EF3030_RS06265	type B 50S ribosomal protein L31	-0.00851751	Q10/Q10	-0.0117607	0.995453	10	1	1	EF3030_SN_OD_10	EF3030_SN_OD_04	EF3030_SN_OD_10/EF3030_SN_OD_04	rots	median	none	none	1.5	0.05	1.00592	down	-1.00592	Cohen's d	0.586845	0.484968	0.0589967	1.11469	medium	2.12353e+06	Q10	2.18428e+06	Q10
EF3030_RS06290	EF3030_RS06290	EF3030_RS06290	EF3030_RS06290	EF3030_RS06290	ATP-binding protein	-0.22647	Q4/Q3	-0.503056	0.692043	12	0.921234	1	EF3030_SN_OD_10	EF3030_SN_OD_04	EF3030_SN_OD_10/EF3030_SN_OD_04	rots	median	none	none	1.5	0.05	1.16997	down	-1.16997	Cohen's d	-0.119596	0.845373	-0.590109	0.350917	negligible	8881.17	Q4	6820.57	Q3
EF3030_RS06310	EF3030_RS06310	EF3030_RS06310	EF3030_RS06310	EF3030_RS06310	TRZ/ATZ family protein	-0.191842	Q8/Q8	-1.30344	0.176103	22	0.000231684	0.00221422	EF3030_SN_OD_10	EF3030_SN_OD_04	EF3030_SN_OD_10/EF3030_SN_OD_04	rots	median	none	none	1.5	0.05	1.14222	down	-1.14222	Cohen's d	-0.153045	0.259579	-0.49794	0.191851	negligible	100808	Q8	116350	Q8
EF3030_RS06315	EF3030_RS06315	EF3030_RS06315	EF3030_RS06315	EF3030_RS06315	ABC transporter ATP-binding protein	-0.453211	Q3/Q5	-1.59363	0.198166	16	0.00310229	0.0205472	EF3030_SN_OD_10	EF3030_SN_OD_04	EF3030_SN_OD_10/EF3030_SN_OD_04	rots	median	none	none	1.5	0.05	1.36908	down	-1.36908	Cohen's d	-0.931391	0.354814	-1.35809	-0.504689	large	6541.63	Q3	13454.6	Q5
EF3030_RS06320	EF3030_RS06320	EF3030_RS06320	EF3030_RS06320	EF3030_RS06320	ABC transporter ATP-binding protein	-0.396147	Q3/Q3	-1.07351	0.300451	21	0.0266831	0.122967	EF3030_SN_OD_10	EF3030_SN_OD_04	EF3030_SN_OD_10/EF3030_SN_OD_04	rots	median	none	none	1.5	0.05	1.31599	down	-1.31599	Cohen's d	-0.415955	0.416754	-0.772405	-0.0595056	small	5078.4	Q3	6492.2	Q3
EF3030_RS06340	EF3030_RS06340	EF3030_RS06340	EF3030_RS06340	EF3030_RS06340	homoserine dehydrogenase	-0.120532	Q9/Q9	-0.906444	0.288823	20	0.0223402	0.106753	EF3030_SN_OD_10	EF3030_SN_OD_04	EF3030_SN_OD_10/EF3030_SN_OD_04	rots	median	none	none	1.5	0.05	1.08714	down	-1.08714	Cohen's d	-0.745981	0.158423	-1.11989	-0.372071	medium	202495	Q9	230596	Q9
EF3030_RS06350	EF3030_RS06350	EF3030_RS06350	EF3030_RS06350	EF3030_RS06350	hypothetical protein	-0.0601642	Q8/Q8	-0.44853	0.633021	21	0.895543	1	EF3030_SN_OD_10	EF3030_SN_OD_04	EF3030_SN_OD_10/EF3030_SN_OD_04	rots	median	none	none	1.5	0.05	1.04258	down	-1.04258	Cohen's d	0.0999208	0.195429	-0.252956	0.452797	negligible	129676	Q8	142143	Q8
EF3030_RS06355	EF3030_RS06355	EF3030_RS06355	EF3030_RS06355	EF3030_RS06355	O-antigen polysaccharide polymerase Wzy family protein	-0.204443	Q3/Q3	-0.976504	0.397208	8	0.272111	0.696918	EF3030_SN_OD_10	EF3030_SN_OD_04	EF3030_SN_OD_10/EF3030_SN_OD_04	rots	median	none	none	1.5	0.05	1.15224	down	-1.15224	Cohen's d	-0.0126553	0.554863	-0.593734	0.568423	negligible	4853.93	Q3	5565	Q3
EF3030_RS06360	EF3030_RS06360	EF3030_RS06360	EF3030_RS06360	EF3030_RS06360	glycosyltransferase family 2 protein	-0.332258	Q4/Q4	-0.883789	0.434284	15	0.301583	0.744159	EF3030_SN_OD_10	EF3030_SN_OD_04	EF3030_SN_OD_10/EF3030_SN_OD_04	rots	median	none	none	1.5	0.05	1.25898	down	-1.25898	Cohen's d	-0.369354	0.566327	-0.791869	0.0531604	small	7973.8	Q4	9800.2	Q4
EF3030_RS06365	EF3030_RS06365	EF3030_RS06365	EF3030_RS06365	EF3030_RS06365	glycosyltransferase	-0.172381	Q3/Q3	-0.822314	0.493233	12	0.480908	1	EF3030_SN_OD_10	EF3030_SN_OD_04	EF3030_SN_OD_10/EF3030_SN_OD_04	rots	median	none	none	1.5	0.05	1.12692	down	-1.12692	Cohen's d	0.0125674	0.311967	-0.457531	0.482665	negligible	4835.97	Q3	5446.73	Q3
EF3030_RS06370	EF3030_RS06370	EF3030_RS06370	EF3030_RS06370	EF3030_RS06370	phosphorylcholine transferase LicD	-0.193421	Q4/Q4	-0.558861	0.528264	8	0.565561	1	EF3030_SN_OD_10	EF3030_SN_OD_04	EF3030_SN_OD_10/EF3030_SN_OD_04	rots	median	none	none	1.5	0.05	1.14347	down	-1.14347	Cohen's d	-0.489126	0.223724	-1.07882	0.100572	small	8151	Q4	8953.17	Q4
EF3030_RS06385	EF3030_RS06385	EF3030_RS06385	EF3030_RS06385	EF3030_RS06385	shikimate kinase	-0.014863	Q3/Q3	-0.100135	0.934367	11	0.999972	1	EF3030_SN_OD_10	EF3030_SN_OD_04	EF3030_SN_OD_10/EF3030_SN_OD_04	rots	median	none	none	1.5	0.05	1.01036	down	-1.01036	Cohen's d	0.19481	0.659359	-0.298162	0.687783	negligible	6936.4	Q3	7413	Q3
EF3030_RS06395	EF3030_RS06395	EF3030_RS06395	EF3030_RS06395	EF3030_RS06395	YlbF/YmcA family competence regulator	-0.0441507	Q6/Q6	-0.0924791	0.936029	8	0.999767	1	EF3030_SN_OD_10	EF3030_SN_OD_04	EF3030_SN_OD_10/EF3030_SN_OD_04	rots	median	none	none	1.5	0.05	1.03108	down	-1.03108	Cohen's d	0.0720312	0.305649	-0.50923	0.653292	negligible	37622.1	Q6	35834.3	Q6
EF3030_RS06400	EF3030_RS06400	EF3030_RS06400	EF3030_RS06400	EF3030_RS06400	prephenate dehydrogenase	0.0242435	Q6/Q6	0.134019	0.907749	18	0.999997	1	EF3030_SN_OD_10	EF3030_SN_OD_04	EF3030_SN_OD_10/EF3030_SN_OD_04	rots	median	none	none	1.5	0.05	1.01695	up	1.01695	Cohen's d	-0.102563	0.520772	-0.484365	0.279239	negligible	22973.2	Q6	22844.5	Q6
EF3030_RS06415	EF3030_RS06415	EF3030_RS06415	EF3030_RS06415	EF3030_RS06415	shikimate dehydrogenase	-0.125806	Q5/Q5	-0.473185	0.699429	9	0.900491	1	EF3030_SN_OD_10	EF3030_SN_OD_04	EF3030_SN_OD_10/EF3030_SN_OD_04	rots	median	none	none	1.5	0.05	1.09112	down	-1.09112	Cohen's d	-0.447753	0.273422	-1.00069	0.105188	small	19319.3	Q5	17961	Q5
EF3030_RS06425	EF3030_RS06425	EF3030_RS06425	EF3030_RS06425	EF3030_RS06425	class I SAM-dependent rRNA methyltransferase	-0.279533	Q4/Q4	-1.8721	0.106779	14	9.04856e-05	0.000983599	EF3030_SN_OD_10	EF3030_SN_OD_04	EF3030_SN_OD_10/EF3030_SN_OD_04	rots	median	none	none	1.5	0.05	1.2138	down	-1.2138	Cohen's d	-0.15995	0.446182	-0.594748	0.274849	negligible	7868.6	Q4	10440.9	Q4
EF3030_RS06435	EF3030_RS06435	EF3030_RS06435	EF3030_RS06435	EF3030_RS06435	hypothetical protein	0.557203	Q1/Q1	0.763113	0.534195	5	0.563916	1	EF3030_SN_OD_10	EF3030_SN_OD_04	EF3030_SN_OD_10/EF3030_SN_OD_04	rots	median	none	none	1.5	0.05	1.47141	up	1.47141	Cohen's d	0.7578	0.652767	-0.0165526	1.53215	medium	829.1	Q1	494.4	Q1
EF3030_RS06440	EF3030_RS06440	EF3030_RS06440	EF3030_RS06440	EF3030_RS06440	ABC transporter ATP-binding protein	0.3266	Q4/Q4	1.86526	0.138122	8	0.00590185	0.0360697	EF3030_SN_OD_10	EF3030_SN_OD_04	EF3030_SN_OD_10/EF3030_SN_OD_04	rots	median	none	none	1.5	0.05	1.25405	up	1.25405	Cohen's d	1.55805	0.151941	0.894648	2.22145	large	11549	Q4	9149.6	Q4
EF3030_RS06445	EF3030_RS06445	EF3030_RS06445	EF3030_RS06445	EF3030_RS06445	alpha-amylase	-0.367227	Q2/Q3	-1.86258	0.131745	15	0.000245386	0.0023141	EF3030_SN_OD_10	EF3030_SN_OD_04	EF3030_SN_OD_10/EF3030_SN_OD_04	rots	median	none	none	1.5	0.05	1.28987	down	-1.28987	Cohen's d	-0.75148	0.272033	-1.18497	-0.317987	medium	3525.6	Q2	4518.4	Q3
EF3030_RS06455	EF3030_RS06455	EF3030_RS06455	EF3030_RS06455	EF3030_RS06455	LURP-one-related/scramblase family protein	-0.365419	Q4/Q5	-0.86584	0.500305	10	0.500789	1	EF3030_SN_OD_10	EF3030_SN_OD_04	EF3030_SN_OD_10/EF3030_SN_OD_04	rots	median	none	none	1.5	0.05	1.28826	down	-1.28826	Cohen's d	-0.148231	0.485481	-0.665782	0.369319	negligible	10322	Q4	14153.2	Q5
EF3030_RS06465	EF3030_RS06465	EF3030_RS06465	EF3030_RS06465	EF3030_RS06465	ABC transporter substrate-binding protein	-0.218356	Q3/Q3	-0.953128	0.419235	11	0.290583	0.727223	EF3030_SN_OD_10	EF3030_SN_OD_04	EF3030_SN_OD_10/EF3030_SN_OD_04	rots	median	none	none	1.5	0.05	1.16341	down	-1.16341	Cohen's d	-0.725234	0.232703	-1.23295	-0.217518	medium	4683.1	Q3	5546.3	Q3
EF3030_RS06475	EF3030_RS06475	EF3030_RS06475	EF3030_RS06475	EF3030_RS06475	ABC transporter permease	-0.25724	Q1/Q1	-0.585955	0.732488	2	0.784971	1	EF3030_SN_OD_10	EF3030_SN_OD_04	EF3030_SN_OD_10/EF3030_SN_OD_04	rots	median	none	none	1.5	0.05	1.19519	down	-1.19519	Cohen's d	-0.535291	0.375301	-1.84454	0.773961	medium	561.233	Q1	714.533	Q1
EF3030_RS06480	EF3030_RS06480	EF3030_RS06480	EF3030_RS06480	EF3030_RS06480	ABC transporter ATP-binding protein	-0.460206	Q4/Q4	-2.96768	0.0317935	13	4.75827e-08	1.30303e-06	EF3030_SN_OD_10	EF3030_SN_OD_04	EF3030_SN_OD_10/EF3030_SN_OD_04	rots	median	none	none	1.5	0.05	1.37574	down	-1.37574	Cohen's d	-0.701375	0.381827	-1.16606	-0.23669	medium	7932.63	Q4	10492.7	Q4
EF3030_RS06500	EF3030_RS06500	EF3030_RS06500	EF3030_RS06500	EF3030_RS06500	PLP-dependent aminotransferase family protein	-0.115474	Q2/Q3	-0.593279	0.639733	17	0.883624	1	EF3030_SN_OD_10	EF3030_SN_OD_04	EF3030_SN_OD_10/EF3030_SN_OD_04	rots	median	none	none	1.5	0.05	1.08333	down	-1.08333	Cohen's d	-0.269713	0.30284	-0.66438	0.124954	small	3604.63	Q2	3808.23	Q3
EF3030_RS06505	EF3030_RS06505	EF3030_RS06505	EF3030_RS06505	EF3030_RS06505	ABC transporter substrate-binding protein	0.524863	Q9/Q8	3.6755	0.0148315	18	1.78565e-13	1.05949e-11	EF3030_SN_OD_10	EF3030_SN_OD_04	EF3030_SN_OD_10/EF3030_SN_OD_04	rots	median	none	none	1.5	0.05	1.4388	up	1.4388	Cohen's d	1.87311	0.178381	1.41548	2.33074	large	200699	Q9	138265	Q8
EF3030_RS06540	EF3030_RS06540	EF3030_RS06540	EF3030_RS06540	EF3030_RS06540	RsmF rRNA methyltransferase first C-terminal domain-containing protein	0.126434	Q2/Q2	0.5653	0.64593	14	0.872163	1	EF3030_SN_OD_10	EF3030_SN_OD_04	EF3030_SN_OD_10/EF3030_SN_OD_04	rots	median	none	none	1.5	0.05	1.09159	up	1.09159	Cohen's d	-0.260649	0.553736	-0.696594	0.175295	small	3598.37	Q2	3769.33	Q2
EF3030_RS06545	EF3030_RS06545	EF3030_RS06545	EF3030_RS06545	EF3030_RS06545	inositol monophosphatase family protein	0.081603	Q3/Q3	0.294376	0.813986	9	0.98561	1	EF3030_SN_OD_10	EF3030_SN_OD_04	EF3030_SN_OD_10/EF3030_SN_OD_04	rots	median	none	none	1.5	0.05	1.05819	up	1.05819	Cohen's d	0.303678	0.433795	-0.245601	0.852957	small	7250.43	Q3	7069.57	Q3
EF3030_RS06555	EF3030_RS06555	EF3030_RS06555	EF3030_RS06555	EF3030_RS06555	Spx/MgsR family RNA polymerase-binding regulatory protein	-0.365808	Q1/Q2	-0.357249	0.778754	4	0.903253	1	EF3030_SN_OD_10	EF3030_SN_OD_04	EF3030_SN_OD_10/EF3030_SN_OD_04	rots	median	none	none	1.5	0.05	1.2886	down	-1.2886	Cohen's d	-0.531709	0.973479	-1.39319	0.329776	medium	1211.07	Q1	1735.03	Q2
EF3030_RS06565	EF3030_RS06565	EF3030_RS06565	EF3030_RS06565	EF3030_RS06565	TIGR01457 family HAD-type hydrolase	0.175555	Q8/Q8	0.953992	0.350179	17	0.0996594	0.34279	EF3030_SN_OD_10	EF3030_SN_OD_04	EF3030_SN_OD_10/EF3030_SN_OD_04	rots	median	none	none	1.5	0.05	1.1294	up	1.1294	Cohen's d	0.685395	0.419453	0.281139	1.08965	medium	93948.4	Q8	87248.5	Q8
EF3030_RS06570	EF3030_RS06570	EF3030_RS06570	EF3030_RS06570	EF3030_RS06570	acyl-[acyl-carrier-protein	0.150811	Q5/Q5	0.631112	0.618173	7	0.744541	1	EF3030_SN_OD_10	EF3030_SN_OD_04	EF3030_SN_OD_10/EF3030_SN_OD_04	rots	median	none	none	1.5	0.05	1.11019	up	1.11019	Cohen's d	0.480048	0.239004	-0.152589	1.11268	small	20635.6	Q5	20846.9	Q5
EF3030_RS06580	EF3030_RS06580	EF3030_RS06580	EF3030_RS06580	EF3030_RS06580	YtxH domain-containing protein	-0.0192194	Q6/Q6	-0.0647607	0.968582	4	0.999081	1	EF3030_SN_OD_10	EF3030_SN_OD_04	EF3030_SN_OD_10/EF3030_SN_OD_04	rots	median	none	none	1.5	0.05	1.01341	down	-1.01341	Cohen's d	0.325033	0.367445	-0.527194	1.17726	small	35739	Q6	36541.8	Q6
EF3030_RS06585	EF3030_RS06585	EF3030_RS06585	EF3030_RS06585	EF3030_RS06585	DUF948 domain-containing protein	-0.148088	Q7/Q7	-0.811795	0.472921	4	0.454096	0.967532	EF3030_SN_OD_10	EF3030_SN_OD_04	EF3030_SN_OD_10/EF3030_SN_OD_04	rots	median	none	none	1.5	0.05	1.1081	down	-1.1081	Cohen's d	-0.985064	0.148236	-1.8816	-0.0885309	large	54279	Q7	60667	Q7
EF3030_RS06610	EF3030_RS06610	EF3030_RS06610	EF3030_RS06610	EF3030_RS06610	glucosamine-6-phosphate deaminase	0.223114	Q8/Q8	0.789619	0.523987	11	0.564685	1	EF3030_SN_OD_10	EF3030_SN_OD_04	EF3030_SN_OD_10/EF3030_SN_OD_04	rots	median	none	none	1.5	0.05	1.16725	up	1.16725	Cohen's d	0.0908367	0.494447	-0.401224	0.582897	negligible	109792	Q8	94418.6	Q8
EF3030_RS06640	EF3030_RS06640	EF3030_RS06640	EF3030_RS06640	EF3030_RS06640	nicotinate phosphoribosyltransferase	0.00996667	Q8/Q8	0.0523933	0.959085	26	1	1	EF3030_SN_OD_10	EF3030_SN_OD_04	EF3030_SN_OD_10/EF3030_SN_OD_04	rots	median	none	none	1.5	0.05	1.00693	up	1.00693	Cohen's d	0.24675	0.284506	-0.0707825	0.564283	small	88677.2	Q8	84186.6	Q8
EF3030_RS06675	EF3030_RS06675	EF3030_RS06675	EF3030_RS06675	EF3030_RS06675	U32 family peptidase	0.441544	Q3/Q2	1.05959	0.394392	14	0.207886	0.574691	EF3030_SN_OD_10	EF3030_SN_OD_04	EF3030_SN_OD_10/EF3030_SN_OD_04	rots	median	none	none	1.5	0.05	1.35806	up	1.35806	Cohen's d	0.708495	0.441394	0.260978	1.15601	medium	4199.5	Q3	2967.83	Q2
EF3030_RS06695	EF3030_RS06695	EF3030_RS06695	EF3030_RS06695	EF3030_RS06695	site-specific DNA-methyltransferase	-0.0367308	Q2/Q1	-0.0887662	0.940651	10	0.999966	1	EF3030_SN_OD_10	EF3030_SN_OD_04	EF3030_SN_OD_10/EF3030_SN_OD_04	rots	median	none	none	1.5	0.05	1.02579	down	-1.02579	Cohen's d	0.140574	0.397612	-0.376905	0.658053	negligible	1584.3	Q2	1380.93	Q1
EF3030_RS06700	EF3030_RS06700	EF3030_RS06700	EF3030_RS06700	EF3030_RS06700	AraC family transcriptional regulator	0.0998248	Q3/Q3	0.684385	0.570928	10	0.678062	1	EF3030_SN_OD_10	EF3030_SN_OD_04	EF3030_SN_OD_10/EF3030_SN_OD_04	rots	median	none	none	1.5	0.05	1.07164	up	1.07164	Cohen's d	0.223616	0.314295	-0.294838	0.74207	small	4188.07	Q3	3867.33	Q3
EF3030_RS06705	EF3030_RS06705	EF3030_RS06705	EF3030_RS06705	EF3030_RS06705	ABC transporter ATP-binding protein	1.39503	Q2/Q1	0.85876	0.502019	10	0.505224	1	EF3030_SN_OD_10	EF3030_SN_OD_04	EF3030_SN_OD_10/EF3030_SN_OD_04	rots	median	none	none	1.5	0.05	2.62995	up	2.62995	Cohen's d	0.693485	0.844209	0.161336	1.22564	medium	1597.8	Q2	78	Q1
EF3030_RS06710	EF3030_RS06710	EF3030_RS06710	EF3030_RS06710	EF3030_RS06710	ABC transporter ATP-binding protein	1.42556	Q1/Q1	1.42172	0.278852	10	0.0650925	0.245316	EF3030_SN_OD_10	EF3030_SN_OD_04	EF3030_SN_OD_10/EF3030_SN_OD_04	rots	median	none	none	1.5	0.05	2.68619	up	2.68619	Cohen's d	0.716369	0.99792	0.183208	1.24953	medium	925.533	Q1	0	Q1
EF3030_RS06775	EF3030_RS06775	EF3030_RS06775	EF3030_RS06775	EF3030_RS06775	GntR family transcriptional regulator	-0.148489	Q5/Q5	-0.925999	0.407088	14	0.237592	0.626539	EF3030_SN_OD_10	EF3030_SN_OD_04	EF3030_SN_OD_10/EF3030_SN_OD_04	rots	median	none	none	1.5	0.05	1.10841	down	-1.10841	Cohen's d	-0.0174888	0.543367	-0.451602	0.416624	negligible	13532	Q5	14849.6	Q5
EF3030_RS06785	EF3030_RS06785	EF3030_RS06785	EF3030_RS06785	EF3030_RS06785	serine hydrolase domain-containing protein	0.0194044	Q4/Q4	0.0564727	0.961776	15	1	1	EF3030_SN_OD_10	EF3030_SN_OD_04	EF3030_SN_OD_10/EF3030_SN_OD_04	rots	median	none	none	1.5	0.05	1.01354	up	1.01354	Cohen's d	0.182888	0.446223	-0.236945	0.60272	negligible	11871.9	Q4	10639.9	Q4
EF3030_RS06790	EF3030_RS06790	EF3030_RS06790	EF3030_RS06790	EF3030_RS06790	CppA family protein	-0.0112993	Q6/Q6	-0.0759135	0.938654	13	0.999996	1	EF3030_SN_OD_10	EF3030_SN_OD_04	EF3030_SN_OD_10/EF3030_SN_OD_04	rots	median	none	none	1.5	0.05	1.00786	down	-1.00786	Cohen's d	0.249258	0.221621	-0.203515	0.702031	small	31777.1	Q6	32600.9	Q6
EF3030_RS06795	EF3030_RS06795	EF3030_RS06795	EF3030_RS06795	EF3030_RS06795	SGNH/GDSL hydrolase family protein	0.112585	Q2/Q2	0.226745	0.855347	7	0.989381	1	EF3030_SN_OD_10	EF3030_SN_OD_04	EF3030_SN_OD_10/EF3030_SN_OD_04	rots	median	none	none	1.5	0.05	1.08116	up	1.08116	Cohen's d	-0.012391	0.584038	-0.636114	0.611332	negligible	2919.3	Q2	3067.27	Q2
EF3030_RS06800	EF3030_RS06800	EF3030_RS06800	EF3030_RS06800	EF3030_RS06800	HAD family hydrolase	0.0128105	Q4/Q4	0.099985	0.925169	15	0.999996	1	EF3030_SN_OD_10	EF3030_SN_OD_04	EF3030_SN_OD_10/EF3030_SN_OD_04	rots	median	none	none	1.5	0.05	1.00892	up	1.00892	Cohen's d	-0.201928	0.658503	-0.621952	0.218096	small	8368.2	Q4	8187.6	Q4
EF3030_RS06845	EF3030_RS06845	EF3030_RS06845	EF3030_RS06845	EF3030_RS06845	amino acid ABC transporter ATP-binding protein	-0.109214	Q7/Q7	-0.575864	0.470479	15	0.407991	0.902141	EF3030_SN_OD_10	EF3030_SN_OD_04	EF3030_SN_OD_10/EF3030_SN_OD_04	rots	median	none	none	1.5	0.05	1.07864	down	-1.07864	Cohen's d	-0.180932	0.333346	-0.600746	0.238881	negligible	63192.8	Q7	69240.1	Q7
EF3030_RS06850	EF3030_RS06850	EF3030_RS06850	EF3030_RS06850	EF3030_RS06850	amino acid ABC transporter permease	-0.0765215	Q7/Q7	-0.640883	0.460713	5	0.426639	0.93288	EF3030_SN_OD_10	EF3030_SN_OD_04	EF3030_SN_OD_10/EF3030_SN_OD_04	rots	median	none	none	1.5	0.05	1.05447	down	-1.05447	Cohen's d	-0.242001	0.421459	-0.992706	0.508705	small	42190.4	Q7	45270.5	Q7
EF3030_RS06855	EF3030_RS06855	EF3030_RS06855	EF3030_RS06855	EF3030_RS06855	arsenate reductase family protein	-0.0117662	Q8/Q8	-0.0564017	0.95942	7	0.999914	1	EF3030_SN_OD_10	EF3030_SN_OD_04	EF3030_SN_OD_10/EF3030_SN_OD_04	rots	median	none	none	1.5	0.05	1.00819	down	-1.00819	Cohen's d	0.344242	0.387352	-0.284078	0.972562	small	109305	Q8	109315	Q8
EF3030_RS06860	EF3030_RS06860	EF3030_RS06860	EF3030_RS06860	EF3030_RS06860	methylated-DNA--[protein	-0.189605	Q1/Q1	-0.534341	0.665905	3	0.739725	1	EF3030_SN_OD_10	EF3030_SN_OD_04	EF3030_SN_OD_10/EF3030_SN_OD_04	rots	median	none	none	1.5	0.05	1.14045	down	-1.14045	Cohen's d	0.0821289	0.50061	-0.917625	1.08188	negligible	787.367	Q1	780.467	Q1
EF3030_RS06865	EF3030_RS06865	EF3030_RS06865	EF3030_RS06865	EF3030_RS06865	GNAT family N-acetyltransferase	0.166699	Q5/Q5	0.791024	0.510884	5	0.520401	1	EF3030_SN_OD_10	EF3030_SN_OD_04	EF3030_SN_OD_10/EF3030_SN_OD_04	rots	median	none	none	1.5	0.05	1.12249	up	1.12249	Cohen's d	0.50569	0.338827	-0.254143	1.26552	medium	18715.6	Q5	16069	Q5
EF3030_RS06870	EF3030_RS06870	EF3030_RS06870	EF3030_RS06870	EF3030_RS06870	DUF1836 domain-containing protein	0.171569	Q6/Q3	0.663582	0.579193	4	0.632762	1	EF3030_SN_OD_10	EF3030_SN_OD_04	EF3030_SN_OD_10/EF3030_SN_OD_04	rots	median	none	none	1.5	0.05	1.12628	up	1.12628	Cohen's d	0.69027	0.216443	-0.181233	1.56177	medium	37163.2	Q6	7071.6	Q3
EF3030_RS06890	EF3030_RS06890	EF3030_RS06890	EF3030_RS06890	EF3030_RS06890	ABC transporter ATP-binding protein	0.0318235	Q2/Q2	0.123425	0.915344	7	0.998542	1	EF3030_SN_OD_10	EF3030_SN_OD_04	EF3030_SN_OD_10/EF3030_SN_OD_04	rots	median	none	none	1.5	0.05	1.0223	up	1.0223	Cohen's d	0.0231665	0.520093	-0.600572	0.646905	negligible	3335.53	Q2	3191.97	Q2
EF3030_RS06905	EF3030_RS06905	EF3030_RS06905	EF3030_RS06905	EF3030_RS06905	FAD-dependent oxidoreductase	-0.0422055	Q10/Q10	-0.337465	0.711867	25	0.987681	1	EF3030_SN_OD_10	EF3030_SN_OD_04	EF3030_SN_OD_10/EF3030_SN_OD_04	rots	median	none	none	1.5	0.05	1.02969	down	-1.02969	Cohen's d	-0.0323618	0.282438	-0.355082	0.290359	negligible	1.14669e+06	Q10	1.24842e+06	Q10
EF3030_RS06915	EF3030_RS06915	EF3030_RS06915	EF3030_RS06915	EF3030_RS06915	NADPH-dependent FMN reductase	0.873311	Q5/Q4	3.39185	0.0350446	11	7.34899e-07	1.49499e-05	EF3030_SN_OD_10	EF3030_SN_OD_04	EF3030_SN_OD_10/EF3030_SN_OD_04	rots	median	up	up	1.5	0.05	1.83186	up	1.83186	Cohen's d	0.800654	0.583786	0.289523	1.31179	large	17134	Q5	8697.9	Q4
EF3030_RS06920	EF3030_RS06920	EF3030_RS06920	EF3030_RS06920	EF3030_RS06920	NAD(P)H-dependent oxidoreductase	0.706059	Q4/Q3	2.77307	0.0518239	14	5.59995e-07	1.1727e-05	EF3030_SN_OD_10	EF3030_SN_OD_04	EF3030_SN_OD_10/EF3030_SN_OD_04	rots	median	up	up	1.5	0.05	1.63134	up	1.63134	Cohen's d	1.11999	0.383769	0.653087	1.58689	large	11032.6	Q4	6430.77	Q3
EF3030_RS06930	EF3030_RS06930	EF3030_RS06930	EF3030_RS06930	EF3030_RS06930	DUF896 family protein	-0.34862	Q5/Q5	-1.77267	0.188711	2	0.131003	0.418271	EF3030_SN_OD_10	EF3030_SN_OD_04	EF3030_SN_OD_10/EF3030_SN_OD_04	rots	median	none	none	1.5	0.05	1.27334	down	-1.27334	Cohen's d	-1.53424	0.147694	-2.99773	-0.0707556	large	12281	Q5	15304.9	Q5
EF3030_RS06950	EF3030_RS06950	EF3030_RS06950	EF3030_RS06950	EF3030_RS06950	aldo/keto reductase	0.370905	Q8/Q8	1.33033	0.253531	19	0.00987797	0.0557306	EF3030_SN_OD_10	EF3030_SN_OD_04	EF3030_SN_OD_10/EF3030_SN_OD_04	rots	median	none	none	1.5	0.05	1.29316	up	1.29316	Cohen's d	0.519838	0.623431	0.142477	0.897199	medium	102126	Q8	81339.4	Q8
EF3030_RS06955	EF3030_RS06955	EF3030_RS06955	EF3030_RS06955	EF3030_RS06955	polysaccharide deacetylase family protein	-0.0722463	Q6/Q6	-0.532555	0.586154	25	0.809699	1	EF3030_SN_OD_10	EF3030_SN_OD_04	EF3030_SN_OD_10/EF3030_SN_OD_04	rots	median	none	none	1.5	0.05	1.05135	down	-1.05135	Cohen's d	-0.0425521	0.234526	-0.365288	0.280184	negligible	34122	Q6	36935.3	Q6
EF3030_RS06965	EF3030_RS06965	EF3030_RS06965	EF3030_RS06965	EF3030_RS06965	Gfo/Idh/MocA family oxidoreductase	0.21843	Q8/Q8	1.21861	0.233495	12	0.0203841	0.0990679	EF3030_SN_OD_10	EF3030_SN_OD_04	EF3030_SN_OD_10/EF3030_SN_OD_04	rots	median	none	none	1.5	0.05	1.16347	up	1.16347	Cohen's d	1.17136	0.220663	0.662544	1.68017	large	170412	Q8	145832	Q8
EF3030_RS06970	EF3030_RS06970	EF3030_RS06970	EF3030_RS06970	EF3030_RS06970	DEAD/DEAH box helicase	-0.170524	Q5/Q5	-0.703269	0.574945	15	0.723626	1	EF3030_SN_OD_10	EF3030_SN_OD_04	EF3030_SN_OD_10/EF3030_SN_OD_04	rots	median	none	none	1.5	0.05	1.12547	down	-1.12547	Cohen's d	-0.451137	0.37442	-0.87539	-0.0268835	small	14979.1	Q5	17072.5	Q5
EF3030_RS06985	EF3030_RS06985	EF3030_RS06985	EF3030_RS06985	EF3030_RS06985	MIP/aquaporin family protein	-0.362317	Q9/Q9	-1.30325	0.239333	7	0.0611301	0.237839	EF3030_SN_OD_10	EF3030_SN_OD_04	EF3030_SN_OD_10/EF3030_SN_OD_04	rots	median	none	none	1.5	0.05	1.28549	down	-1.28549	Cohen's d	-0.632936	0.481072	-1.27208	0.00620772	medium	282737	Q9	330483	Q9
EF3030_RS07020	EF3030_RS07020	EF3030_RS07020	EF3030_RS07020	EF3030_RS07020	phospho-sugar mutase	-0.0340842	Q10/Q10	-0.212716	0.856414	44	1	1	EF3030_SN_OD_10	EF3030_SN_OD_04	EF3030_SN_OD_10/EF3030_SN_OD_04	rots	median	none	none	1.5	0.05	1.02391	down	-1.02391	Cohen's d	0.170682	0.483597	-0.0721329	0.413498	negligible	512961	Q10	540849	Q10
EF3030_RS07030	EF3030_RS07030	EF3030_RS07030	EF3030_RS07030	EF3030_RS07030	thioredoxin	0.110025	Q10/Q10	0.382237	0.748707	14	0.978903	1	EF3030_SN_OD_10	EF3030_SN_OD_04	EF3030_SN_OD_10/EF3030_SN_OD_04	rots	median	none	none	1.5	0.05	1.07925	up	1.07925	Cohen's d	0.502014	0.433854	0.061124	0.942903	medium	1.586e+06	Q10	1.5009e+06	Q10
EF3030_RS07035	EF3030_RS07035	EF3030_RS07035	EF3030_RS07035	EF3030_RS07035	amino acid ABC transporter substrate-binding protein	0.187002	Q9/Q9	0.864244	0.495309	15	0.485264	1	EF3030_SN_OD_10	EF3030_SN_OD_04	EF3030_SN_OD_10/EF3030_SN_OD_04	rots	median	none	none	1.5	0.05	1.1384	up	1.1384	Cohen's d	0.785276	0.272077	0.350471	1.22008	medium	238980	Q9	216096	Q9
EF3030_RS07040	EF3030_RS07040	EF3030_RS07040	EF3030_RS07040	EF3030_RS07040	amino acid ABC transporter ATP-binding protein	-0.0491417	Q7/Q7	-0.119911	0.920885	7	0.998872	1	EF3030_SN_OD_10	EF3030_SN_OD_04	EF3030_SN_OD_10/EF3030_SN_OD_04	rots	median	none	none	1.5	0.05	1.03465	down	-1.03465	Cohen's d	-0.133748	0.888456	-0.758162	0.490666	negligible	61816.6	Q7	62336.1	Q7
EF3030_RS07045	EF3030_RS07045	EF3030_RS07045	EF3030_RS07045	EF3030_RS07045	amino acid ABC transporter permease	-0.538878	Q4/Q4	-1.59636	0.205969	4	0.0824636	0.294306	EF3030_SN_OD_10	EF3030_SN_OD_04	EF3030_SN_OD_10/EF3030_SN_OD_04	rots	median	none	none	1.5	0.05	1.45284	down	-1.45284	Cohen's d	-1.13688	0.34403	-2.04937	-0.224395	large	8753.03	Q4	10929.8	Q4
EF3030_RS07050	EF3030_RS07050	EF3030_RS07050	EF3030_RS07050	EF3030_RS07050	tetratricopeptide repeat protein	-0.33379	Q4/Q4	-1.62837	0.16253	16	0.000761166	0.00645179	EF3030_SN_OD_10	EF3030_SN_OD_04	EF3030_SN_OD_10/EF3030_SN_OD_04	rots	median	none	none	1.5	0.05	1.26032	down	-1.26032	Cohen's d	-0.569356	0.464722	-0.982779	-0.155933	medium	7568.33	Q4	9770.63	Q4
EF3030_RS07055	EF3030_RS07055	EF3030_RS07055	EF3030_RS07055	EF3030_RS07055	AI-2E family transporter	-0.334816	Q5/Q5	-1.82843	0.137295	7	0.00878889	0.0512925	EF3030_SN_OD_10	EF3030_SN_OD_04	EF3030_SN_OD_10/EF3030_SN_OD_04	rots	median	none	none	1.5	0.05	1.26122	down	-1.26122	Cohen's d	-0.218771	0.319064	-0.844352	0.406809	small	15260.8	Q5	19156.1	Q5
EF3030_RS07060	EF3030_RS07060	EF3030_RS07060	EF3030_RS07060	EF3030_RS07060	lactonase family protein	0.279219	Q8/Q8	1.36277	0.2429	15	0.0145138	0.0754294	EF3030_SN_OD_10	EF3030_SN_OD_04	EF3030_SN_OD_10/EF3030_SN_OD_04	rots	median	none	none	1.5	0.05	1.21354	up	1.21354	Cohen's d	0.525123	0.423814	0.0990064	0.95124	medium	96784.4	Q8	88336	Q8
EF3030_RS07065	EF3030_RS07065	EF3030_RS07065	EF3030_RS07065	EF3030_RS07065	F0F1 ATP synthase subunit epsilon	0.0148018	Q7/Q7	0.106025	0.924433	6	0.9981	1	EF3030_SN_OD_10	EF3030_SN_OD_04	EF3030_SN_OD_10/EF3030_SN_OD_04	rots	median	none	none	1.5	0.05	1.01031	up	1.01031	Cohen's d	-0.0869584	1.1113	-0.764693	0.590777	negligible	57937.1	Q7	58916.8	Q7
EF3030_RS07075	EF3030_RS07075	EF3030_RS07075	EF3030_RS07075	EF3030_RS07075	F0F1 ATP synthase subunit gamma	0.00677207	Q8/Q8	0.0606911	0.936202	17	1	1	EF3030_SN_OD_10	EF3030_SN_OD_04	EF3030_SN_OD_10/EF3030_SN_OD_04	rots	median	none	none	1.5	0.05	1.00471	up	1.00471	Cohen's d	0.41646	0.382618	0.0193395	0.813581	small	137863	Q8	136128	Q8
EF3030_RS07085	EF3030_RS07085	EF3030_RS07085	EF3030_RS07085	EF3030_RS07085	F0F1 ATP synthase subunit delta	0.115264	Q7/Q7	0.748735	0.476192	9	0.441586	0.955652	EF3030_SN_OD_10	EF3030_SN_OD_04	EF3030_SN_OD_10/EF3030_SN_OD_04	rots	median	none	none	1.5	0.05	1.08317	up	1.08317	Cohen's d	0.0294845	0.251106	-0.516685	0.575654	negligible	68706.9	Q7	71601.9	Q7
EF3030_RS07130	EF3030_RS07130	EF3030_RS07130	EF3030_RS07130	EF3030_RS07130	GNAT family N-acetyltransferase	-0.863716	Q1/Q2	-1.06213	0.404633	5	0.325477	0.783138	EF3030_SN_OD_10	EF3030_SN_OD_04	EF3030_SN_OD_10/EF3030_SN_OD_04	rots	median	none	none	1.5	0.05	1.81972	down	-1.81972	Cohen's d	-0.613201	0.513961	-1.37855	0.152148	medium	1112.83	Q1	1580.33	Q2
EF3030_RS07135	EF3030_RS07135	EF3030_RS07135	EF3030_RS07135	EF3030_RS07135	GNAT family N-acetyltransferase	0.498418	Q1/Q1	0.56037	0.661468	4	0.760049	1	EF3030_SN_OD_10	EF3030_SN_OD_04	EF3030_SN_OD_10/EF3030_SN_OD_04	rots	median	none	none	1.5	0.05	1.41266	up	1.41266	Cohen's d	0.389046	1.21931	-0.465581	1.24367	small	380.067	Q1	219.7	Q1
EF3030_RS07145	EF3030_RS07145	EF3030_RS07145	EF3030_RS07145	EF3030_RS07145	hypothetical protein	-0.171742	Q5/Q5	-0.516571	0.684981	11	0.903542	1	EF3030_SN_OD_10	EF3030_SN_OD_04	EF3030_SN_OD_10/EF3030_SN_OD_04	rots	median	none	none	1.5	0.05	1.12642	down	-1.12642	Cohen's d	0.510196	0.50575	0.0104516	1.00994	medium	12330.5	Q5	13632.6	Q5
EF3030_RS07150	EF3030_RS07150	EF3030_RS07150	EF3030_RS07150	EF3030_RS07150	DEAD/DEAH box helicase	0.0050696	Q3/Q3	0.0360221	0.969697	37	1	1	EF3030_SN_OD_10	EF3030_SN_OD_04	EF3030_SN_OD_10/EF3030_SN_OD_04	rots	median	none	none	1.5	0.05	1.00352	up	1.00352	Cohen's d	-0.00713675	0.350187	-0.271681	0.257408	negligible	5459.03	Q3	5506.93	Q3
EF3030_RS07155	EF3030_RS07155	EF3030_RS07155	EF3030_RS07155	EF3030_RS07155	PatB family C-S lyase	0.290965	Q5/Q6	0.710753	0.530136	19	0.605048	1	EF3030_SN_OD_10	EF3030_SN_OD_04	EF3030_SN_OD_10/EF3030_SN_OD_04	rots	median	none	none	1.5	0.05	1.22346	up	1.22346	Cohen's d	0.479576	0.4308	0.103134	0.856018	small	17424.8	Q5	23515.6	Q6
EF3030_RS07160	EF3030_RS07160	EF3030_RS07160	EF3030_RS07160	EF3030_RS07160	cystathionine gamma-synthase	0.224753	Q6/Q6	1.04329	0.369952	19	0.121201	0.394943	EF3030_SN_OD_10	EF3030_SN_OD_04	EF3030_SN_OD_10/EF3030_SN_OD_04	rots	median	none	none	1.5	0.05	1.16858	up	1.16858	Cohen's d	0.378695	0.338708	0.00423838	0.753152	small	25496.8	Q6	22466.7	Q6
EF3030_RS07180	EF3030_RS07180	EF3030_RS07180	EF3030_RS07180	EF3030_RS07180	peptide ABC transporter substrate-binding protein	0.560041	Q10/Q9	2.94439	0.0371688	30	6.27796e-15	4.06356e-13	EF3030_SN_OD_10	EF3030_SN_OD_04	EF3030_SN_OD_10/EF3030_SN_OD_04	rots	median	none	none	1.5	0.05	1.47431	up	1.47431	Cohen's d	1.24019	0.392624	0.918982	1.5614	large	521540	Q10	361541	Q9
EF3030_RS07185	EF3030_RS07185	EF3030_RS07185	EF3030_RS07185	EF3030_RS07185	polysaccharide biosynthesis protein	-0.0997039	Q2/Q2	-0.150379	0.902808	5	0.992105	1	EF3030_SN_OD_10	EF3030_SN_OD_04	EF3030_SN_OD_10/EF3030_SN_OD_04	rots	median	none	none	1.5	0.05	1.07155	down	-1.07155	Cohen's d	0.102843	0.353552	-0.645624	0.85131	negligible	1637.63	Q2	1856.7	Q2
EF3030_RS07190	EF3030_RS07190	EF3030_RS07190	EF3030_RS07190	EF3030_RS07190	UDP-N-acetylmuramoyl-L-alanyl-D-glutamate--L-lysine ligase	0.0180961	Q6/Q6	0.104308	0.921769	29	1	1	EF3030_SN_OD_10	EF3030_SN_OD_04	EF3030_SN_OD_10/EF3030_SN_OD_04	rots	median	none	none	1.5	0.05	1.01262	up	1.01262	Cohen's d	-0.104021	0.501963	-0.403498	0.195456	negligible	24681.7	Q6	25281.5	Q6
EF3030_RS07205	EF3030_RS07205	EF3030_RS07205	EF3030_RS07205	EF3030_RS07205	YiiX/YebB-like N1pC/P60 family cysteine hydrolase	0.177945	Q1/Q1	0.765227	0.472063	2	0.464448	0.985654	EF3030_SN_OD_10	EF3030_SN_OD_04	EF3030_SN_OD_10/EF3030_SN_OD_04	rots	median	none	none	1.5	0.05	1.13127	up	1.13127	Cohen's d	0.738883	0.192216	-0.590704	2.06847	medium	1190.93	Q1	1097.37	Q1
EF3030_RS07210	EF3030_RS07210	EF3030_RS07210	EF3030_RS07210	EF3030_RS07210	manganese-dependent inorganic pyrophosphatase	0.0544456	Q10/Q10	0.1759	0.871447	16	0.999866	1	EF3030_SN_OD_10	EF3030_SN_OD_04	EF3030_SN_OD_10/EF3030_SN_OD_04	rots	median	none	none	1.5	0.05	1.03846	up	1.03846	Cohen's d	0.197514	0.281468	-0.208767	0.603794	negligible	602646	Q10	582082	Q10
EF3030_RS07220	EF3030_RS07220	EF3030_RS07220	EF3030_RS07220	EF3030_RS07220	tRNA1(Val) (adenine(37)-N6)-methyltransferase	-0.1938	Q2/Q2	-0.948174	0.383311	12	0.201266	0.564943	EF3030_SN_OD_10	EF3030_SN_OD_04	EF3030_SN_OD_10/EF3030_SN_OD_04	rots	median	none	none	1.5	0.05	1.14377	down	-1.14377	Cohen's d	-0.435241	0.318991	-0.910868	0.0403852	small	3435.1	Q2	3624.77	Q2
EF3030_RS07225	EF3030_RS07225	EF3030_RS07225	EF3030_RS07225	EF3030_RS07225	S1 RNA-binding domain-containing protein	-0.249137	Q2/Q2	-1.44934	0.259007	5	0.113243	0.37677	EF3030_SN_OD_10	EF3030_SN_OD_04	EF3030_SN_OD_10/EF3030_SN_OD_04	rots	median	none	none	1.5	0.05	1.1885	down	-1.1885	Cohen's d	-0.496154	0.792025	-1.25555	0.263239	small	2378.93	Q2	3807.63	Q2
EF3030_RS07230	EF3030_RS07230	EF3030_RS07230	EF3030_RS07230	EF3030_RS07230	bifunctional Cof-type HAD-IIB family hydrolase/peptidylprolyl isomerase	0.0441679	Q8/Q8	0.255826	0.837404	25	0.999959	1	EF3030_SN_OD_10	EF3030_SN_OD_04	EF3030_SN_OD_10/EF3030_SN_OD_04	rots	median	none	none	1.5	0.05	1.03109	up	1.03109	Cohen's d	0.232804	0.503135	-0.0909864	0.556595	small	141551	Q8	144525	Q8
EF3030_RS07255	EF3030_RS07255	EF3030_RS07255	EF3030_RS07255	EF3030_RS07255	pyridoxal phosphate-dependent aminotransferase	0.120457	Q7/Q7	0.68549	0.490146	16	0.468087	0.990425	EF3030_SN_OD_10	EF3030_SN_OD_04	EF3030_SN_OD_10/EF3030_SN_OD_04	rots	median	none	none	1.5	0.05	1.08708	up	1.08708	Cohen's d	0.472262	0.143533	0.0613577	0.883166	small	71228.4	Q7	66617.3	Q7
EF3030_RS07260	EF3030_RS07260	EF3030_RS07260	EF3030_RS07260	EF3030_RS07260	DUF5590 domain-containing protein	0.24875	Q3/Q3	0.823752	0.485181	4	0.474853	0.999739	EF3030_SN_OD_10	EF3030_SN_OD_04	EF3030_SN_OD_10/EF3030_SN_OD_04	rots	median	none	none	1.5	0.05	1.18818	up	1.18818	Cohen's d	0.502248	0.290466	-0.357652	1.36215	medium	7017.83	Q3	5878	Q3
EF3030_RS07270	EF3030_RS07270	EF3030_RS07270	EF3030_RS07270	EF3030_RS07270	NADPH-dependent FMN reductase	0.0385863	Q10/Q10	0.0965799	0.935599	14	0.999997	1	EF3030_SN_OD_10	EF3030_SN_OD_04	EF3030_SN_OD_10/EF3030_SN_OD_04	rots	median	none	none	1.5	0.05	1.02711	up	1.02711	Cohen's d	0.0395216	0.575395	-0.394626	0.473669	negligible	1.19268e+06	Q10	1.19847e+06	Q10
EF3030_RS07295	EF3030_RS07295	EF3030_RS07295	EF3030_RS07295	EF3030_RS07295	hypothetical protein	0.0734527	Q8/Q7	0.286662	0.806401	27	0.999841	1	EF3030_SN_OD_10	EF3030_SN_OD_04	EF3030_SN_OD_10/EF3030_SN_OD_04	rots	median	none	none	1.5	0.05	1.05223	up	1.05223	Cohen's d	0.0443539	0.471078	-0.26601	0.354718	negligible	86253.9	Q8	80638.9	Q7
EF3030_RS07300	EF3030_RS07300	EF3030_RS07300	EF3030_RS07300	EF3030_RS07300	peptide deformylase	-0.443054	Q3/Q3	-3.02606	0.0378047	2	0.0123362	0.0673053	EF3030_SN_OD_10	EF3030_SN_OD_04	EF3030_SN_OD_10/EF3030_SN_OD_04	rots	median	none	none	1.5	0.05	1.35948	down	-1.35948	Cohen's d	-2.70993	0.11394	-4.4915	-0.928365	large	5033.9	Q3	6843.63	Q3
EF3030_RS07310	EF3030_RS07310	EF3030_RS07310	EF3030_RS07310	EF3030_RS07310	cation-translocating P-type ATPase	-0.388175	Q7/Q8	-1.89145	0.129498	36	3.4361e-08	9.78601e-07	EF3030_SN_OD_10	EF3030_SN_OD_04	EF3030_SN_OD_10/EF3030_SN_OD_04	rots	median	none	none	1.5	0.05	1.30874	down	-1.30874	Cohen's d	-0.635603	0.340793	-0.910527	-0.36068	medium	63053.3	Q7	80726	Q8
EF3030_RS07320	EF3030_RS07320	EF3030_RS07320	EF3030_RS07320	EF3030_RS07320	ABC-F family ATP-binding cassette domain-containing protein	-0.177834	Q6/Q6	-0.920936	0.405335	31	0.141768	0.440011	EF3030_SN_OD_10	EF3030_SN_OD_04	EF3030_SN_OD_10/EF3030_SN_OD_04	rots	median	none	none	1.5	0.05	1.13118	down	-1.13118	Cohen's d	-0.21597	0.336244	-0.506138	0.0741986	small	25532.9	Q6	28185.2	Q6
EF3030_RS07325	EF3030_RS07325	EF3030_RS07325	EF3030_RS07325	EF3030_RS07325	CCA tRNA nucleotidyltransferase	-0.0953964	Q5/Q5	-0.854226	0.45121	19	0.332866	0.792286	EF3030_SN_OD_10	EF3030_SN_OD_04	EF3030_SN_OD_10/EF3030_SN_OD_04	rots	median	none	none	1.5	0.05	1.06836	down	-1.06836	Cohen's d	-0.0850007	0.356126	-0.456313	0.286312	negligible	16882.9	Q5	18128.6	Q5
EF3030_RS07335	EF3030_RS07335	EF3030_RS07335	EF3030_RS07335	EF3030_RS07335	DegV family protein	-0.134673	Q6/Q6	-0.587338	0.615652	7	0.739883	1	EF3030_SN_OD_10	EF3030_SN_OD_04	EF3030_SN_OD_10/EF3030_SN_OD_04	rots	median	none	none	1.5	0.05	1.09784	down	-1.09784	Cohen's d	-0.133247	0.597217	-0.757656	0.491162	negligible	22886.8	Q6	26824.1	Q6
EF3030_RS07340	EF3030_RS07340	EF3030_RS07340	EF3030_RS07340	EF3030_RS07340	DUF1149 family protein	0.0502745	Q9/Q9	0.454438	0.631617	8	0.782916	1	EF3030_SN_OD_10	EF3030_SN_OD_04	EF3030_SN_OD_10/EF3030_SN_OD_04	rots	median	none	none	1.5	0.05	1.03546	up	1.03546	Cohen's d	-0.0807778	0.453409	-0.662088	0.500532	negligible	245762	Q9	235816	Q9
EF3030_RS07350	EF3030_RS07350	EF3030_RS07350	EF3030_RS07350	EF3030_RS07350	CdaR family protein	0.307924	Q9/Q8	1.54495	0.18703	14	0.00359538	0.0234854	EF3030_SN_OD_10	EF3030_SN_OD_04	EF3030_SN_OD_10/EF3030_SN_OD_04	rots	median	none	none	1.5	0.05	1.23793	up	1.23793	Cohen's d	0.592614	0.37417	0.149083	1.03614	medium	203253	Q9	172707	Q8
EF3030_RS07365	EF3030_RS07365	EF3030_RS07365	EF3030_RS07365	EF3030_RS07365	NAD(P)/FAD-dependent oxidoreductase	-0.0271753	Q6/Q6	-0.119869	0.916085	17	0.999997	1	EF3030_SN_OD_10	EF3030_SN_OD_04	EF3030_SN_OD_10/EF3030_SN_OD_04	rots	median	none	none	1.5	0.05	1.01902	down	-1.01902	Cohen's d	-0.120541	0.245647	-0.513783	0.2727	negligible	35568.6	Q6	38432.6	Q6
EF3030_RS07375	EF3030_RS07375	EF3030_RS07375	EF3030_RS07375	EF3030_RS07375	YvcK family protein	-0.160658	Q5/Q5	-1.4098	0.110444	13	0.000187454	0.00182832	EF3030_SN_OD_10	EF3030_SN_OD_04	EF3030_SN_OD_10/EF3030_SN_OD_04	rots	median	none	none	1.5	0.05	1.1178	down	-1.1178	Cohen's d	-0.453624	0.283858	-0.910412	0.00316527	small	14622.1	Q5	17285.5	Q5
EF3030_RS07385	EF3030_RS07385	EF3030_RS07385	EF3030_RS07385	EF3030_RS07385	RidA family protein	-0.285659	Q8/Q9	-0.0993217	0.936591	6	0.998946	1	EF3030_SN_OD_10	EF3030_SN_OD_04	EF3030_SN_OD_10/EF3030_SN_OD_04	rots	median	none	none	1.5	0.05	1.21897	down	-1.21897	Cohen's d	0.159839	0.708892	-0.518656	0.838335	negligible	170063	Q8	213262	Q9
EF3030_RS07405	EF3030_RS07405	EF3030_RS07405	EF3030_RS07405	EF3030_RS07405	dihydrofolate reductase	-0.0276007	Q7/Q7	-0.164328	0.894073	12	0.999759	1	EF3030_SN_OD_10	EF3030_SN_OD_04	EF3030_SN_OD_10/EF3030_SN_OD_04	rots	median	none	none	1.5	0.05	1.01932	down	-1.01932	Cohen's d	0.0591502	0.29864	-0.411046	0.529346	negligible	41234.3	Q7	42659.6	Q7
EF3030_RS07410	EF3030_RS07410	EF3030_RS07410	EF3030_RS07410	EF3030_RS07410	Dps family protein	0.487877	Q10/Q10	2.36711	0.096942	12	0.000142079	0.00144514	EF3030_SN_OD_10	EF3030_SN_OD_04	EF3030_SN_OD_10/EF3030_SN_OD_04	rots	median	none	none	1.5	0.05	1.40238	up	1.40238	Cohen's d	0.750473	0.53219	0.264113	1.23683	medium	929918	Q10	683816	Q10
EF3030_RS07425	EF3030_RS07425	EF3030_RS07425	EF3030_RS07425	EF3030_RS07425	DnaD domain-containing protein	-0.207017	Q4/Q4	-0.78494	0.515122	11	0.540873	1	EF3030_SN_OD_10	EF3030_SN_OD_04	EF3030_SN_OD_10/EF3030_SN_OD_04	rots	median	none	none	1.5	0.05	1.1543	down	-1.1543	Cohen's d	-0.206048	0.498337	-0.699158	0.287063	small	8804.5	Q4	9707.1	Q4
EF3030_RS07435	EF3030_RS07435	EF3030_RS07435	EF3030_RS07435	EF3030_RS07435	adenine phosphoribosyltransferase	-0.15458	Q8/Q8	-1.29946	0.15736	12	0.00240479	0.0165431	EF3030_SN_OD_10	EF3030_SN_OD_04	EF3030_SN_OD_10/EF3030_SN_OD_04	rots	median	none	none	1.5	0.05	1.1131	down	-1.1131	Cohen's d	-0.159177	0.327633	-0.630014	0.31166	negligible	89704.8	Q8	100821	Q8
EF3030_RS07440	EF3030_RS07440	EF3030_RS07440	EF3030_RS07440	EF3030_RS07440	class I SAM-dependent methyltransferase	-0.159344	Q5/Q5	-0.876105	0.408985	13	0.249923	0.649436	EF3030_SN_OD_10	EF3030_SN_OD_04	EF3030_SN_OD_10/EF3030_SN_OD_04	rots	median	none	none	1.5	0.05	1.11678	down	-1.11678	Cohen's d	-0.247274	0.452073	-0.700019	0.205472	small	17115.9	Q5	18240.7	Q5
EF3030_RS07455	EF3030_RS07455	EF3030_RS07455	EF3030_RS07455	EF3030_RS07455	isochorismatase family cysteine hydrolase	0.130091	Q7/Q7	1.00468	0.424805	9	0.320418	0.775977	EF3030_SN_OD_10	EF3030_SN_OD_04	EF3030_SN_OD_10/EF3030_SN_OD_04	rots	median	none	none	1.5	0.05	1.09436	up	1.09436	Cohen's d	0.897885	0.293789	0.324887	1.47088	large	75008.7	Q7	64147.4	Q7
EF3030_RS07470	EF3030_RS07470	EF3030_RS07470	EF3030_RS07470	EF3030_RS07470	DEAD/DEAH box helicase	-0.801799	Q8/Q9	-3.14509	0.0384329	23	9.44238e-12	4.80212e-10	EF3030_SN_OD_10	EF3030_SN_OD_04	EF3030_SN_OD_10/EF3030_SN_OD_04	rots	median	down	down	1.5	0.05	1.74327	down	-1.74327	Cohen's d	-1.40243	0.350605	-1.77823	-1.02664	large	100686	Q8	179217	Q9
EF3030_RS07475	EF3030_RS07475	EF3030_RS07475	EF3030_RS07475	EF3030_RS07475	OFA family MFS transporter	-0.4381	Q6/Q7	-1.86939	0.140981	3	0.0540225	0.214883	EF3030_SN_OD_10	EF3030_SN_OD_04	EF3030_SN_OD_10/EF3030_SN_OD_04	rots	median	none	none	1.5	0.05	1.35482	down	-1.35482	Cohen's d	-0.533479	0.449822	-1.55043	0.483475	medium	34337.1	Q6	46279.6	Q7
EF3030_RS07480	EF3030_RS07480	EF3030_RS07480	EF3030_RS07480	EF3030_RS07480	FAD-containing oxidoreductase	-0.143868	Q10/Q10	-0.476556	0.694931	28	0.984923	1	EF3030_SN_OD_10	EF3030_SN_OD_04	EF3030_SN_OD_10/EF3030_SN_OD_04	rots	median	none	none	1.5	0.05	1.10486	down	-1.10486	Cohen's d	-0.187508	0.416799	-0.492827	0.11781	negligible	2.01038e+06	Q10	2.4079e+06	Q10
EF3030_RS07485	EF3030_RS07485	EF3030_RS07485	EF3030_RS07485	EF3030_RS07485	MurT ligase domain-containing protein	-0.355019	Q5/Q5	-1.8133	0.0779761	17	1.44994e-06	2.64708e-05	EF3030_SN_OD_10	EF3030_SN_OD_04	EF3030_SN_OD_10/EF3030_SN_OD_04	rots	median	none	none	1.5	0.05	1.279	down	-1.279	Cohen's d	-0.220697	0.481645	-0.614776	0.173382	small	12368.3	Q5	15857.2	Q5
EF3030_RS07490	EF3030_RS07490	EF3030_RS07490	EF3030_RS07490	EF3030_RS07490	type 1 glutamine amidotransferase	0.0418311	Q5/Q4	0.238515	0.835479	8	0.988092	1	EF3030_SN_OD_10	EF3030_SN_OD_04	EF3030_SN_OD_10/EF3030_SN_OD_04	rots	median	none	none	1.5	0.05	1.02942	up	1.02942	Cohen's d	0.285137	0.264519	-0.298881	0.869155	small	13463.5	Q5	12778.1	Q4
EF3030_RS07495	EF3030_RS07495	EF3030_RS07495	EF3030_RS07495	EF3030_RS07495	Xaa-Pro peptidase family protein	-0.035543	Q9/Q9	-0.282009	0.82171	23	0.999804	1	EF3030_SN_OD_10	EF3030_SN_OD_04	EF3030_SN_OD_10/EF3030_SN_OD_04	rots	median	none	none	1.5	0.05	1.02494	down	-1.02494	Cohen's d	-0.156167	0.552274	-0.493362	0.181028	negligible	213128	Q9	219907	Q9
EF3030_RS07515	EF3030_RS07515	EF3030_RS07515	EF3030_RS07515	EF3030_RS07515	bifunctional hydroxymethylpyrimidine kinase/phosphomethylpyrimidine kinase	0.0695458	Q8/Q8	0.334197	0.776117	9	0.968683	1	EF3030_SN_OD_10	EF3030_SN_OD_04	EF3030_SN_OD_10/EF3030_SN_OD_04	rots	median	none	none	1.5	0.05	1.04939	up	1.04939	Cohen's d	0.244419	0.139004	-0.303757	0.792594	small	101189	Q8	96300.1	Q8
EF3030_RS07530	EF3030_RS07530	EF3030_RS07530	EF3030_RS07530	EF3030_RS07530	MFS transporter	-0.238429	Q2/Q2	-0.756559	0.537037	4	0.562703	1	EF3030_SN_OD_10	EF3030_SN_OD_04	EF3030_SN_OD_10/EF3030_SN_OD_04	rots	median	none	none	1.5	0.05	1.17971	down	-1.17971	Cohen's d	0.0452039	0.386303	-0.801559	0.891967	negligible	3076.4	Q2	2403.63	Q2
EF3030_RS07535	EF3030_RS07535	EF3030_RS07535	EF3030_RS07535	EF3030_RS07535	Pr6Pr family membrane protein	-0.609078	Q3/Q3	-1.11998	0.381865	4	0.304998	0.747964	EF3030_SN_OD_10	EF3030_SN_OD_04	EF3030_SN_OD_10/EF3030_SN_OD_04	rots	median	none	none	1.5	0.05	1.52528	down	-1.52528	Cohen's d	-0.682959	0.415424	-1.55395	0.188028	medium	4586.9	Q3	6532.97	Q3
EF3030_RS07540	EF3030_RS07540	EF3030_RS07540	EF3030_RS07540	EF3030_RS07540	zinc ribbon domain-containing protein YjdM	0.194543	Q8/Q8	0.321999	0.779175	4	0.903662	1	EF3030_SN_OD_10	EF3030_SN_OD_04	EF3030_SN_OD_10/EF3030_SN_OD_04	rots	median	none	none	1.5	0.05	1.14436	up	1.14436	Cohen's d	0.470575	0.562801	-0.387718	1.32887	small	113360	Q8	114952	Q8
EF3030_RS07550	EF3030_RS07550	EF3030_RS07550	EF3030_RS07550	EF3030_RS07550	SAG1386/EF1546 family surface-associated protein	-0.0122208	Q8/Q8	-0.0480634	0.9666	5	0.999646	1	EF3030_SN_OD_10	EF3030_SN_OD_04	EF3030_SN_OD_10/EF3030_SN_OD_04	rots	median	none	none	1.5	0.05	1.00851	down	-1.00851	Cohen's d	0.201847	0.333651	-0.548028	0.951722	small	104374	Q8	82695.5	Q8
EF3030_RS07565	EF3030_RS07565	EF3030_RS07565	EF3030_RS07565	EF3030_RS07565	hypothetical protein	0.401125	Q5/Q4	1.5677	0.224907	14	0.0110594	0.0608056	EF3030_SN_OD_10	EF3030_SN_OD_04	EF3030_SN_OD_10/EF3030_SN_OD_04	rots	median	none	none	1.5	0.05	1.32054	up	1.32054	Cohen's d	0.433983	0.501502	-0.00520213	0.873168	small	14359.3	Q5	10456.5	Q4
EF3030_RS07580	EF3030_RS07580	EF3030_RS07580	EF3030_RS07580	EF3030_RS07580	FAD-binding oxidoreductase	0.0158716	Q3/Q3	0.0985537	0.923925	9	0.999753	1	EF3030_SN_OD_10	EF3030_SN_OD_04	EF3030_SN_OD_10/EF3030_SN_OD_04	rots	median	none	none	1.5	0.05	1.01106	up	1.01106	Cohen's d	-0.0669602	0.435572	-0.613253	0.479333	negligible	6806.4	Q3	6785.93	Q3
EF3030_RS07585	EF3030_RS07585	EF3030_RS07585	EF3030_RS07585	EF3030_RS07585	Nif3-like dinuclear metal center hexameric protein	-0.205227	Q5/Q5	-1.59801	0.175892	13	0.00330602	0.0216948	EF3030_SN_OD_10	EF3030_SN_OD_04	EF3030_SN_OD_10/EF3030_SN_OD_04	rots	median	none	none	1.5	0.05	1.15287	down	-1.15287	Cohen's d	-0.78529	0.246095	-1.25338	-0.317204	medium	12320.7	Q5	14644.2	Q5
EF3030_RS07590	EF3030_RS07590	EF3030_RS07590	EF3030_RS07590	EF3030_RS07590	tRNA (adenine(22)-N(1))-methyltransferase TrmK	0.0393086	Q4/Q4	0.310234	0.734883	7	0.914644	1	EF3030_SN_OD_10	EF3030_SN_OD_04	EF3030_SN_OD_10/EF3030_SN_OD_04	rots	median	none	none	1.5	0.05	1.02762	up	1.02762	Cohen's d	-0.127613	0.246102	-0.751965	0.496738	negligible	8217.77	Q4	8491.17	Q4
EF3030_RS07600	EF3030_RS07600	EF3030_RS07600	EF3030_RS07600	EF3030_RS07600	lanthionine synthetase LanC family protein	1.72815	Q1/Q1	0.386396	0.870193	2	0.923772	1	EF3030_SN_OD_10	EF3030_SN_OD_04	EF3030_SN_OD_10/EF3030_SN_OD_04	rots	median	none	none	1.5	0.05	3.31304	up	3.31304	Cohen's d	0.613783	1.03805	-0.702574	1.93014	medium	66.8	Q1	29.9333	Q1
EF3030_RS07610	EF3030_RS07610	EF3030_RS07610	EF3030_RS07610	EF3030_RS07610	DEAD/DEAH box helicase	-0.42051	Q2/Q3	-1.27787	0.289609	36	0.00382221	0.0247402	EF3030_SN_OD_10	EF3030_SN_OD_04	EF3030_SN_OD_10/EF3030_SN_OD_04	rots	median	none	none	1.5	0.05	1.3384	down	-1.3384	Cohen's d	-0.42979	0.701484	-0.701103	-0.158477	small	3481.4	Q2	3849.63	Q3
EF3030_RS07620	EF3030_RS07620	EF3030_RS07620	EF3030_RS07620	EF3030_RS07620	cation-translocating P-type ATPase	-0.329493	Q4/Q4	-1.40879	0.229633	23	0.00217136	0.0152316	EF3030_SN_OD_10	EF3030_SN_OD_04	EF3030_SN_OD_10/EF3030_SN_OD_04	rots	median	none	none	1.5	0.05	1.25657	down	-1.25657	Cohen's d	-0.222308	0.507504	-0.560028	0.115413	small	8567.83	Q4	11001.6	Q4
EF3030_RS07625	EF3030_RS07625	EF3030_RS07625	EF3030_RS07625	EF3030_RS07625	1-acyl-sn-glycerol-3-phosphate acyltransferase	-0.170123	Q5/Q5	-0.85057	0.489638	17	0.465448	0.986306	EF3030_SN_OD_10	EF3030_SN_OD_04	EF3030_SN_OD_10/EF3030_SN_OD_04	rots	median	none	none	1.5	0.05	1.12515	down	-1.12515	Cohen's d	-0.242941	0.285879	-0.637272	0.151391	small	19165.4	Q5	21721.8	Q5
EF3030_RS07630	EF3030_RS07630	EF3030_RS07630	EF3030_RS07630	EF3030_RS07630	CadD family cadmium resistance transporter	0.123657	Q1/Q1	0.0822357	0.949945	2	0.981277	1	EF3030_SN_OD_10	EF3030_SN_OD_04	EF3030_SN_OD_10/EF3030_SN_OD_04	rots	median	none	none	1.5	0.05	1.08949	up	1.08949	Cohen's d	0.450636	0.701575	-0.852005	1.75328	small	441.633	Q1	607.433	Q1
EF3030_RS07670	EF3030_RS07670	EF3030_RS07670	EF3030_RS07670	EF3030_RS07670	HAMP domain-containing histidine kinase	-0.306918	Q1/Q1	-0.362195	0.770179	12	0.981217	1	EF3030_SN_OD_10	EF3030_SN_OD_04	EF3030_SN_OD_10/EF3030_SN_OD_04	rots	median	none	none	1.5	0.05	1.23706	down	-1.23706	Cohen's d	-0.372549	0.661317	-0.846702	0.101605	small	1204.6	Q1	1092.17	Q1
EF3030_RS07675	EF3030_RS07675	EF3030_RS07675	EF3030_RS07675	EF3030_RS07675	response regulator transcription factor	0.324431	Q3/Q2	1.29336	0.307825	9	0.108682	0.366739	EF3030_SN_OD_10	EF3030_SN_OD_04	EF3030_SN_OD_10/EF3030_SN_OD_04	rots	median	none	none	1.5	0.05	1.25217	up	1.25217	Cohen's d	0.190201	0.749164	-0.357173	0.737574	negligible	3892.47	Q3	3091.33	Q2
EF3030_RS07680	EF3030_RS07680	EF3030_RS07680	EF3030_RS07680	EF3030_RS07680	DUF2974 domain-containing protein	-0.460333	Q1/Q2	-1.75058	0.175517	11	0.00601793	0.0366219	EF3030_SN_OD_10	EF3030_SN_OD_04	EF3030_SN_OD_10/EF3030_SN_OD_04	rots	median	none	none	1.5	0.05	1.37586	down	-1.37586	Cohen's d	-0.239224	0.676503	-0.732787	0.254339	small	1420.37	Q1	2317.97	Q2
EF3030_RS07690	EF3030_RS07690	EF3030_RS07690	EF3030_RS07690	EF3030_RS07690	Rrf2 family transcriptional regulator	-0.102042	Q5/Q4	-0.408268	0.721901	7	0.90057	1	EF3030_SN_OD_10	EF3030_SN_OD_04	EF3030_SN_OD_10/EF3030_SN_OD_04	rots	median	none	none	1.5	0.05	1.07329	down	-1.07329	Cohen's d	-0.112383	0.609182	-0.736593	0.511827	negligible	12046.2	Q5	12865.6	Q4
EF3030_RS07695	EF3030_RS07695	EF3030_RS07695	EF3030_RS07695	EF3030_RS07695	metallophosphoesterase family protein	0.299613	Q3/Q3	0.887785	0.478214	13	0.436351	0.948646	EF3030_SN_OD_10	EF3030_SN_OD_04	EF3030_SN_OD_10/EF3030_SN_OD_04	rots	median	none	none	1.5	0.05	1.23081	up	1.23081	Cohen's d	0.637635	0.485849	0.175291	1.09998	medium	6123.27	Q3	5211.3	Q3
EF3030_RS07700	EF3030_RS07700	EF3030_RS07700	EF3030_RS07700	EF3030_RS07700	metal-dependent transcriptional regulator	-0.00147992	Q3/Q3	-0.00677095	0.995236	7	1	1	EF3030_SN_OD_10	EF3030_SN_OD_04	EF3030_SN_OD_10/EF3030_SN_OD_04	rots	median	none	none	1.5	0.05	1.00103	down	-1.00103	Cohen's d	-0.000892794	0.27729	-0.62461	0.622825	negligible	5382.47	Q3	5995.63	Q3
EF3030_RS07735	EF3030_RS07735	EF3030_RS07735	EF3030_RS07735	EF3030_RS07735	bifunctional (p)ppGpp synthetase/guanosine-3',5'-bis(diphosphate) 3'-pyrophosphohydrolase	-0.194434	Q5/Q6	-0.991694	0.36104	37	0.0412492	0.177996	EF3030_SN_OD_10	EF3030_SN_OD_04	EF3030_SN_OD_10/EF3030_SN_OD_04	rots	median	none	none	1.5	0.05	1.14428	down	-1.14428	Cohen's d	-0.147984	0.440844	-0.41289	0.116921	negligible	19708.5	Q5	22954.5	Q6
EF3030_RS07740	EF3030_RS07740	EF3030_RS07740	EF3030_RS07740	EF3030_RS07740	MBL fold metallo-hydrolase	1.35497	Q5/Q5	1.74579	0.187498	7	0.0266698	0.122967	EF3030_SN_OD_10	EF3030_SN_OD_04	EF3030_SN_OD_10/EF3030_SN_OD_04	rots	median	none	up	1.5	0.05	2.55791	up	2.55791	Cohen's d	0.753675	0.931713	0.108194	1.39916	medium	19859.2	Q5	16171.7	Q5
EF3030_RS07750	EF3030_RS07750	EF3030_RS07750	EF3030_RS07750	EF3030_RS07750	metal ABC transporter ATP-binding protein	0.010396	Q5/Q5	0.0242113	0.983894	13	1	1	EF3030_SN_OD_10	EF3030_SN_OD_04	EF3030_SN_OD_10/EF3030_SN_OD_04	rots	median	none	none	1.5	0.05	1.00723	up	1.00723	Cohen's d	-0.113303	0.254904	-0.56469	0.338084	negligible	19297.9	Q5	20076.8	Q5
EF3030_RS07770	EF3030_RS07770	EF3030_RS07770	EF3030_RS07770	EF3030_RS07770	FtsX-like permease family protein	0.0664864	Q1/Q1	0.229454	0.847214	11	0.997073	1	EF3030_SN_OD_10	EF3030_SN_OD_04	EF3030_SN_OD_10/EF3030_SN_OD_04	rots	median	none	none	1.5	0.05	1.04716	up	1.04716	Cohen's d	-0.096304	0.659537	-0.588396	0.395788	negligible	717.367	Q1	728.467	Q1
EF3030_RS07775	EF3030_RS07775	EF3030_RS07775	EF3030_RS07775	EF3030_RS07775	ABC transporter ATP-binding protein	-0.236687	Q3/Q3	-0.955253	0.317053	9	0.121064	0.394943	EF3030_SN_OD_10	EF3030_SN_OD_04	EF3030_SN_OD_10/EF3030_SN_OD_04	rots	median	none	none	1.5	0.05	1.17828	down	-1.17828	Cohen's d	-0.234476	0.260048	-0.782489	0.313538	small	6537.9	Q3	6488.2	Q3
EF3030_RS07790	EF3030_RS07790	EF3030_RS07790	EF3030_RS07790	EF3030_RS07790	phosphoglycerate mutase	0.0826645	Q10/Q10	0.567077	0.570004	23	0.752434	1	EF3030_SN_OD_10	EF3030_SN_OD_04	EF3030_SN_OD_10/EF3030_SN_OD_04	rots	median	none	none	1.5	0.05	1.05897	up	1.05897	Cohen's d	0.313092	0.377121	-0.0256471	0.65183	small	2.27506e+06	Q10	2.26142e+06	Q10
EF3030_RS07825	EF3030_RS07825	EF3030_RS07825	EF3030_RS07825	EF3030_RS07825	RNA-binding protein	-0.946473	Q1/Q1	-1.84293	0.160669	6	0.022223	0.106551	EF3030_SN_OD_10	EF3030_SN_OD_04	EF3030_SN_OD_10/EF3030_SN_OD_04	rots	median	none	down	1.5	0.05	1.92716	down	-1.92716	Cohen's d	-0.832582	0.438625	-1.53874	-0.126428	large	622.867	Q1	1078.87	Q1
EF3030_RS07835	EF3030_RS07835	EF3030_RS07835	EF3030_RS07835	EF3030_RS07835	cell division protein SepF	-0.291512	Q7/Q7	-1.84485	0.137023	6	0.0134011	0.0712147	EF3030_SN_OD_10	EF3030_SN_OD_04	EF3030_SN_OD_10/EF3030_SN_OD_04	rots	median	none	none	1.5	0.05	1.22392	down	-1.22392	Cohen's d	-0.407688	0.603177	-1.0921	0.276728	small	46655.9	Q7	53585.1	Q7
EF3030_RS07840	EF3030_RS07840	EF3030_RS07840	EF3030_RS07840	EF3030_RS07840	YggS family pyridoxal phosphate-dependent enzyme	-0.0523435	Q6/Q6	-0.239096	0.831457	13	0.997436	1	EF3030_SN_OD_10	EF3030_SN_OD_04	EF3030_SN_OD_10/EF3030_SN_OD_04	rots	median	none	none	1.5	0.05	1.03695	down	-1.03695	Cohen's d	-0.296754	0.726892	-0.750255	0.156746	small	25839.1	Q6	30674.3	Q6
EF3030_RS07865	EF3030_RS07865	EF3030_RS07865	EF3030_RS07865	EF3030_RS07865	UDP-N-acetylmuramoyl-tripeptide--D-alanyl-D-alanine ligase	0.0397722	Q6/Q5	0.239626	0.83128	21	0.99979	1	EF3030_SN_OD_10	EF3030_SN_OD_04	EF3030_SN_OD_10/EF3030_SN_OD_04	rots	median	none	none	1.5	0.05	1.02795	up	1.02795	Cohen's d	0.185159	0.34473	-0.168253	0.53857	negligible	22056.1	Q6	21964	Q5
EF3030_RS07870	EF3030_RS07870	EF3030_RS07870	EF3030_RS07870	EF3030_RS07870	D-alanine--D-alanine ligase	0.151276	Q8/Q8	1.02585	0.272766	23	0.00983869	0.0557306	EF3030_SN_OD_10	EF3030_SN_OD_04	EF3030_SN_OD_10/EF3030_SN_OD_04	rots	median	none	none	1.5	0.05	1.11055	up	1.11055	Cohen's d	0.481271	0.354753	0.13975	0.822792	small	128786	Q8	118132	Q8
EF3030_RS07885	EF3030_RS07885	EF3030_RS07885	EF3030_RS07885	EF3030_RS07885	SIS domain-containing protein	-0.224918	Q6/Q6	-1.69067	0.142067	11	0.00199261	0.0143307	EF3030_SN_OD_10	EF3030_SN_OD_04	EF3030_SN_OD_10/EF3030_SN_OD_04	rots	median	none	none	1.5	0.05	1.16871	down	-1.16871	Cohen's d	-1.0033	0.156963	-1.52513	-0.481471	large	32052.1	Q6	36372.8	Q6
EF3030_RS07890	EF3030_RS07890	EF3030_RS07890	EF3030_RS07890	EF3030_RS07890	ROK family protein	-0.286879	Q4/Q4	-1.53465	0.197102	14	0.0049774	0.031362	EF3030_SN_OD_10	EF3030_SN_OD_04	EF3030_SN_OD_10/EF3030_SN_OD_04	rots	median	none	none	1.5	0.05	1.22	down	-1.22	Cohen's d	-0.278394	0.275613	-0.714597	0.157808	small	8851.33	Q4	10886.2	Q4
EF3030_RS07895	EF3030_RS07895	EF3030_RS07895	EF3030_RS07895	EF3030_RS07895	dihydrodipicolinate synthase family protein	-0.0449438	Q8/Q8	-0.163443	0.888904	20	0.999994	1	EF3030_SN_OD_10	EF3030_SN_OD_04	EF3030_SN_OD_10/EF3030_SN_OD_04	rots	median	none	none	1.5	0.05	1.03164	down	-1.03164	Cohen's d	-0.0788895	0.291956	-0.440577	0.282798	negligible	150139	Q8	171172	Q8
EF3030_RS07915	EF3030_RS07915	EF3030_RS07915	EF3030_RS07915	EF3030_RS07915	YhcH/YjgK/YiaL family protein	-0.189815	Q2/Q2	-0.698068	0.575431	3	0.612288	1	EF3030_SN_OD_10	EF3030_SN_OD_04	EF3030_SN_OD_10/EF3030_SN_OD_04	rots	median	none	none	1.5	0.05	1.14062	down	-1.14062	Cohen's d	-0.478125	0.205344	-1.49164	0.535386	small	3098.63	Q2	3441.37	Q2
EF3030_RS07920	EF3030_RS07920	EF3030_RS07920	EF3030_RS07920	EF3030_RS07920	carbohydrate ABC transporter permease	-0.365992	Q2/Q3	-1.51849	0.380308	4	0.302576	0.744159	EF3030_SN_OD_10	EF3030_SN_OD_04	EF3030_SN_OD_10/EF3030_SN_OD_04	rots	median	none	none	1.5	0.05	1.28877	down	-1.28877	Cohen's d	-0.653	1.09381	-1.52193	0.215926	medium	3085.03	Q2	4497.87	Q3
EF3030_RS07925	EF3030_RS07925	EF3030_RS07925	EF3030_RS07925	EF3030_RS07925	sugar ABC transporter permease	-0.174466	Q2/Q2	-0.79071	0.519469	4	0.533027	1	EF3030_SN_OD_10	EF3030_SN_OD_04	EF3030_SN_OD_10/EF3030_SN_OD_04	rots	median	none	none	1.5	0.05	1.12855	down	-1.12855	Cohen's d	-0.572124	0.327028	-1.43593	0.291678	medium	2119.07	Q2	3392.13	Q2
EF3030_RS07930	EF3030_RS07930	EF3030_RS07930	EF3030_RS07930	EF3030_RS07930	ABC transporter substrate-binding protein	-0.0129536	Q9/Q9	-0.0632233	0.954727	24	1	1	EF3030_SN_OD_10	EF3030_SN_OD_04	EF3030_SN_OD_10/EF3030_SN_OD_04	rots	median	none	none	1.5	0.05	1.00902	down	-1.00902	Cohen's d	0.386354	0.301437	0.053826	0.718882	small	266473	Q9	266446	Q9
EF3030_RS07935	EF3030_RS07935	EF3030_RS07935	EF3030_RS07935	EF3030_RS07935	PTS transporter subunit EIIC	-0.542851	Q2/Q3	-3.11826	0.0405868	7	8.60324e-05	0.00095711	EF3030_SN_OD_10	EF3030_SN_OD_04	EF3030_SN_OD_10/EF3030_SN_OD_04	rots	median	none	none	1.5	0.05	1.45685	down	-1.45685	Cohen's d	-1.20085	0.343602	-1.87846	-0.523248	large	2774.4	Q2	4250.27	Q3
EF3030_RS07940	EF3030_RS07940	EF3030_RS07940	EF3030_RS07940	EF3030_RS07940	N-acetylmannosamine-6-phosphate 2-epimerase	-0.363626	Q4/Q5	-1.57547	0.196817	11	0.0107563	0.0593684	EF3030_SN_OD_10	EF3030_SN_OD_04	EF3030_SN_OD_10/EF3030_SN_OD_04	rots	median	none	none	1.5	0.05	1.28666	down	-1.28666	Cohen's d	-0.57241	0.345626	-1.07419	-0.0706327	medium	10767.9	Q4	14177.7	Q5
EF3030_RS07945	EF3030_RS07945	EF3030_RS07945	EF3030_RS07945	EF3030_RS07945	Gfo/Idh/MocA family oxidoreductase	-0.478698	Q6/Q6	-2.37109	0.0656653	19	7.92276e-08	1.98877e-06	EF3030_SN_OD_10	EF3030_SN_OD_04	EF3030_SN_OD_10/EF3030_SN_OD_04	rots	median	none	none	1.5	0.05	1.39349	down	-1.39349	Cohen's d	-0.856709	0.330946	-1.24451	-0.468912	large	22014	Q6	30734.4	Q6
EF3030_RS07955	EF3030_RS07955	EF3030_RS07955	EF3030_RS07955	EF3030_RS07955	carbohydrate ABC transporter permease	-0.581608	Q1/Q2	-1.9075	0.14004	3	0.0533405	0.213938	EF3030_SN_OD_10	EF3030_SN_OD_04	EF3030_SN_OD_10/EF3030_SN_OD_04	rots	median	none	none	1.5	0.05	1.49652	down	-1.49652	Cohen's d	-1.46456	0.264746	-2.58992	-0.339206	large	1274.67	Q1	2146.7	Q2
EF3030_RS07965	EF3030_RS07965	EF3030_RS07965	EF3030_RS07965	EF3030_RS07965	sugar ABC transporter substrate-binding protein	-0.234836	Q6/Q7	-1.11873	0.317177	18	0.0515488	0.208538	EF3030_SN_OD_10	EF3030_SN_OD_04	EF3030_SN_OD_10/EF3030_SN_OD_04	rots	median	none	none	1.5	0.05	1.17677	down	-1.17677	Cohen's d	-0.478306	0.246115	-0.865274	-0.0913377	small	36271.2	Q6	43366.8	Q7
EF3030_RS07970	EF3030_RS07970	EF3030_RS07970	EF3030_RS07970	EF3030_RS07970	YhcH/YjgK/YiaL family protein	-0.739199	Q3/Q3	-2.79313	0.0459998	4	0.002345	0.0162891	EF3030_SN_OD_10	EF3030_SN_OD_04	EF3030_SN_OD_10/EF3030_SN_OD_04	rots	median	down	down	1.5	0.05	1.66925	down	-1.66925	Cohen's d	-2.31216	0.192036	-3.40571	-1.21861	large	3944.73	Q3	6179.87	Q3
EF3030_RS07975	EF3030_RS07975	EF3030_RS07975	EF3030_RS07975	EF3030_RS07975	SIALI-17 repeat-containing surface protein	0.23527	Q8/Q7	0.885614	0.438779	63	0.163689	0.489692	EF3030_SN_OD_10	EF3030_SN_OD_04	EF3030_SN_OD_10/EF3030_SN_OD_04	rots	median	none	none	1.5	0.05	1.17713	up	1.17713	Cohen's d	0.223012	0.533122	0.0201139	0.42591	small	87733.1	Q8	75361.2	Q7
EF3030_RS07985	EF3030_RS07985	EF3030_RS07985	EF3030_RS07985	EF3030_RS07985	acetylxylan esterase	-0.249413	Q4/Q4	-0.805485	0.472637	12	0.423203	0.928568	EF3030_SN_OD_10	EF3030_SN_OD_04	EF3030_SN_OD_10/EF3030_SN_OD_04	rots	median	none	none	1.5	0.05	1.18872	down	-1.18872	Cohen's d	0.135105	0.739601	-0.335524	0.605734	negligible	8550.37	Q4	10234.8	Q4
EF3030_RS08015	EF3030_RS08015	EF3030_RS08015	EF3030_RS08015	EF3030_RS08015	3-deoxy-7-phosphoheptulonate synthase	0.103865	Q9/Q9	0.74806	0.428502	15	0.28568	0.717476	EF3030_SN_OD_10	EF3030_SN_OD_04	EF3030_SN_OD_10/EF3030_SN_OD_04	rots	median	none	none	1.5	0.05	1.07465	up	1.07465	Cohen's d	0.755436	0.187845	0.321793	1.18908	medium	303498	Q9	283577	Q9
EF3030_RS08020	EF3030_RS08020	EF3030_RS08020	EF3030_RS08020	EF3030_RS08020	3-deoxy-7-phosphoheptulonate synthase	1.81299e-16	Q8/Q8	2.07153e-15	0.840945	19	0.999763	1	EF3030_SN_OD_10	EF3030_SN_OD_04	EF3030_SN_OD_10/EF3030_SN_OD_04	rots	median	none	none	1.5	0.05	1	up	1	Cohen's d	0.0328817	0.105351	-0.338288	0.404052	negligible	120645	Q8	120662	Q8
EF3030_RS08035	EF3030_RS08035	EF3030_RS08035	EF3030_RS08035	EF3030_RS08035	ATP-binding cassette domain-containing protein	-0.239246	Q1/Q2	-1.02119	0.38595	6	0.277499	0.708169	EF3030_SN_OD_10	EF3030_SN_OD_04	EF3030_SN_OD_10/EF3030_SN_OD_04	rots	median	none	none	1.5	0.05	1.18038	down	-1.18038	Cohen's d	-0.580763	0.248824	-1.27231	0.110784	medium	1096.23	Q1	1673.63	Q2
EF3030_RS08065	EF3030_RS08065	EF3030_RS08065	EF3030_RS08065	EF3030_RS08065	nitroreductase family protein	-0.254322	Q1/Q1	-0.0870014	0.942988	3	0.990619	1	EF3030_SN_OD_10	EF3030_SN_OD_04	EF3030_SN_OD_10/EF3030_SN_OD_04	rots	median	none	none	1.5	0.05	1.19278	down	-1.19278	Cohen's d	0.195182	1.42291	-0.806528	1.19689	negligible	231.667	Q1	437.733	Q1
EF3030_RS08075	EF3030_RS08075	EF3030_RS08075	EF3030_RS08075	EF3030_RS08075	replication initiation and membrane attachment family protein	-0.073713	Q2/Q3	-0.372643	0.732896	12	0.959931	1	EF3030_SN_OD_10	EF3030_SN_OD_04	EF3030_SN_OD_10/EF3030_SN_OD_04	rots	median	none	none	1.5	0.05	1.05242	down	-1.05242	Cohen's d	-0.00575213	0.468407	-0.475846	0.464342	negligible	3239.73	Q2	3812.93	Q3
EF3030_RS08085	EF3030_RS08085	EF3030_RS08085	EF3030_RS08085	EF3030_RS08085	GntR family transcriptional regulator	0.368408	Q6/Q6	0.838733	0.510358	9	0.525475	1	EF3030_SN_OD_10	EF3030_SN_OD_04	EF3030_SN_OD_10/EF3030_SN_OD_04	rots	median	none	none	1.5	0.05	1.29093	up	1.29093	Cohen's d	0.153107	0.664543	-0.393833	0.700046	negligible	27842.8	Q6	21972	Q6
EF3030_RS08090	EF3030_RS08090	EF3030_RS08090	EF3030_RS08090	EF3030_RS08090	ABC transporter ATP-binding protein	0.765335	Q10/Q9	1.71408	0.188057	12	0.00646742	0.0390238	EF3030_SN_OD_10	EF3030_SN_OD_04	EF3030_SN_OD_10/EF3030_SN_OD_04	rots	median	up	up	1.5	0.05	1.69976	up	1.69976	Cohen's d	1.41019	0.403733	0.884912	1.93548	large	462386	Q10	261369	Q9
EF3030_RS08095	EF3030_RS08095	EF3030_RS08095	EF3030_RS08095	EF3030_RS08095	membrane protein	1.10466	Q2/Q2	1.07218	0.39737	2	0.37025	0.838214	EF3030_SN_OD_10	EF3030_SN_OD_04	EF3030_SN_OD_10/EF3030_SN_OD_04	rots	median	none	none	1.5	0.05	2.15048	up	2.15048	Cohen's d	0.773914	1.50493	-0.55979	2.10762	medium	3661.13	Q2	2014.93	Q2
EF3030_RS08100	EF3030_RS08100	EF3030_RS08100	EF3030_RS08100	EF3030_RS08100	ABC transporter permease	0.223492	Q6/Q6	0.817846	0.502445	10	0.506325	1	EF3030_SN_OD_10	EF3030_SN_OD_04	EF3030_SN_OD_10/EF3030_SN_OD_04	rots	median	none	none	1.5	0.05	1.16756	up	1.16756	Cohen's d	0.648147	0.313101	0.117909	1.17838	medium	24513	Q6	22470.8	Q6
EF3030_RS08105	EF3030_RS08105	EF3030_RS08105	EF3030_RS08105	EF3030_RS08105	ABC transporter ATP-binding protein	0.166533	Q7/Q7	0.958462	0.401957	14	0.225344	0.605454	EF3030_SN_OD_10	EF3030_SN_OD_04	EF3030_SN_OD_10/EF3030_SN_OD_04	rots	median	none	none	1.5	0.05	1.12236	up	1.12236	Cohen's d	0.292753	0.259919	-0.143671	0.729177	small	72566.9	Q7	63148.8	Q7
EF3030_RS08120	EF3030_RS08120	EF3030_RS08120	EF3030_RS08120	EF3030_RS08120	TVP38/TMEM64 family protein	-0.0903057	Q4/Q4	-0.537809	0.966621	2	0.989751	1	EF3030_SN_OD_10	EF3030_SN_OD_04	EF3030_SN_OD_10/EF3030_SN_OD_04	rots	median	none	none	1.5	0.05	1.0646	down	-1.0646	Cohen's d	-0.587737	0.10317	-1.90163	0.726159	medium	8600.43	Q4	9303.1	Q4
EF3030_RS08125	EF3030_RS08125	EF3030_RS08125	EF3030_RS08125	EF3030_RS08125	ROK family protein	0.0487157	Q7/Q7	0.283585	0.799067	14	0.994398	1	EF3030_SN_OD_10	EF3030_SN_OD_04	EF3030_SN_OD_10/EF3030_SN_OD_04	rots	median	none	none	1.5	0.05	1.03434	up	1.03434	Cohen's d	0.016881	0.169259	-0.417232	0.450994	negligible	54225.6	Q7	56759.2	Q7
EF3030_RS08130	EF3030_RS08130	EF3030_RS08130	EF3030_RS08130	EF3030_RS08130	sucrose-specific PTS transporter subunit IIBC	-0.477076	Q4/Q4	-1.38381	0.264921	9	0.0614881	0.237973	EF3030_SN_OD_10	EF3030_SN_OD_04	EF3030_SN_OD_10/EF3030_SN_OD_04	rots	median	none	none	1.5	0.05	1.39192	down	-1.39192	Cohen's d	-0.584789	0.483274	-1.14248	-0.0270985	medium	7656.8	Q4	9818.37	Q4
EF3030_RS08140	EF3030_RS08140	EF3030_RS08140	EF3030_RS08140	EF3030_RS08140	glycoside hydrolase family 32 protein	0.105635	Q4/Q3	0.422129	0.705838	18	0.968146	1	EF3030_SN_OD_10	EF3030_SN_OD_04	EF3030_SN_OD_10/EF3030_SN_OD_04	rots	median	none	none	1.5	0.05	1.07597	up	1.07597	Cohen's d	0.277579	0.524204	-0.105805	0.660963	small	11946.5	Q4	6566.87	Q3
EF3030_RS08145	EF3030_RS08145	EF3030_RS08145	EF3030_RS08145	EF3030_RS08145	LacI family DNA-binding transcriptional regulator	-0.318262	Q2/Q3	-1.14964	0.356597	10	0.17104	0.507418	EF3030_SN_OD_10	EF3030_SN_OD_04	EF3030_SN_OD_10/EF3030_SN_OD_04	rots	median	none	none	1.5	0.05	1.24683	down	-1.24683	Cohen's d	-0.656874	0.450191	-1.18747	-0.126277	medium	3682.97	Q2	5742.57	Q3
EF3030_RS08150	EF3030_RS08150	EF3030_RS08150	EF3030_RS08150	EF3030_RS08150	hydroxymethylglutaryl-CoA reductase, degradative	-0.35703	Q4/Q5	-1.3108	0.2799	14	0.0385029	0.168702	EF3030_SN_OD_10	EF3030_SN_OD_04	EF3030_SN_OD_10/EF3030_SN_OD_04	rots	median	none	none	1.5	0.05	1.28079	down	-1.28079	Cohen's d	-0.57386	0.779748	-1.01681	-0.130911	medium	7779.3	Q4	13413.4	Q5
EF3030_RS08155	EF3030_RS08155	EF3030_RS08155	EF3030_RS08155	EF3030_RS08155	hydroxymethylglutaryl-CoA synthase	-0.0763215	Q7/Q7	-0.291554	0.799827	14	0.994526	1	EF3030_SN_OD_10	EF3030_SN_OD_04	EF3030_SN_OD_10/EF3030_SN_OD_04	rots	median	none	none	1.5	0.05	1.05433	down	-1.05433	Cohen's d	-0.120737	0.331488	-0.555238	0.313763	negligible	45425.7	Q7	47310.1	Q7
EF3030_RS08175	EF3030_RS08175	EF3030_RS08175	EF3030_RS08175	EF3030_RS08175	threonine/serine exporter ThrE family protein	-0.110754	Q2/Q2	-0.347298	0.778381	5	0.924128	1	EF3030_SN_OD_10	EF3030_SN_OD_04	EF3030_SN_OD_10/EF3030_SN_OD_04	rots	median	none	none	1.5	0.05	1.07979	down	-1.07979	Cohen's d	-0.503716	0.29111	-1.26346	0.256025	medium	3312.8	Q2	3216	Q2
EF3030_RS08185	EF3030_RS08185	EF3030_RS08185	EF3030_RS08185	EF3030_RS08185	Stp1/IreP family PP2C-type Ser/Thr phosphatase	0.134116	Q9/Q9	0.395099	0.746917	14	0.978032	1	EF3030_SN_OD_10	EF3030_SN_OD_04	EF3030_SN_OD_10/EF3030_SN_OD_04	rots	median	none	none	1.5	0.05	1.09742	up	1.09742	Cohen's d	0.496061	0.231257	0.0553305	0.936792	small	254597	Q9	238196	Q9
EF3030_RS08200	EF3030_RS08200	EF3030_RS08200	EF3030_RS08200	EF3030_RS08200	primosomal protein N'	-0.243328	Q3/Q3	-0.981969	0.396095	37	0.0990936	0.341669	EF3030_SN_OD_10	EF3030_SN_OD_04	EF3030_SN_OD_10/EF3030_SN_OD_04	rots	median	none	none	1.5	0.05	1.18372	down	-1.18372	Cohen's d	-0.184936	0.444751	-0.450044	0.0801728	negligible	4328.9	Q3	5016.47	Q3
EF3030_RS08215	EF3030_RS08215	EF3030_RS08215	EF3030_RS08215	EF3030_RS08215	ribonuclease Y	-0.120784	Q7/Q7	-0.925167	0.362444	28	0.0670812	0.250718	EF3030_SN_OD_10	EF3030_SN_OD_04	EF3030_SN_OD_10/EF3030_SN_OD_04	rots	median	none	none	1.5	0.05	1.08733	down	-1.08733	Cohen's d	0.0073958	0.51908	-0.297255	0.312047	negligible	67738.1	Q7	73516.7	Q7
EF3030_RS08230	EF3030_RS08230	EF3030_RS08230	EF3030_RS08230	EF3030_RS08230	nucleotidyltransferase	-0.311739	Q1/Q1	-0.729134	0.565986	12	0.680409	1	EF3030_SN_OD_10	EF3030_SN_OD_04	EF3030_SN_OD_10/EF3030_SN_OD_04	rots	median	none	none	1.5	0.05	1.2412	down	-1.2412	Cohen's d	-0.118847	0.807928	-0.589355	0.351661	negligible	756.533	Q1	962.567	Q1
EF3030_RS08235	EF3030_RS08235	EF3030_RS08235	EF3030_RS08235	EF3030_RS08235	NACHT domain-containing protein	-0.08303	Q5/Q5	-0.622473	0.578628	28	0.800906	1	EF3030_SN_OD_10	EF3030_SN_OD_04	EF3030_SN_OD_10/EF3030_SN_OD_04	rots	median	none	none	1.5	0.05	1.05924	down	-1.05924	Cohen's d	-0.0420987	0.453323	-0.346782	0.262585	negligible	13401.8	Q5	14041	Q5
EF3030_RS08240	EF3030_RS08240	EF3030_RS08240	EF3030_RS08240	EF3030_RS08240	class I SAM-dependent methyltransferase	-0.000905712	Q4/Q3	-0.126286	0.936611	8	0.999776	1	EF3030_SN_OD_10	EF3030_SN_OD_04	EF3030_SN_OD_10/EF3030_SN_OD_04	rots	median	none	none	1.5	0.05	1.00063	down	-1.00063	Cohen's d	-0.241575	0.335936	-0.824764	0.341613	small	7550.43	Q4	7282.4	Q3
EF3030_RS08250	EF3030_RS08250	EF3030_RS08250	EF3030_RS08250	EF3030_RS08250	cysteine hydrolase family protein	-0.316926	Q1/Q2	-0.607387	0.950253	2	0.981447	1	EF3030_SN_OD_10	EF3030_SN_OD_04	EF3030_SN_OD_10/EF3030_SN_OD_04	rots	median	none	none	1.5	0.05	1.24567	down	-1.24567	Cohen's d	-0.770787	0.2436	-2.10411	0.562542	medium	1253.3	Q1	1463.73	Q2
EF3030_RS08260	EF3030_RS08260	EF3030_RS08260	EF3030_RS08260	EF3030_RS08260	nicotinate-nucleotide adenylyltransferase	0.0113286	Q5/Q5	0.0197463	0.987449	12	1	1	EF3030_SN_OD_10	EF3030_SN_OD_04	EF3030_SN_OD_10/EF3030_SN_OD_04	rots	median	none	none	1.5	0.05	1.00788	up	1.00788	Cohen's d	0.054866	0.481354	-0.415316	0.525048	negligible	20425.5	Q5	21110.2	Q5
EF3030_RS08275	EF3030_RS08275	EF3030_RS08275	EF3030_RS08275	EF3030_RS08275	YqeG family HAD IIIA-type phosphatase	-0.416205	Q2/Q2	-1.14128	0.353415	7	0.205514	0.571585	EF3030_SN_OD_10	EF3030_SN_OD_04	EF3030_SN_OD_10/EF3030_SN_OD_04	rots	median	none	none	1.5	0.05	1.33441	down	-1.33441	Cohen's d	-0.745715	0.413823	-1.39075	-0.100684	medium	2149.3	Q2	2920.73	Q2
EF3030_RS08280	EF3030_RS08280	EF3030_RS08280	EF3030_RS08280	EF3030_RS08280	magnesium transporter CorA family protein	-0.148658	Q2/Q2	-0.303811	0.805239	9	0.982498	1	EF3030_SN_OD_10	EF3030_SN_OD_04	EF3030_SN_OD_10/EF3030_SN_OD_04	rots	median	none	none	1.5	0.05	1.10854	down	-1.10854	Cohen's d	-0.37137	0.796433	-0.922197	0.179458	small	1529.63	Q2	1802.27	Q2
EF3030_RS08285	EF3030_RS08285	EF3030_RS08285	EF3030_RS08285	EF3030_RS08285	mechanosensitive ion channel	-0.0445526	Q6/Q6	-0.202924	0.859145	5	0.977626	1	EF3030_SN_OD_10	EF3030_SN_OD_04	EF3030_SN_OD_10/EF3030_SN_OD_04	rots	median	none	none	1.5	0.05	1.03136	down	-1.03136	Cohen's d	-0.337928	0.31734	-1.09122	0.415364	small	25705	Q6	28484.7	Q6
EF3030_RS08300	EF3030_RS08300	EF3030_RS08300	EF3030_RS08300	EF3030_RS08300	aromatic acid exporter family protein	-0.0456678	Q3/Q2	-0.109552	0.927207	5	0.996552	1	EF3030_SN_OD_10	EF3030_SN_OD_04	EF3030_SN_OD_10/EF3030_SN_OD_04	rots	median	none	none	1.5	0.05	1.03216	down	-1.03216	Cohen's d	0.108269	0.284569	-0.640251	0.85679	negligible	3878.8	Q3	2846.6	Q2
EF3030_RS08365	EF3030_RS08365	EF3030_RS08365	EF3030_RS08365	EF3030_RS08365	glycosyltransferase family 8 protein	-0.0371925	Q6/Q6	-0.24501	0.810845	19	0.998995	1	EF3030_SN_OD_10	EF3030_SN_OD_04	EF3030_SN_OD_10/EF3030_SN_OD_04	rots	median	none	none	1.5	0.05	1.02612	down	-1.02612	Cohen's d	0.326729	0.211596	-0.0468841	0.700342	small	22068.4	Q6	23375.7	Q6
EF3030_RS08370	EF3030_RS08370	EF3030_RS08370	EF3030_RS08370	EF3030_RS08370	glycosyltransferase	0.0208772	Q3/Q3	0.179448	0.827724	13	0.997078	1	EF3030_SN_OD_10	EF3030_SN_OD_04	EF3030_SN_OD_10/EF3030_SN_OD_04	rots	median	none	none	1.5	0.05	1.01458	up	1.01458	Cohen's d	0.0467585	0.341661	-0.404328	0.497845	negligible	4004.83	Q3	5214.8	Q3
EF3030_RS08380	EF3030_RS08380	EF3030_RS08380	EF3030_RS08380	EF3030_RS08380	SP_1767 family glycosyltransferase	-0.197768	Q4/Q5	-1.08778	0.216036	33	0.000151401	0.00152905	EF3030_SN_OD_10	EF3030_SN_OD_04	EF3030_SN_OD_10/EF3030_SN_OD_04	rots	median	none	none	1.5	0.05	1.14692	down	-1.14692	Cohen's d	-0.341939	0.269814	-0.624288	-0.05959	small	11742.1	Q4	13425.5	Q5
EF3030_RS08385	EF3030_RS08385	EF3030_RS08385	EF3030_RS08385	EF3030_RS08385	sugar transferase	0.10325	Q6/Q6	0.273854	0.791915	19	0.997832	1	EF3030_SN_OD_10	EF3030_SN_OD_04	EF3030_SN_OD_10/EF3030_SN_OD_04	rots	median	none	none	1.5	0.05	1.07419	up	1.07419	Cohen's d	0.217848	0.390178	-0.154397	0.590092	small	24541.7	Q6	30049.7	Q6
EF3030_RS08400	EF3030_RS08400	EF3030_RS08400	EF3030_RS08400	EF3030_RS08400	acyltransferase	0.106554	Q3/Q3	0.374975	0.739967	12	0.964892	1	EF3030_SN_OD_10	EF3030_SN_OD_04	EF3030_SN_OD_10/EF3030_SN_OD_04	rots	median	none	none	1.5	0.05	1.07665	up	1.07665	Cohen's d	0.257593	0.707938	-0.214446	0.729632	small	6655.23	Q3	6109.73	Q3
EF3030_RS08405	EF3030_RS08405	EF3030_RS08405	EF3030_RS08405	EF3030_RS08405	glycosyltransferase	0.133435	Q6/Q5	0.683459	0.576194	28	0.793432	1	EF3030_SN_OD_10	EF3030_SN_OD_04	EF3030_SN_OD_10/EF3030_SN_OD_04	rots	median	none	none	1.5	0.05	1.0969	up	1.0969	Cohen's d	0.32058	0.566724	0.0139792	0.62718	small	22963.2	Q6	21779.1	Q5
EF3030_RS08435	EF3030_RS08435	EF3030_RS08435	EF3030_RS08435	EF3030_RS08435	MarR family transcriptional regulator	0.376702	Q1/Q1	0.600344	0.643274	4	0.733367	1	EF3030_SN_OD_10	EF3030_SN_OD_04	EF3030_SN_OD_10/EF3030_SN_OD_04	rots	median	none	none	1.5	0.05	1.29837	up	1.29837	Cohen's d	-0.261579	0.58988	-1.11185	0.588689	small	1016.63	Q1	485.8	Q1
EF3030_RS08440	EF3030_RS08440	EF3030_RS08440	EF3030_RS08440	EF3030_RS08440	DUF4649 family protein	0.266373	Q9/Q9	1.12492	0.339617	5	0.219273	0.594752	EF3030_SN_OD_10	EF3030_SN_OD_04	EF3030_SN_OD_10/EF3030_SN_OD_04	rots	median	none	none	1.5	0.05	1.20278	up	1.20278	Cohen's d	1.1667	0.290585	0.357595	1.97581	large	301956	Q9	247816	Q9
EF3030_RS08460	EF3030_RS08460	EF3030_RS08460	EF3030_RS08460	EF3030_RS08460	aquaporin	-0.577786	Q9/Q9	-4.98608	0.00540021	2	0.000672605	0.00576982	EF3030_SN_OD_10	EF3030_SN_OD_04	EF3030_SN_OD_10/EF3030_SN_OD_04	rots	median	none	none	1.5	0.05	1.49256	down	-1.49256	Cohen's d	-6.55102	0.0599313	-9.79638	-3.30566	large	183003	Q9	272707	Q9
EF3030_RS08465	EF3030_RS08465	EF3030_RS08465	EF3030_RS08465	EF3030_RS08465	DUF2785 domain-containing protein	0.0637606	Q1/Q1	0.0369984	0.975576	7	0.999988	1	EF3030_SN_OD_10	EF3030_SN_OD_04	EF3030_SN_OD_10/EF3030_SN_OD_04	rots	median	none	none	1.5	0.05	1.04519	up	1.04519	Cohen's d	0.172843	0.586027	-0.452037	0.797724	negligible	618.467	Q1	941.067	Q1
EF3030_RS08480	EF3030_RS08480	EF3030_RS08480	EF3030_RS08480	EF3030_RS08480	metalloregulator ArsR/SmtB family transcription factor	-0.0408794	Q2/Q2	-0.187492	0.94935	8	0.999915	1	EF3030_SN_OD_10	EF3030_SN_OD_04	EF3030_SN_OD_10/EF3030_SN_OD_04	rots	median	none	none	1.5	0.05	1.02874	down	-1.02874	Cohen's d	-0.234245	0.512843	-0.817307	0.348817	small	3092.43	Q2	1499.43	Q2
EF3030_RS08490	EF3030_RS08490	EF3030_RS08490	EF3030_RS08490	EF3030_RS08490	16S rRNA (uracil(1498)-N(3))-methyltransferase	-0.151889	Q6/Q6	-0.787346	0.516458	18	0.556318	1	EF3030_SN_OD_10	EF3030_SN_OD_04	EF3030_SN_OD_10/EF3030_SN_OD_04	rots	median	none	none	1.5	0.05	1.11102	down	-1.11102	Cohen's d	-0.160456	0.370131	-0.54262	0.221709	negligible	23215	Q6	24323.9	Q6
EF3030_RS08500	EF3030_RS08500	EF3030_RS08500	EF3030_RS08500	EF3030_RS08500	AbiH family protein	0.16157	Q6/Q6	1.09302	0.353293	16	0.111385	0.373912	EF3030_SN_OD_10	EF3030_SN_OD_04	EF3030_SN_OD_10/EF3030_SN_OD_04	rots	median	none	none	1.5	0.05	1.1185	up	1.1185	Cohen's d	0.387323	0.491448	-0.0217532	0.796398	small	28484.6	Q6	26421.9	Q6
EF3030_RS08505	EF3030_RS08505	EF3030_RS08505	EF3030_RS08505	EF3030_RS08505	S8 family peptidase	0.154435	Q7/Q6	0.728913	0.516657	37	0.58085	1	EF3030_SN_OD_10	EF3030_SN_OD_04	EF3030_SN_OD_10/EF3030_SN_OD_04	rots	median	none	none	1.5	0.05	1.11299	up	1.11299	Cohen's d	0.147524	0.380648	-0.117379	0.412427	negligible	42514.2	Q7	39186.7	Q6
EF3030_RS08510	EF3030_RS08510	EF3030_RS08510	EF3030_RS08510	EF3030_RS08510	ATP-binding protein	-0.100389	Q6/Q6	-0.657457	0.528805	18	0.597947	1	EF3030_SN_OD_10	EF3030_SN_OD_04	EF3030_SN_OD_10/EF3030_SN_OD_04	rots	median	none	none	1.5	0.05	1.07206	down	-1.07206	Cohen's d	-0.498837	0.570139	-0.886277	-0.111398	small	25988.5	Q6	28860	Q6
EF3030_RS08520	EF3030_RS08520	EF3030_RS08520	EF3030_RS08520	EF3030_RS08520	site-2 protease family protein	0.0175501	Q2/Q2	0.0418016	0.971657	9	0.999998	1	EF3030_SN_OD_10	EF3030_SN_OD_04	EF3030_SN_OD_10/EF3030_SN_OD_04	rots	median	none	none	1.5	0.05	1.01224	up	1.01224	Cohen's d	0.0500725	0.673874	-0.496153	0.596298	negligible	2611	Q2	2610.63	Q2
EF3030_RS08525	EF3030_RS08525	EF3030_RS08525	EF3030_RS08525	EF3030_RS08525	DUF3013 family protein	0.00519569	Q5/Q5	0.405855	0.688792	4	0.798153	1	EF3030_SN_OD_10	EF3030_SN_OD_04	EF3030_SN_OD_10/EF3030_SN_OD_04	rots	median	none	none	1.5	0.05	1.00361	up	1.00361	Cohen's d	0.486669	0.329382	-0.372427	1.34577	small	18674.7	Q5	17894.5	Q5
EF3030_RS08560	EF3030_RS08560	EF3030_RS08560	EF3030_RS08560	EF3030_RS08560	replication-associated recombination protein A	-0.41516	Q3/Q3	-1.52919	0.166388	19	0.000346832	0.00322803	EF3030_SN_OD_10	EF3030_SN_OD_04	EF3030_SN_OD_10/EF3030_SN_OD_04	rots	median	none	none	1.5	0.05	1.33345	down	-1.33345	Cohen's d	-0.506275	0.360298	-0.883318	-0.129231	medium	5633.2	Q3	7443.93	Q3
EF3030_RS08575	EF3030_RS08575	EF3030_RS08575	EF3030_RS08575	EF3030_RS08575	glycoside hydrolase family 32 protein	-0.188532	Q2/Q2	-0.48773	0.69881	10	0.910763	1	EF3030_SN_OD_10	EF3030_SN_OD_04	EF3030_SN_OD_10/EF3030_SN_OD_04	rots	median	none	none	1.5	0.05	1.1396	down	-1.1396	Cohen's d	0.0967756	0.700775	-0.420368	0.613919	negligible	3230.53	Q2	3498.3	Q2
EF3030_RS08580	EF3030_RS08580	EF3030_RS08580	EF3030_RS08580	EF3030_RS08580	ABC transporter substrate-binding protein	-0.187052	Q4/Q5	-0.450394	0.714084	29	0.992752	1	EF3030_SN_OD_10	EF3030_SN_OD_04	EF3030_SN_OD_10/EF3030_SN_OD_04	rots	median	none	none	1.5	0.05	1.13844	down	-1.13844	Cohen's d	-0.249682	0.547914	-0.550121	0.0507562	small	11555.1	Q4	13084.4	Q5
EF3030_RS08595	EF3030_RS08595	EF3030_RS08595	EF3030_RS08595	EF3030_RS08595	LacI family DNA-binding transcriptional regulator	0.192113	Q4/Q3	0.412627	0.745676	10	0.955923	1	EF3030_SN_OD_10	EF3030_SN_OD_04	EF3030_SN_OD_10/EF3030_SN_OD_04	rots	median	none	none	1.5	0.05	1.14244	up	1.14244	Cohen's d	0.165418	0.703756	-0.352306	0.683143	negligible	8143.63	Q4	3971.77	Q3
EF3030_RS08620	EF3030_RS08620	EF3030_RS08620	EF3030_RS08620	EF3030_RS08620	Asp23/Gls24 family envelope stress response protein	0.260365	Q10/Q10	0.872283	0.463239	22	0.363446	0.837307	EF3030_SN_OD_10	EF3030_SN_OD_04	EF3030_SN_OD_10/EF3030_SN_OD_04	rots	median	none	none	1.5	0.05	1.19778	up	1.19778	Cohen's d	0.50591	0.709046	0.156052	0.855767	medium	1.92782e+06	Q10	1.62383e+06	Q10
EF3030_RS08645	EF3030_RS08645	EF3030_RS08645	EF3030_RS08645	EF3030_RS08645	formylglycine-generating enzyme family protein	0.0996918	Q3/Q3	0.600145	0.558114	6	0.617064	1	EF3030_SN_OD_10	EF3030_SN_OD_04	EF3030_SN_OD_10/EF3030_SN_OD_04	rots	median	none	none	1.5	0.05	1.07154	up	1.07154	Cohen's d	-0.102263	0.618662	-0.78012	0.575594	negligible	5572.03	Q3	5128.7	Q3
EF3030_RS08650	EF3030_RS08650	EF3030_RS08650	EF3030_RS08650	EF3030_RS08650	arylsulfatase	0.129929	Q4/Q4	0.702238	0.568733	23	0.748464	1	EF3030_SN_OD_10	EF3030_SN_OD_04	EF3030_SN_OD_10/EF3030_SN_OD_04	rots	median	none	none	1.5	0.05	1.09424	up	1.09424	Cohen's d	0.393288	0.340065	0.0533662	0.733209	small	10203.2	Q4	8913.73	Q4
EF3030_RS08655	EF3030_RS08655	EF3030_RS08655	EF3030_RS08655	EF3030_RS08655	PTS sugar transporter subunit IIC	0.134636	Q1/Q1	0.580217	0.709517	2	0.758739	1	EF3030_SN_OD_10	EF3030_SN_OD_04	EF3030_SN_OD_10/EF3030_SN_OD_04	rots	median	none	none	1.5	0.05	1.09782	up	1.09782	Cohen's d	0.157986	0.375703	-1.13044	1.44641	negligible	250.8	Q1	0	Q1
EF3030_RS08665	EF3030_RS08665	EF3030_RS08665	EF3030_RS08665	EF3030_RS08665	PTS sugar transporter subunit IIB	0.24348	Q4/Q3	0.582639	0.666191	6	0.808921	1	EF3030_SN_OD_10	EF3030_SN_OD_04	EF3030_SN_OD_10/EF3030_SN_OD_04	rots	median	none	none	1.5	0.05	1.18385	up	1.18385	Cohen's d	0.373695	0.351422	-0.309607	1.057	small	8315.87	Q4	5039.33	Q3
EF3030_RS08670	EF3030_RS08670	EF3030_RS08670	EF3030_RS08670	EF3030_RS08670	PEP phosphonomutase	0.666511	Q1/Q1	1.44148	0.261558	7	0.0817187	0.29238	EF3030_SN_OD_10	EF3030_SN_OD_04	EF3030_SN_OD_10/EF3030_SN_OD_04	rots	median	none	none	1.5	0.05	1.58723	up	1.58723	Cohen's d	0.470656	0.906107	-0.161638	1.10295	small	1230.5	Q1	643.2	Q1
EF3030_RS08680	EF3030_RS08680	EF3030_RS08680	EF3030_RS08680	EF3030_RS08680	ROK family transcriptional regulator	0.446934	Q3/Q2	0.933778	0.451063	14	0.354311	0.821724	EF3030_SN_OD_10	EF3030_SN_OD_04	EF3030_SN_OD_10/EF3030_SN_OD_04	rots	median	none	none	1.5	0.05	1.36314	up	1.36314	Cohen's d	0.533985	0.477064	0.092212	0.975759	medium	5142.53	Q3	3542.67	Q2
EF3030_RS08720	EF3030_RS08720	EF3030_RS08720	EF3030_RS08720	EF3030_RS08720	phosphoribosylanthranilate isomerase	0.0695298	Q5/Q5	0.326827	0.775652	5	0.921671	1	EF3030_SN_OD_10	EF3030_SN_OD_04	EF3030_SN_OD_10/EF3030_SN_OD_04	rots	median	none	none	1.5	0.05	1.04937	up	1.04937	Cohen's d	-0.195005	0.291642	-0.944753	0.554743	negligible	15643.8	Q5	14362.4	Q5
EF3030_RS08735	EF3030_RS08735	EF3030_RS08735	EF3030_RS08735	EF3030_RS08735	aminodeoxychorismate/anthranilate synthase component II	0.381981	Q5/Q5	1.93445	0.093979	7	0.00216132	0.0152316	EF3030_SN_OD_10	EF3030_SN_OD_04	EF3030_SN_OD_10/EF3030_SN_OD_04	rots	median	none	none	1.5	0.05	1.30313	up	1.30313	Cohen's d	0.765393	0.288317	0.119242	1.41154	medium	17049.6	Q5	13193.3	Q5
EF3030_RS08750	EF3030_RS08750	EF3030_RS08750	EF3030_RS08750	EF3030_RS08750	LacI family DNA-binding transcriptional regulator	-0.0174922	Q3/Q3	-0.0626078	0.956995	10	0.999994	1	EF3030_SN_OD_10	EF3030_SN_OD_04	EF3030_SN_OD_10/EF3030_SN_OD_04	rots	median	none	none	1.5	0.05	1.0122	down	-1.0122	Cohen's d	0.31108	0.666067	-0.208878	0.831037	small	6551.63	Q3	6061.67	Q3
EF3030_RS08770	EF3030_RS08770	EF3030_RS08770	EF3030_RS08770	EF3030_RS08770	ABC transporter ATP-binding protein	-0.570656	Q3/Q5	-1.99759	0.196069	6	0.0412352	0.177996	EF3030_SN_OD_10	EF3030_SN_OD_04	EF3030_SN_OD_10/EF3030_SN_OD_04	rots	median	none	none	1.5	0.05	1.4852	down	-1.4852	Cohen's d	-0.776631	0.581204	-1.47912	-0.0741435	medium	5803.4	Q3	19739	Q5
EF3030_RS08775	EF3030_RS08775	EF3030_RS08775	EF3030_RS08775	EF3030_RS08775	extracellular solute-binding protein	0.627054	Q2/Q1	0.530377	0.666994	8	0.842265	1	EF3030_SN_OD_10	EF3030_SN_OD_04	EF3030_SN_OD_10/EF3030_SN_OD_04	rots	median	none	none	1.5	0.05	1.54441	up	1.54441	Cohen's d	0.52196	0.585471	-0.0689245	1.11284	medium	1659.1	Q2	926.967	Q1
EF3030_RS08780	EF3030_RS08780	EF3030_RS08780	EF3030_RS08780	EF3030_RS08780	DUF1868 domain-containing protein	-0.27354	Q5/Q5	-0.74318	0.559821	9	0.644442	1	EF3030_SN_OD_10	EF3030_SN_OD_04	EF3030_SN_OD_10/EF3030_SN_OD_04	rots	median	none	none	1.5	0.05	1.20877	down	-1.20877	Cohen's d	-0.472802	0.400098	-1.02652	0.0809155	small	16752.7	Q5	17808.6	Q5
EF3030_RS08805	EF3030_RS08805	EF3030_RS08805	EF3030_RS08805	EF3030_RS08805	DegT/DnrJ/EryC1/StrS aminotransferase family protein	-0.0268709	Q8/Q8	-0.0999971	0.931112	27	1	1	EF3030_SN_OD_10	EF3030_SN_OD_04	EF3030_SN_OD_10/EF3030_SN_OD_04	rots	median	none	none	1.5	0.05	1.0188	down	-1.0188	Cohen's d	0.15489	0.331727	-0.155901	0.46568	negligible	115124	Q8	116294	Q8
EF3030_RS08810	EF3030_RS08810	EF3030_RS08810	EF3030_RS08810	EF3030_RS08810	sugar transferase	-0.309421	Q3/Q3	-1.52776	0.235618	10	0.0315937	0.142946	EF3030_SN_OD_10	EF3030_SN_OD_04	EF3030_SN_OD_10/EF3030_SN_OD_04	rots	median	none	none	1.5	0.05	1.23921	down	-1.23921	Cohen's d	-0.982845	0.298996	-1.53	-0.435689	large	4238.3	Q3	5071.53	Q3
EF3030_RS08820	EF3030_RS08820	EF3030_RS08820	EF3030_RS08820	EF3030_RS08820	ABC transporter ATP-binding protein	-0.285946	Q4/Q4	-1.29083	0.243596	25	0.00263238	0.0177655	EF3030_SN_OD_10	EF3030_SN_OD_04	EF3030_SN_OD_10/EF3030_SN_OD_04	rots	median	none	none	1.5	0.05	1.21921	down	-1.21921	Cohen's d	-0.266579	0.334523	-0.590709	0.0575502	small	9022.9	Q4	10967.4	Q4
EF3030_RS08825	EF3030_RS08825	EF3030_RS08825	EF3030_RS08825	EF3030_RS08825	ABC transporter ATP-binding protein	-0.297043	Q4/Q4	-2.0569	0.0669638	14	3.49457e-06	5.92413e-05	EF3030_SN_OD_10	EF3030_SN_OD_04	EF3030_SN_OD_10/EF3030_SN_OD_04	rots	median	none	none	1.5	0.05	1.22862	down	-1.22862	Cohen's d	-0.766617	0.262564	-1.21638	-0.31685	medium	7616.7	Q4	9399	Q4
EF3030_RS08845	EF3030_RS08845	EF3030_RS08845	EF3030_RS08845	EF3030_RS08845	exodeoxyribonuclease III	0.137416	Q8/Q8	0.524836	0.667911	18	0.931666	1	EF3030_SN_OD_10	EF3030_SN_OD_04	EF3030_SN_OD_10/EF3030_SN_OD_04	rots	median	none	none	1.5	0.05	1.09993	up	1.09993	Cohen's d	0.355885	0.543653	-0.0286742	0.740445	small	96003.6	Q8	95411.5	Q8
EF3030_RS08860	EF3030_RS08860	EF3030_RS08860	EF3030_RS08860	EF3030_RS08860	xanthine phosphoribosyltransferase	0.121624	Q9/Q9	0.875048	0.287173	14	0.0442397	0.186936	EF3030_SN_OD_10	EF3030_SN_OD_04	EF3030_SN_OD_10/EF3030_SN_OD_04	rots	median	none	none	1.5	0.05	1.08796	up	1.08796	Cohen's d	-0.0822268	0.458374	-0.516515	0.352062	negligible	262326	Q9	232610	Q9
EF3030_RS08870	EF3030_RS08870	EF3030_RS08870	EF3030_RS08870	EF3030_RS08870	DpnD/PcfM family protein	-0.202396	Q4/Q4	-0.960043	0.425049	8	0.329996	0.791101	EF3030_SN_OD_10	EF3030_SN_OD_04	EF3030_SN_OD_10/EF3030_SN_OD_04	rots	median	none	none	1.5	0.05	1.15061	down	-1.15061	Cohen's d	-0.383044	0.433504	-0.969422	0.203333	small	7301.3	Q4	7965.3	Q4
EF3030_RS08875	EF3030_RS08875	EF3030_RS08875	EF3030_RS08875	EF3030_RS08875	type-2 restriction enzyme DpnI	0.451973	Q1/Q1	0.725859	0.570523	7	0.651237	1	EF3030_SN_OD_10	EF3030_SN_OD_04	EF3030_SN_OD_10/EF3030_SN_OD_04	rots	median	none	none	1.5	0.05	1.36791	up	1.36791	Cohen's d	0.505676	0.397583	-0.127931	1.13928	medium	1139.13	Q1	874.3	Q1
EF3030_RS08880	EF3030_RS08880	EF3030_RS08880	EF3030_RS08880	EF3030_RS08880	PaaI family thioesterase	-0.690697	Q2/Q2	-1.03652	0.390469	3	0.338332	0.796337	EF3030_SN_OD_10	EF3030_SN_OD_04	EF3030_SN_OD_10/EF3030_SN_OD_04	rots	median	none	none	1.5	0.05	1.61406	down	-1.61406	Cohen's d	-1.36615	0.385493	-2.47595	-0.256355	large	2206.9	Q2	2960.1	Q2
EF3030_RS08885	EF3030_RS08885	EF3030_RS08885	EF3030_RS08885	EF3030_RS08885	UDP-glucose--hexose-1-phosphate uridylyltransferase	-0.0401296	Q2/Q2	-0.175756	0.878409	12	0.999455	1	EF3030_SN_OD_10	EF3030_SN_OD_04	EF3030_SN_OD_10/EF3030_SN_OD_04	rots	median	none	none	1.5	0.05	1.02821	down	-1.02821	Cohen's d	0.0147509	0.308634	-0.455349	0.484851	negligible	2491.47	Q2	2414.93	Q2
EF3030_RS08890	EF3030_RS08890	EF3030_RS08890	EF3030_RS08890	EF3030_RS08890	galactokinase	-0.250006	Q5/Q6	-1.10782	0.21616	14	0.00872768	0.051145	EF3030_SN_OD_10	EF3030_SN_OD_04	EF3030_SN_OD_10/EF3030_SN_OD_04	rots	median	none	none	1.5	0.05	1.18921	down	-1.18921	Cohen's d	-0.61858	0.225727	-1.06295	-0.174215	medium	19671.5	Q5	22946.7	Q6
EF3030_RS08900	EF3030_RS08900	EF3030_RS08900	EF3030_RS08900	EF3030_RS08900	alcohol dehydrogenase catalytic domain-containing protein	-0.325561	Q8/Q8	-1.8129	0.158442	16	0.000632623	0.00552672	EF3030_SN_OD_10	EF3030_SN_OD_04	EF3030_SN_OD_10/EF3030_SN_OD_04	rots	median	none	none	1.5	0.05	1.25315	down	-1.25315	Cohen's d	-0.926377	0.266023	-1.35286	-0.499899	large	125966	Q8	169667	Q8
EF3030_RS08905	EF3030_RS08905	EF3030_RS08905	EF3030_RS08905	EF3030_RS08905	stress response transcriptional regulator NmlR	-0.303522	Q3/Q3	-1.03264	0.417529	7	0.324424	0.783016	EF3030_SN_OD_10	EF3030_SN_OD_04	EF3030_SN_OD_10/EF3030_SN_OD_04	rots	median	none	none	1.5	0.05	1.23415	down	-1.23415	Cohen's d	-0.144669	0.785964	-0.769201	0.479864	negligible	3950.1	Q3	5744.83	Q3
EF3030_RS08925	EF3030_RS08925	EF3030_RS08925	EF3030_RS08925	EF3030_RS08925	ABC transporter permease/substrate-binding protein	0.15598	Q7/Q7	0.765366	0.505403	25	0.521762	1	EF3030_SN_OD_10	EF3030_SN_OD_04	EF3030_SN_OD_10/EF3030_SN_OD_04	rots	median	none	none	1.5	0.05	1.11418	up	1.11418	Cohen's d	0.417839	0.339538	0.0916377	0.744041	small	67559.2	Q7	62397.7	Q7
EF3030_RS08930	EF3030_RS08930	EF3030_RS08930	EF3030_RS08930	EF3030_RS08930	ABC transporter ATP-binding protein	0.151843	Q8/Q8	0.753147	0.513015	11	0.535193	1	EF3030_SN_OD_10	EF3030_SN_OD_04	EF3030_SN_OD_10/EF3030_SN_OD_04	rots	median	none	none	1.5	0.05	1.11099	up	1.11099	Cohen's d	0.198224	0.393644	-0.29479	0.691237	negligible	92764.3	Q8	87512.6	Q8
EF3030_RS08935	EF3030_RS08935	EF3030_RS08935	EF3030_RS08935	EF3030_RS08935	nuclear transport factor 2 family protein	0.403467	Q6/Q6	1.88755	0.133128	7	0.00785595	0.046612	EF3030_SN_OD_10	EF3030_SN_OD_04	EF3030_SN_OD_10/EF3030_SN_OD_04	rots	median	none	none	1.5	0.05	1.32268	up	1.32268	Cohen's d	0.86912	0.304774	0.216621	1.52162	large	30337.2	Q6	22045	Q6
EF3030_RS08940	EF3030_RS08940	EF3030_RS08940	EF3030_RS08940	EF3030_RS08940	MarR family transcriptional regulator	0.289391	Q4/Q4	1.74712	0.117361	5	0.0134528	0.0712147	EF3030_SN_OD_10	EF3030_SN_OD_04	EF3030_SN_OD_10/EF3030_SN_OD_04	rots	median	none	none	1.5	0.05	1.22212	up	1.22212	Cohen's d	1.59593	0.108663	0.737101	2.45475	large	11784.8	Q4	9868.9	Q4
EF3030_RS08945	EF3030_RS08945	EF3030_RS08945	EF3030_RS08945	EF3030_RS08945	bacteriocin immunity protein	-0.155324	Q1/Q1	-0.416651	0.735079	5	0.880125	1	EF3030_SN_OD_10	EF3030_SN_OD_04	EF3030_SN_OD_10/EF3030_SN_OD_04	rots	median	none	none	1.5	0.05	1.11367	down	-1.11367	Cohen's d	0.0158851	0.62344	-0.732099	0.763869	negligible	413.933	Q1	457.6	Q1
EF3030_RS08980	EF3030_RS08980	EF3030_RS08980	EF3030_RS08980	EF3030_RS08980	ATP-binding cassette domain-containing protein	0.14629	Q1/Q1	0.272991	0.826837	8	0.985424	1	EF3030_SN_OD_10	EF3030_SN_OD_04	EF3030_SN_OD_10/EF3030_SN_OD_04	rots	median	none	none	1.5	0.05	1.10672	up	1.10672	Cohen's d	0.489966	0.697661	-0.0997607	1.07969	small	1049.87	Q1	1234.57	Q1
EF3030_RS08985	EF3030_RS08985	EF3030_RS08985	EF3030_RS08985	EF3030_RS08985	siderophore ABC transporter substrate-binding protein	-0.0967087	Q8/Q8	-0.536133	0.59944	17	0.799713	1	EF3030_SN_OD_10	EF3030_SN_OD_04	EF3030_SN_OD_10/EF3030_SN_OD_04	rots	median	none	none	1.5	0.05	1.06933	down	-1.06933	Cohen's d	-0.485522	0.13526	-0.884154	-0.0868911	small	144911	Q8	155487	Q8
EF3030_RS08995	EF3030_RS08995	EF3030_RS08995	EF3030_RS08995	EF3030_RS08995	pseudouridine synthase	0.0890138	Q8/Q8	0.436401	0.614516	15	0.819688	1	EF3030_SN_OD_10	EF3030_SN_OD_04	EF3030_SN_OD_10/EF3030_SN_OD_04	rots	median	none	none	1.5	0.05	1.06364	up	1.06364	Cohen's d	0.150892	0.251156	-0.268661	0.570446	negligible	87425.5	Q8	84072.3	Q8
EF3030_RS09005	EF3030_RS09005	EF3030_RS09005	EF3030_RS09005	EF3030_RS09005	segregation/condensation protein A	-0.0232182	Q1/Q1	0.215547	0.902009	2	0.949483	1	EF3030_SN_OD_10	EF3030_SN_OD_04	EF3030_SN_OD_10/EF3030_SN_OD_04	rots	median	none	none	1.5	0.05	1.01622	down	-1.01622	Cohen's d	-0.0651898	0.883351	-1.35195	1.22157	negligible	78.5667	Q1	53.1333	Q1
EF3030_RS09015	EF3030_RS09015	EF3030_RS09015	EF3030_RS09015	EF3030_RS09015	cyclic-di-AMP-binding protein CbpB	-0.123524	Q5/Q5	-0.606425	0.604752	8	0.731801	1	EF3030_SN_OD_10	EF3030_SN_OD_04	EF3030_SN_OD_10/EF3030_SN_OD_04	rots	median	none	none	1.5	0.05	1.08939	down	-1.08939	Cohen's d	-0.00746616	0.604626	-0.588541	0.573609	negligible	12030	Q5	13226.6	Q5
EF3030_RS09020	EF3030_RS09020	EF3030_RS09020	EF3030_RS09020	EF3030_RS09020	metallophosphoesterase	0.0178346	Q9/Q9	0.122293	0.900791	8	0.998496	1	EF3030_SN_OD_10	EF3030_SN_OD_04	EF3030_SN_OD_10/EF3030_SN_OD_04	rots	median	none	none	1.5	0.05	1.01244	up	1.01244	Cohen's d	0.538473	0.184016	-0.0530363	1.12998	medium	231098	Q9	223980	Q9
EF3030_RS09025	EF3030_RS09025	EF3030_RS09025	EF3030_RS09025	EF3030_RS09025	nucleoside-triphosphate diphosphatase	-0.135127	Q8/Q8	-0.871831	0.452979	21	0.331024	0.792231	EF3030_SN_OD_10	EF3030_SN_OD_04	EF3030_SN_OD_10/EF3030_SN_OD_04	rots	median	none	none	1.5	0.05	1.09819	down	-1.09819	Cohen's d	-0.143999	0.338197	-0.497113	0.209114	negligible	99767.8	Q8	114413	Q8
EF3030_RS09035	EF3030_RS09035	EF3030_RS09035	EF3030_RS09035	EF3030_RS09035	YneF family protein	-2.13902	Q4/Q5	-1.49288	0.243165	2	0.187999	0.538653	EF3030_SN_OD_10	EF3030_SN_OD_04	EF3030_SN_OD_10/EF3030_SN_OD_04	rots	median	none	none	1.5	0.05	4.40463	down	-4.40463	Cohen's d	-0.707386	0.948117	-2.03342	0.618653	medium	10335.9	Q4	17755.3	Q5
EF3030_RS09070	EF3030_RS09070	EF3030_RS09070	EF3030_RS09070	EF3030_RS09070	ATP-binding cassette domain-containing protein	-0.15406	Q10/Q10	-0.724898	0.541496	21	0.650081	1	EF3030_SN_OD_10	EF3030_SN_OD_04	EF3030_SN_OD_10/EF3030_SN_OD_04	rots	median	none	none	1.5	0.05	1.1127	down	-1.1127	Cohen's d	-0.223706	0.315603	-0.577464	0.130052	small	574254	Q10	635464	Q10
EF3030_RS09075	EF3030_RS09075	EF3030_RS09075	EF3030_RS09075	EF3030_RS09075	ABC transporter ATP-binding protein	-0.161965	Q9/Q9	-1.12927	0.225439	21	0.00272588	0.0183097	EF3030_SN_OD_10	EF3030_SN_OD_04	EF3030_SN_OD_10/EF3030_SN_OD_04	rots	median	none	none	1.5	0.05	1.11881	down	-1.11881	Cohen's d	-0.534548	0.37285	-0.893448	-0.175649	medium	354319	Q9	410125	Q9
EF3030_RS09080	EF3030_RS09080	EF3030_RS09080	EF3030_RS09080	EF3030_RS09080	oligopeptide ABC transporter permease OppC	-0.251354	Q9/Q9	-1.04075	0.39547	10	0.246527	0.645322	EF3030_SN_OD_10	EF3030_SN_OD_04	EF3030_SN_OD_10/EF3030_SN_OD_04	rots	median	none	none	1.5	0.05	1.19032	down	-1.19032	Cohen's d	-0.503111	0.358899	-1.02806	0.021843	medium	226589	Q9	261860	Q9
EF3030_RS09085	EF3030_RS09085	EF3030_RS09085	EF3030_RS09085	EF3030_RS09085	ABC transporter permease	-0.13636	Q9/Q9	-0.574868	0.628995	20	0.882687	1	EF3030_SN_OD_10	EF3030_SN_OD_04	EF3030_SN_OD_10/EF3030_SN_OD_04	rots	median	none	none	1.5	0.05	1.09913	down	-1.09913	Cohen's d	-0.10862	0.421617	-0.470434	0.253193	negligible	298208	Q9	336784	Q9
EF3030_RS09090	EF3030_RS09090	EF3030_RS09090	EF3030_RS09090	EF3030_RS09090	peptide ABC transporter substrate-binding protein	0.144281	Q10/Q10	0.899368	0.376966	40	0.0558503	0.220919	EF3030_SN_OD_10	EF3030_SN_OD_04	EF3030_SN_OD_10/EF3030_SN_OD_04	rots	median	none	none	1.5	0.05	1.10518	up	1.10518	Cohen's d	0.455497	0.550256	0.197896	0.713097	small	2.53012e+06	Q10	2.26569e+06	Q10
EF3030_RS09095	EF3030_RS09095	EF3030_RS09095	EF3030_RS09095	EF3030_RS09095	O-antigen ligase	-0.281692	Q2/Q3	-1.10235	0.354408	7	0.207175	0.574691	EF3030_SN_OD_10	EF3030_SN_OD_04	EF3030_SN_OD_10/EF3030_SN_OD_04	rots	median	none	none	1.5	0.05	1.21562	down	-1.21562	Cohen's d	-0.469439	0.433845	-1.10169	0.16281	small	3059	Q2	4135.23	Q3
EF3030_RS09120	EF3030_RS09120	EF3030_RS09120	EF3030_RS09120	EF3030_RS09120	extracellular solute-binding protein	0.609169	Q3/Q2	1.13084	0.354272	15	0.120304	0.393824	EF3030_SN_OD_10	EF3030_SN_OD_04	EF3030_SN_OD_10/EF3030_SN_OD_04	rots	median	none	none	1.5	0.05	1.52538	up	1.52538	Cohen's d	0.448521	0.715222	0.0243281	0.872713	small	4970.67	Q3	3592.53	Q2
EF3030_RS09125	EF3030_RS09125	EF3030_RS09125	EF3030_RS09125	EF3030_RS09125	alpha-galactosidase	0.0733476	Q1/Q1	0.07621	0.947456	9	0.999958	1	EF3030_SN_OD_10	EF3030_SN_OD_04	EF3030_SN_OD_10/EF3030_SN_OD_04	rots	median	none	none	1.5	0.05	1.05216	up	1.05216	Cohen's d	0.345128	1.14568	-0.205062	0.895319	small	308.5	Q1	251.033	Q1
EF3030_RS09130	EF3030_RS09130	EF3030_RS09130	EF3030_RS09130	EF3030_RS09130	AraC family transcriptional regulator	-2.20239	Q1/Q1	-1.17079	0.397152	2	0.36998	0.838214	EF3030_SN_OD_10	EF3030_SN_OD_04	EF3030_SN_OD_10/EF3030_SN_OD_04	rots	median	none	none	1.5	0.05	4.6024	down	-4.6024	Cohen's d	-1.25192	0.450944	-2.65871	0.154881	large	46.8667	Q1	100.233	Q1
EF3030_RS09265	EF3030_RS09265	EF3030_RS09265	EF3030_RS09265	EF3030_RS09265	DUF402 domain-containing protein	0.00294172	Q5/Q5	0.0142363	0.989884	11	1	1	EF3030_SN_OD_10	EF3030_SN_OD_04	EF3030_SN_OD_10/EF3030_SN_OD_04	rots	median	none	none	1.5	0.05	1.00204	up	1.00204	Cohen's d	0.0786897	0.355313	-0.413308	0.570687	negligible	14157.1	Q5	14031.7	Q5
EF3030_RS09295	EF3030_RS09295	EF3030_RS09295	EF3030_RS09295	EF3030_RS09295	single-stranded DNA-binding protein	2.76706	Q2/Q1	0.745319	0.560166	3	0.589813	1	EF3030_SN_OD_10	EF3030_SN_OD_04	EF3030_SN_OD_10/EF3030_SN_OD_04	rots	median	none	none	1.5	0.05	6.80721	up	6.80721	Cohen's d	0.646804	0.82996	-0.378326	1.67193	medium	1539.07	Q2	189.867	Q1
EF3030_RS09300	EF3030_RS09300	EF3030_RS09300	EF3030_RS09300	EF3030_RS09300	SDR family NAD(P)-dependent oxidoreductase	-0.228808	Q4/Q4	-0.84502	0.497588	8	0.494385	1	EF3030_SN_OD_10	EF3030_SN_OD_04	EF3030_SN_OD_10/EF3030_SN_OD_04	rots	median	none	none	1.5	0.05	1.17187	down	-1.17187	Cohen's d	-0.201084	0.504419	-0.783623	0.381456	small	9347	Q4	10421.1	Q4
EF3030_RS09305	EF3030_RS09305	EF3030_RS09305	EF3030_RS09305	EF3030_RS09305	DUF4479 and tRNA-binding domain-containing protein	-0.125576	Q8/Q8	-0.942644	0.33877	13	0.111596	0.373912	EF3030_SN_OD_10	EF3030_SN_OD_04	EF3030_SN_OD_10/EF3030_SN_OD_04	rots	median	none	none	1.5	0.05	1.09094	down	-1.09094	Cohen's d	-0.365113	0.626626	-0.81988	0.0896542	small	154762	Q8	170636	Q8
EF3030_RS09310	EF3030_RS09310	EF3030_RS09310	EF3030_RS09310	EF3030_RS09310	thioredoxin family protein	0.748798	Q2/Q2	0.947529	0.455372	5	0.416767	0.917273	EF3030_SN_OD_10	EF3030_SN_OD_04	EF3030_SN_OD_10/EF3030_SN_OD_04	rots	median	none	none	1.5	0.05	1.68039	up	1.68039	Cohen's d	0.547785	1.03111	-0.214086	1.30966	medium	3603.07	Q2	2329.4	Q2
EF3030_RS09325	EF3030_RS09325	EF3030_RS09325	EF3030_RS09325	EF3030_RS09325	membrane protein	-0.223818	Q5/Q4	-0.606186	0.634566	5	0.740393	1	EF3030_SN_OD_10	EF3030_SN_OD_04	EF3030_SN_OD_10/EF3030_SN_OD_04	rots	median	none	none	1.5	0.05	1.16782	down	-1.16782	Cohen's d	-0.56851	0.314391	-1.33144	0.194422	medium	12697.5	Q5	12335.5	Q4
EF3030_RS09330	EF3030_RS09330	EF3030_RS09330	EF3030_RS09330	EF3030_RS09330	LytTR family DNA-binding domain-containing protein	0.148824	Q5/Q4	0.0528433	0.973991	4	0.999424	1	EF3030_SN_OD_10	EF3030_SN_OD_04	EF3030_SN_OD_10/EF3030_SN_OD_04	rots	median	none	none	1.5	0.05	1.10867	up	1.10867	Cohen's d	0.286964	0.571501	-0.564037	1.13797	small	13614.4	Q5	9498.73	Q4
EF3030_RS09340	EF3030_RS09340	EF3030_RS09340	EF3030_RS09340	EF3030_RS09340	DUF2200 domain-containing protein	-0.407387	Q1/Q1	-0.782025	0.535484	4	0.560088	1	EF3030_SN_OD_10	EF3030_SN_OD_04	EF3030_SN_OD_10/EF3030_SN_OD_04	rots	median	none	none	1.5	0.05	1.32628	down	-1.32628	Cohen's d	-0.279335	0.693615	-1.13011	0.571439	small	337.533	Q1	461.567	Q1
EF3030_RS09360	EF3030_RS09360	EF3030_RS09360	EF3030_RS09360	EF3030_RS09360	YebC/PmpR family DNA-binding transcriptional regulator	0.00248761	Q10/Q10	-0.00776525	0.992015	12	1	1	EF3030_SN_OD_10	EF3030_SN_OD_04	EF3030_SN_OD_10/EF3030_SN_OD_04	rots	median	none	none	1.5	0.05	1.00173	up	1.00173	Cohen's d	0.375166	0.342709	-0.0990444	0.849377	small	613292	Q10	607603	Q10
EF3030_RS09375	EF3030_RS09375	EF3030_RS09375	EF3030_RS09375	EF3030_RS09375	hypothetical protein	0.294263	Q8/Q8	1.71096	0.0984829	10	0.000474048	0.00429964	EF3030_SN_OD_10	EF3030_SN_OD_04	EF3030_SN_OD_10/EF3030_SN_OD_04	rots	median	none	none	1.5	0.05	1.22626	up	1.22626	Cohen's d	0.685305	0.278175	0.153509	1.2171	medium	121841	Q8	98225.7	Q8
EF3030_RS09380	EF3030_RS09380	EF3030_RS09380	EF3030_RS09380	EF3030_RS09380	hypothetical protein	0.220857	Q8/Q7	2.025	0.0685286	7	0.000652047	0.00563543	EF3030_SN_OD_10	EF3030_SN_OD_04	EF3030_SN_OD_10/EF3030_SN_OD_04	rots	median	none	none	1.5	0.05	1.16543	up	1.16543	Cohen's d	1.06223	0.193749	0.395977	1.72848	large	96832.1	Q8	80331.2	Q7
EF3030_RS09385	EF3030_RS09385	EF3030_RS09385	EF3030_RS09385	EF3030_RS09385	DUF4231 domain-containing protein	0.237866	Q6/Q5	0.569717	0.653462	7	0.805821	1	EF3030_SN_OD_10	EF3030_SN_OD_04	EF3030_SN_OD_10/EF3030_SN_OD_04	rots	median	none	none	1.5	0.05	1.17925	up	1.17925	Cohen's d	0.75427	0.420446	0.108755	1.39978	medium	26681.2	Q6	21734.5	Q5
EF3030_RS09455	EF3030_RS09455	EF3030_RS09455	EF3030_RS09455	EF3030_RS09455	competence/damage-inducible protein A	0.0278598	Q6/Q6	0.251617	0.74506	13	0.973028	1	EF3030_SN_OD_10	EF3030_SN_OD_04	EF3030_SN_OD_10/EF3030_SN_OD_04	rots	median	none	none	1.5	0.05	1.0195	up	1.0195	Cohen's d	0.347354	0.2777	-0.107059	0.801768	small	35568.8	Q6	33944	Q6
EF3030_RS09460	EF3030_RS09460	EF3030_RS09460	EF3030_RS09460	EF3030_RS09460	LCP family protein	0.386808	Q8/Q8	1.81021	0.162666	13	0.00207237	0.0148294	EF3030_SN_OD_10	EF3030_SN_OD_04	EF3030_SN_OD_10/EF3030_SN_OD_04	rots	median	none	none	1.5	0.05	1.3075	up	1.3075	Cohen's d	1.42782	0.20583	0.922582	1.93305	large	107426	Q8	80745.5	Q8
EF3030_RS09465	EF3030_RS09465	EF3030_RS09465	EF3030_RS09465	EF3030_RS09465	GNAT family N-acetyltransferase	-0.107696	Q4/Q4	-0.711233	0.528002	8	0.564955	1	EF3030_SN_OD_10	EF3030_SN_OD_04	EF3030_SN_OD_10/EF3030_SN_OD_04	rots	median	none	none	1.5	0.05	1.07751	down	-1.07751	Cohen's d	-0.365684	0.174222	-0.951594	0.220225	small	11655.8	Q4	12690.2	Q4
EF3030_RS09485	EF3030_RS09485	EF3030_RS09485	EF3030_RS09485	EF3030_RS09485	helix-turn-helix transcriptional regulator	0.0704821	Q3/Q3	0.464017	0.604578	16	0.804928	1	EF3030_SN_OD_10	EF3030_SN_OD_04	EF3030_SN_OD_10/EF3030_SN_OD_04	rots	median	none	none	1.5	0.05	1.05007	up	1.05007	Cohen's d	0.193616	0.292762	-0.212626	0.599858	negligible	4609.3	Q3	4535.07	Q3
EF3030_RS09495	EF3030_RS09495	EF3030_RS09495	EF3030_RS09495	EF3030_RS09495	DUF1430 domain-containing protein	-0.184823	Q1/Q1	0.661268	0.690193	4	0.800038	1	EF3030_SN_OD_10	EF3030_SN_OD_04	EF3030_SN_OD_10/EF3030_SN_OD_04	rots	median	none	none	1.5	0.05	1.13668	down	-1.13668	Cohen's d	-0.174474	0.650219	-1.02274	0.67379	negligible	325.233	Q1	224.7	Q1
EF3030_RS09500	EF3030_RS09500	EF3030_RS09500	EF3030_RS09500	EF3030_RS09500	ABC transporter ATP-binding protein	1.96458	Q2/Q2	1.14922	0.369754	6	0.249214	0.649436	EF3030_SN_OD_10	EF3030_SN_OD_04	EF3030_SN_OD_10/EF3030_SN_OD_04	rots	median	none	none	1.5	0.05	3.90299	up	3.90299	Cohen's d	0.693669	0.457702	-0.00382034	1.39116	medium	3394.33	Q2	2481.97	Q2
EF3030_RS09525	EF3030_RS09525	EF3030_RS09525	EF3030_RS09525	EF3030_RS09525	hemolysin family protein	-0.147855	Q3/Q3	-0.655228	0.599097	8	0.720453	1	EF3030_SN_OD_10	EF3030_SN_OD_04	EF3030_SN_OD_10/EF3030_SN_OD_04	rots	median	none	none	1.5	0.05	1.10792	down	-1.10792	Cohen's d	-0.585792	0.193327	-1.1792	0.00761227	medium	6448.5	Q3	7222.8	Q3
EF3030_RS09550	EF3030_RS09550	EF3030_RS09550	EF3030_RS09550	EF3030_RS09550	SepM family pheromone-processing serine protease	-0.0276458	Q8/Q8	-0.185797	0.85204	15	0.999446	1	EF3030_SN_OD_10	EF3030_SN_OD_04	EF3030_SN_OD_10/EF3030_SN_OD_04	rots	median	none	none	1.5	0.05	1.01935	down	-1.01935	Cohen's d	-0.177237	0.119725	-0.597016	0.242542	negligible	102230	Q8	108097	Q8
EF3030_RS09575	EF3030_RS09575	EF3030_RS09575	EF3030_RS09575	EF3030_RS09575	Bax inhibitor-1/YccA family protein	-0.275565	Q2/Q2	-0.274815	0.863823	2	0.918264	1	EF3030_SN_OD_10	EF3030_SN_OD_04	EF3030_SN_OD_10/EF3030_SN_OD_04	rots	median	none	none	1.5	0.05	1.21047	down	-1.21047	Cohen's d	-0.449573	0.386971	-1.75214	0.852992	small	2277.03	Q2	2710.07	Q2
EF3030_RS09580	EF3030_RS09580	EF3030_RS09580	EF3030_RS09580	EF3030_RS09580	RNA methyltransferase	-0.51714	Q5/Q5	-2.50847	0.054705	9	5.12413e-05	0.000603038	EF3030_SN_OD_10	EF3030_SN_OD_04	EF3030_SN_OD_10/EF3030_SN_OD_04	rots	median	none	none	1.5	0.05	1.43112	down	-1.43112	Cohen's d	-2.0329	0.205254	-2.70547	-1.36033	large	12381.1	Q5	18193.3	Q5
EF3030_RS09600	EF3030_RS09600	EF3030_RS09600	EF3030_RS09600	EF3030_RS09600	diaminopimelate decarboxylase	0.137181	Q8/Q8	1.14437	0.225487	23	0.00183813	0.0134922	EF3030_SN_OD_10	EF3030_SN_OD_04	EF3030_SN_OD_10/EF3030_SN_OD_04	rots	median	none	none	1.5	0.05	1.09975	up	1.09975	Cohen's d	0.501682	0.447351	0.159745	0.84362	medium	118630	Q8	104923	Q8
EF3030_RS09615	EF3030_RS09615	EF3030_RS09615	EF3030_RS09615	EF3030_RS09615	3'-5' exoribonuclease YhaM family protein	0.00828275	Q7/Q7	0.033053	0.976469	22	1	1	EF3030_SN_OD_10	EF3030_SN_OD_04	EF3030_SN_OD_10/EF3030_SN_OD_04	rots	median	none	none	1.5	0.05	1.00576	up	1.00576	Cohen's d	0.0689075	0.406069	-0.275587	0.413402	negligible	68878.1	Q7	67822.4	Q7
EF3030_RS09620	EF3030_RS09620	EF3030_RS09620	EF3030_RS09620	EF3030_RS09620	DNA recombination protein RmuC	-0.182421	Q7/Q7	-0.785699	0.399422	18	0.190963	0.54509	EF3030_SN_OD_10	EF3030_SN_OD_04	EF3030_SN_OD_10/EF3030_SN_OD_04	rots	median	none	none	1.5	0.05	1.13479	down	-1.13479	Cohen's d	-0.234139	0.328363	-0.616995	0.148717	small	60927.2	Q7	62558.8	Q7
EF3030_RS09625	EF3030_RS09625	EF3030_RS09625	EF3030_RS09625	EF3030_RS09625	thiamine diphosphokinase	-0.120817	Q4/Q4	-0.543452	0.602048	14	0.783989	1	EF3030_SN_OD_10	EF3030_SN_OD_04	EF3030_SN_OD_10/EF3030_SN_OD_04	rots	median	none	none	1.5	0.05	1.08735	down	-1.08735	Cohen's d	0.0689299	0.571015	-0.365304	0.503164	negligible	8060.6	Q4	8388.17	Q4
EF3030_RS09650	EF3030_RS09650	EF3030_RS09650	EF3030_RS09650	EF3030_RS09650	ABC transporter ATP-binding protein	0.0255851	Q5/Q5	0.137854	0.899402	12	0.999823	1	EF3030_SN_OD_10	EF3030_SN_OD_04	EF3030_SN_OD_10/EF3030_SN_OD_04	rots	median	none	none	1.5	0.05	1.01789	up	1.01789	Cohen's d	0.124705	0.456805	-0.345845	0.595255	negligible	21715.2	Q5	21788.1	Q5
EF3030_RS09655	EF3030_RS09655	EF3030_RS09655	EF3030_RS09655	EF3030_RS09655	bacteriocin-associated integral membrane family protein	0.0344086	Q5/Q5	0.149542	0.896365	23	0.999999	1	EF3030_SN_OD_10	EF3030_SN_OD_04	EF3030_SN_OD_10/EF3030_SN_OD_04	rots	median	none	none	1.5	0.05	1.02414	up	1.02414	Cohen's d	0.320444	0.581791	-0.0183926	0.65928	small	21889.2	Q5	20017.3	Q5
EF3030_RS09670	EF3030_RS09670	EF3030_RS09670	EF3030_RS09670	EF3030_RS09670	TatD family hydrolase	-0.21456	Q6/Q7	-0.82319	0.49087	11	0.475297	0.999739	EF3030_SN_OD_10	EF3030_SN_OD_04	EF3030_SN_OD_10/EF3030_SN_OD_04	rots	median	none	none	1.5	0.05	1.16035	down	-1.16035	Cohen's d	-0.245231	0.291357	-0.738883	0.248421	small	34601.9	Q6	42579.9	Q7
EF3030_RS09690	EF3030_RS09690	EF3030_RS09690	EF3030_RS09690	EF3030_RS09690	pyridoxal phosphate-dependent aminotransferase	-0.185969	Q8/Q8	-1.47535	0.1358	17	0.000135345	0.00139661	EF3030_SN_OD_10	EF3030_SN_OD_04	EF3030_SN_OD_10/EF3030_SN_OD_04	rots	median	none	none	1.5	0.05	1.13758	down	-1.13758	Cohen's d	-0.664627	0.232001	-1.06821	-0.261041	medium	126056	Q8	149363	Q8
EF3030_RS09700	EF3030_RS09700	EF3030_RS09700	EF3030_RS09700	EF3030_RS09700	universal stress protein	0.0432461	Q6/Q6	0.132008	0.91173	8	0.99908	1	EF3030_SN_OD_10	EF3030_SN_OD_04	EF3030_SN_OD_10/EF3030_SN_OD_04	rots	median	none	none	1.5	0.05	1.03043	up	1.03043	Cohen's d	-0.0890701	0.421521	-0.670431	0.492291	negligible	33571.1	Q6	31952.7	Q6
EF3030_RS09705	EF3030_RS09705	EF3030_RS09705	EF3030_RS09705	EF3030_RS09705	Cof-type HAD-IIB family hydrolase	-0.193552	Q6/Q6	-0.71723	0.530972	19	0.6079	1	EF3030_SN_OD_10	EF3030_SN_OD_04	EF3030_SN_OD_10/EF3030_SN_OD_04	rots	median	none	none	1.5	0.05	1.14358	down	-1.14358	Cohen's d	-0.31478	0.323956	-0.688217	0.0586562	small	36766.5	Q6	41111.7	Q6
EF3030_RS09710	EF3030_RS09710	EF3030_RS09710	EF3030_RS09710	EF3030_RS09710	asparaginase	-0.0299667	Q5/Q5	-0.17811	0.866029	10	0.997779	1	EF3030_SN_OD_10	EF3030_SN_OD_04	EF3030_SN_OD_10/EF3030_SN_OD_04	rots	median	none	none	1.5	0.05	1.02099	down	-1.02099	Cohen's d	0.184961	0.364525	-0.332985	0.702906	negligible	20379.9	Q5	21819.3	Q5
EF3030_RS09720	EF3030_RS09720	EF3030_RS09720	EF3030_RS09720	EF3030_RS09720	response regulator transcription factor	0.516753	Q3/Q3	0.869846	0.482132	10	0.453865	0.967532	EF3030_SN_OD_10	EF3030_SN_OD_04	EF3030_SN_OD_10/EF3030_SN_OD_04	rots	median	none	none	1.5	0.05	1.43073	up	1.43073	Cohen's d	0.543473	0.440459	0.0171771	1.06977	medium	5085.5	Q3	3827.67	Q3
EF3030_RS09725	EF3030_RS09725	EF3030_RS09725	EF3030_RS09725	EF3030_RS09725	sensor histidine kinase	1.80323	Q1/Q1	0.255946	0.896663	2	0.945388	1	EF3030_SN_OD_10	EF3030_SN_OD_04	EF3030_SN_OD_10/EF3030_SN_OD_04	rots	median	none	none	1.5	0.05	3.49	up	3.49	Cohen's d	0.487672	1.54793	-0.817726	1.79307	small	74.2	Q1	65.7333	Q1
EF3030_RS09735	EF3030_RS09735	EF3030_RS09735	EF3030_RS09735	EF3030_RS09735	ABC transporter ATP-binding protein	0.33112	Q3/Q3	1.05217	0.360291	13	0.147302	0.452066	EF3030_SN_OD_10	EF3030_SN_OD_04	EF3030_SN_OD_10/EF3030_SN_OD_04	rots	median	none	none	1.5	0.05	1.25799	up	1.25799	Cohen's d	0.863695	0.314819	0.39211	1.33528	large	5170.1	Q3	4271.8	Q3
EF3030_RS09850	EF3030_RS09850	EF3030_RS09850	EF3030_RS09850	EF3030_RS09850	RluA family pseudouridine synthase	-0.331303	Q2/Q2	-0.119305	0.922719	7	0.998969	1	EF3030_SN_OD_10	EF3030_SN_OD_04	EF3030_SN_OD_10/EF3030_SN_OD_04	rots	median	none	none	1.5	0.05	1.25815	down	-1.25815	Cohen's d	-0.292467	0.502798	-0.91951	0.334576	small	1472	Q2	1755.63	Q2
EF3030_RS09895	EF3030_RS09895	EF3030_RS09895	EF3030_RS09895	EF3030_RS09895	GntR family transcriptional regulator	-0.362112	Q3/Q4	-2.42358	0.0806012	11	8.86627e-05	0.000971198	EF3030_SN_OD_10	EF3030_SN_OD_04	EF3030_SN_OD_10/EF3030_SN_OD_04	rots	median	none	none	1.5	0.05	1.28531	down	-1.28531	Cohen's d	-0.645187	0.380253	-1.14963	-0.140747	medium	6239.97	Q3	8702.57	Q4
EF3030_RS09900	EF3030_RS09900	EF3030_RS09900	EF3030_RS09900	EF3030_RS09900	glycoside hydrolase family 1 protein	1.01153	Q3/Q2	2.04284	0.133875	20	3.5597e-05	0.000448586	EF3030_SN_OD_10	EF3030_SN_OD_04	EF3030_SN_OD_10/EF3030_SN_OD_04	rots	median	up	up	1.5	0.05	2.01605	up	2.01605	Cohen's d	1.11257	0.473126	0.72406	1.50108	large	3687.5	Q3	2108.4	Q2
EF3030_RS09905	EF3030_RS09905	EF3030_RS09905	EF3030_RS09905	EF3030_RS09905	PTS transporter subunit EIIC	0.7657	Q2/Q2	1.98958	0.136769	3	0.0510004	0.207499	EF3030_SN_OD_10	EF3030_SN_OD_04	EF3030_SN_OD_10/EF3030_SN_OD_04	rots	median	none	none	1.5	0.05	1.70019	up	1.70019	Cohen's d	0.985579	0.604883	-0.0726859	2.04384	large	3539	Q2	2029.67	Q2
EF3030_RS09910	EF3030_RS09910	EF3030_RS09910	EF3030_RS09910	EF3030_RS09910	PTS sugar transporter subunit IIB	0.539566	Q5/Q4	2.23616	0.0740883	5	0.00362821	0.0235917	EF3030_SN_OD_10	EF3030_SN_OD_04	EF3030_SN_OD_10/EF3030_SN_OD_04	rots	median	none	none	1.5	0.05	1.45354	up	1.45354	Cohen's d	1.44459	0.246414	0.604706	2.28447	large	13554.1	Q5	8768.17	Q4
EF3030_RS09915	EF3030_RS09915	EF3030_RS09915	EF3030_RS09915	EF3030_RS09915	PTS lactose/cellobiose transporter subunit IIA	0.431879	Q2/Q1	1.2445	0.227617	3	0.131843	0.419072	EF3030_SN_OD_10	EF3030_SN_OD_04	EF3030_SN_OD_10/EF3030_SN_OD_04	rots	median	none	none	1.5	0.05	1.34899	up	1.34899	Cohen's d	0.215467	0.615781	-0.786761	1.2177	small	1527.43	Q2	1060.97	Q1
EF3030_RS09925	EF3030_RS09925	EF3030_RS09925	EF3030_RS09925	EF3030_RS09925	MORN repeat-containing protein	0.407551	Q7/Q6	2.49395	0.057569	5	0.00174698	0.0128897	EF3030_SN_OD_10	EF3030_SN_OD_04	EF3030_SN_OD_10/EF3030_SN_OD_04	rots	median	none	none	1.5	0.05	1.32643	up	1.32643	Cohen's d	1.01816	0.171073	0.223199	1.81312	large	47989.1	Q7	38357.7	Q6
EF3030_RS09930	EF3030_RS09930	EF3030_RS09930	EF3030_RS09930	EF3030_RS09930	low molecular weight protein-tyrosine-phosphatase	0.295177	Q6/Q6	0.780745	0.468849	10	0.419884	0.922708	EF3030_SN_OD_10	EF3030_SN_OD_04	EF3030_SN_OD_10/EF3030_SN_OD_04	rots	median	none	none	1.5	0.05	1.22704	up	1.22704	Cohen's d	0.404005	0.496676	-0.118082	0.926092	small	34746.1	Q6	32847.4	Q6
EF3030_RS09985	EF3030_RS09985	EF3030_RS09985	EF3030_RS09985	EF3030_RS09985	hypothetical protein	0.0818939	Q1/Q1	0.120553	0.969289	4	0.999131	1	EF3030_SN_OD_10	EF3030_SN_OD_04	EF3030_SN_OD_10/EF3030_SN_OD_04	rots	median	none	none	1.5	0.05	1.05841	up	1.05841	Cohen's d	-0.19963	0.7597	-1.04839	0.649131	negligible	299.767	Q1	151.333	Q1
EF3030_RS10005	EF3030_RS10005	EF3030_RS10005	EF3030_RS10005	EF3030_RS10005	acetate kinase	-0.243853	Q10/Q10	-1.6154	0.123776	22	7.1688e-06	0.000110961	EF3030_SN_OD_10	EF3030_SN_OD_04	EF3030_SN_OD_10/EF3030_SN_OD_04	rots	median	none	none	1.5	0.05	1.18415	down	-1.18415	Cohen's d	-0.464644	0.245494	-0.813652	-0.115636	small	510344	Q10	620875	Q10
EF3030_RS10010	EF3030_RS10010	EF3030_RS10010	EF3030_RS10010	EF3030_RS10010	class I SAM-dependent methyltransferase	-0.292012	Q4/Q4	-1.26614	0.332189	8	0.15648	0.471933	EF3030_SN_OD_10	EF3030_SN_OD_04	EF3030_SN_OD_10/EF3030_SN_OD_04	rots	median	none	none	1.5	0.05	1.22435	down	-1.22435	Cohen's d	-0.908392	0.248611	-1.5187	-0.298086	large	10273.1	Q4	12593	Q4
EF3030_RS10055	EF3030_RS10055	EF3030_RS10055	EF3030_RS10055	EF3030_RS10055	DUF1033 family protein	-0.181689	Q1/Q2	-0.435105	0.728612	4	0.848842	1	EF3030_SN_OD_10	EF3030_SN_OD_04	EF3030_SN_OD_10/EF3030_SN_OD_04	rots	median	none	none	1.5	0.05	1.13421	down	-1.13421	Cohen's d	-0.446593	0.563496	-1.30374	0.410551	small	1419.97	Q1	2742.53	Q2
EF3030_RS10060	EF3030_RS10060	EF3030_RS10060	EF3030_RS10060	EF3030_RS10060	zinc-dependent alcohol dehydrogenase family protein	-0.274639	Q8/Q8	-0.987264	0.419832	21	0.227104	0.607888	EF3030_SN_OD_10	EF3030_SN_OD_04	EF3030_SN_OD_10/EF3030_SN_OD_04	rots	median	none	none	1.5	0.05	1.20969	down	-1.20969	Cohen's d	-0.463463	0.27277	-0.820822	-0.106103	small	104776	Q8	129457	Q8
EF3030_RS10070	EF3030_RS10070	EF3030_RS10070	EF3030_RS10070	EF3030_RS10070	acyltransferase family protein	0.0486732	Q6/Q6	0.432693	0.59749	14	0.773353	1	EF3030_SN_OD_10	EF3030_SN_OD_04	EF3030_SN_OD_10/EF3030_SN_OD_04	rots	median	none	none	1.5	0.05	1.03431	up	1.03431	Cohen's d	0.105617	0.336189	-0.32879	0.540025	negligible	34743.2	Q6	33277.8	Q6
EF3030_RS10080	EF3030_RS10080	EF3030_RS10080	EF3030_RS10080	EF3030_RS10080	DUF975 family protein	-0.347226	Q2/Q2	-0.555731	0.672365	2	0.715035	1	EF3030_SN_OD_10	EF3030_SN_OD_04	EF3030_SN_OD_10/EF3030_SN_OD_04	rots	median	none	none	1.5	0.05	1.27211	down	-1.27211	Cohen's d	-0.465824	0.365746	-1.76957	0.837922	small	2163.6	Q2	2198.07	Q2
EF3030_RS10100	EF3030_RS10100	EF3030_RS10100	EF3030_RS10100	EF3030_RS10100	LysM domain-containing protein	-0.426047	Q10/Q10	-1.51262	0.218035	18	0.00387678	0.0249798	EF3030_SN_OD_10	EF3030_SN_OD_04	EF3030_SN_OD_10/EF3030_SN_OD_04	rots	median	none	none	1.5	0.05	1.34355	down	-1.34355	Cohen's d	-0.674137	0.577772	-1.06638	-0.281898	medium	1.08398e+06	Q10	1.49669e+06	Q10
EF3030_RS10105	EF3030_RS10105	EF3030_RS10105	EF3030_RS10105	EF3030_RS10105	HAD family hydrolase	0.030343	Q6/Q6	0.208291	0.839308	10	0.994616	1	EF3030_SN_OD_10	EF3030_SN_OD_04	EF3030_SN_OD_10/EF3030_SN_OD_04	rots	median	none	none	1.5	0.05	1.02125	up	1.02125	Cohen's d	0.553947	0.234363	0.0272869	1.08061	medium	26017	Q6	25503.2	Q6
EF3030_RS10110	EF3030_RS10110	EF3030_RS10110	EF3030_RS10110	EF3030_RS10110	MATE family efflux transporter	-0.291674	Q1/Q1	-1.43506	0.325037	2	0.281864	0.714188	EF3030_SN_OD_10	EF3030_SN_OD_04	EF3030_SN_OD_10/EF3030_SN_OD_04	rots	median	none	none	1.5	0.05	1.22406	down	-1.22406	Cohen's d	-1.08269	0.178183	-2.46013	0.294754	large	891.467	Q1	1042.77	Q1
EF3030_RS10120	EF3030_RS10120	EF3030_RS10120	EF3030_RS10120	EF3030_RS10120	hypothetical protein	-0.0884949	Q4/Q4	-0.377885	0.711164	20	0.977653	1	EF3030_SN_OD_10	EF3030_SN_OD_04	EF3030_SN_OD_10/EF3030_SN_OD_04	rots	median	none	none	1.5	0.05	1.06326	down	-1.06326	Cohen's d	-0.303229	0.387198	-0.666847	0.0603898	small	9497.8	Q4	10111.7	Q4
EF3030_RS10205	EF3030_RS10205	EF3030_RS10205	EF3030_RS10205	EF3030_RS10205	cytidine deaminase	0.152039	Q2/Q2	0.076655	0.986429	4	0.999885	1	EF3030_SN_OD_10	EF3030_SN_OD_04	EF3030_SN_OD_10/EF3030_SN_OD_04	rots	median	none	none	1.5	0.05	1.11114	up	1.11114	Cohen's d	0.345284	0.361481	-0.507656	1.19822	small	1919.67	Q2	1765.3	Q2
EF3030_RS10215	EF3030_RS10215	EF3030_RS10215	EF3030_RS10215	EF3030_RS10215	glucose-6-phosphate isomerase	0.0701853	Q10/Q10	0.245023	0.836669	30	0.999991	1	EF3030_SN_OD_10	EF3030_SN_OD_04	EF3030_SN_OD_10/EF3030_SN_OD_04	rots	median	none	none	1.5	0.05	1.04985	up	1.04985	Cohen's d	0.312933	0.619966	0.0169642	0.608903	small	1.03686e+06	Q10	1.03094e+06	Q10
EF3030_RS10225	EF3030_RS10225	EF3030_RS10225	EF3030_RS10225	EF3030_RS10225	gamma-glutamyl-gamma-aminobutyrate hydrolase family protein	0.508722	Q3/Q2	1.85421	0.23755	8	0.0486713	0.20093	EF3030_SN_OD_10	EF3030_SN_OD_04	EF3030_SN_OD_10/EF3030_SN_OD_04	rots	median	none	none	1.5	0.05	1.42279	up	1.42279	Cohen's d	0.00708662	0.796683	-0.573988	0.588161	negligible	4577.5	Q3	2724.5	Q2
EF3030_RS10270	EF3030_RS10270	EF3030_RS10270	EF3030_RS10270	EF3030_RS10270	response regulator transcription factor	-0.166215	Q4/Q4	-0.544631	0.531385	10	0.580713	1	EF3030_SN_OD_10	EF3030_SN_OD_04	EF3030_SN_OD_10/EF3030_SN_OD_04	rots	median	none	none	1.5	0.05	1.12211	down	-1.12211	Cohen's d	-0.313956	0.561319	-0.833972	0.206059	small	10186.9	Q4	11207.6	Q4
EF3030_RS10275	EF3030_RS10275	EF3030_RS10275	EF3030_RS10275	EF3030_RS10275	ATP-binding protein	-0.217825	Q3/Q3	-0.865737	0.481253	12	0.447232	0.963476	EF3030_SN_OD_10	EF3030_SN_OD_04	EF3030_SN_OD_10/EF3030_SN_OD_04	rots	median	none	none	1.5	0.05	1.16298	down	-1.16298	Cohen's d	-0.37233	0.389587	-0.846479	0.101819	small	4201.67	Q3	5202.73	Q3
EF3030_RS10280	EF3030_RS10280	EF3030_RS10280	EF3030_RS10280	EF3030_RS10280	substrate-binding domain-containing protein	0.286792	Q6/Q6	0.419139	0.738444	13	0.969101	1	EF3030_SN_OD_10	EF3030_SN_OD_04	EF3030_SN_OD_10/EF3030_SN_OD_04	rots	median	none	none	1.5	0.05	1.21992	up	1.21992	Cohen's d	0.50736	0.493743	0.0491365	0.965584	medium	26661.6	Q6	22229.8	Q6
EF3030_RS10315	EF3030_RS10315	EF3030_RS10315	EF3030_RS10315	EF3030_RS10315	NAD(P)H-dependent glycerol-3-phosphate dehydrogenase	-0.0360616	Q9/Q9	-0.254095	0.832535	19	0.999634	1	EF3030_SN_OD_10	EF3030_SN_OD_04	EF3030_SN_OD_10/EF3030_SN_OD_04	rots	median	none	none	1.5	0.05	1.02531	down	-1.02531	Cohen's d	0.0165574	0.255085	-0.354594	0.387709	negligible	174850	Q9	191282	Q9
EF3030_RS10325	EF3030_RS10325	EF3030_RS10325	EF3030_RS10325	EF3030_RS10325	rhomboid family intramembrane serine protease	-0.130964	Q3/Q3	-0.786772	0.469236	3	0.453912	0.967532	EF3030_SN_OD_10	EF3030_SN_OD_04	EF3030_SN_OD_10/EF3030_SN_OD_04	rots	median	none	none	1.5	0.05	1.09503	down	-1.09503	Cohen's d	-0.353293	0.336516	-1.36039	0.653805	small	3860.77	Q3	4179.53	Q3
EF3030_RS10330	EF3030_RS10330	EF3030_RS10330	EF3030_RS10330	EF3030_RS10330	5-formyltetrahydrofolate cyclo-ligase	-0.0767014	Q5/Q5	-0.379431	0.739099	8	0.931598	1	EF3030_SN_OD_10	EF3030_SN_OD_04	EF3030_SN_OD_10/EF3030_SN_OD_04	rots	median	none	none	1.5	0.05	1.0546	down	-1.0546	Cohen's d	-0.0852968	0.313044	-0.666634	0.49604	negligible	15031.9	Q5	16711.8	Q5
EF3030_RS10335	EF3030_RS10335	EF3030_RS10335	EF3030_RS10335	EF3030_RS10335	N-acetyldiaminopimelate deacetylase	-0.0728525	Q8/Q8	-0.59547	0.361978	15	0.13376	0.422337	EF3030_SN_OD_10	EF3030_SN_OD_04	EF3030_SN_OD_10/EF3030_SN_OD_04	rots	median	none	none	1.5	0.05	1.05179	down	-1.05179	Cohen's d	-0.112655	0.468689	-0.531945	0.306635	negligible	111400	Q8	116271	Q8
EF3030_RS10360	EF3030_RS10360	EF3030_RS10360	EF3030_RS10360	EF3030_RS10360	heavy metal translocating P-type ATPase	0.0272047	Q5/Q4	0.139645	0.899816	23	1	1	EF3030_SN_OD_10	EF3030_SN_OD_04	EF3030_SN_OD_10/EF3030_SN_OD_04	rots	median	none	none	1.5	0.05	1.01904	up	1.01904	Cohen's d	-0.0497475	0.482913	-0.386482	0.286987	negligible	13758.1	Q5	12781.6	Q4
EF3030_RS10365	EF3030_RS10365	EF3030_RS10365	EF3030_RS10365	EF3030_RS10365	DUF6110 family protein	-0.236347	Q6/Q6	-0.462639	0.71334	6	0.873959	1	EF3030_SN_OD_10	EF3030_SN_OD_04	EF3030_SN_OD_10/EF3030_SN_OD_04	rots	median	none	none	1.5	0.05	1.17801	down	-1.17801	Cohen's d	0.190642	1.01014	-0.48831	0.869594	negligible	24438	Q6	31225.7	Q6
EF3030_RS10370	EF3030_RS10370	EF3030_RS10370	EF3030_RS10370	EF3030_RS10370	methyltransferase domain-containing protein	-0.687872	Q1/Q2	-2.7598	0.0644521	5	0.00242521	0.0166034	EF3030_SN_OD_10	EF3030_SN_OD_04	EF3030_SN_OD_10/EF3030_SN_OD_04	rots	median	down	down	1.5	0.05	1.61091	down	-1.61091	Cohen's d	-1.0972	0.596843	-1.89948	-0.29492	large	923.433	Q1	2866.5	Q2
EF3030_RS10400	EF3030_RS10400	EF3030_RS10400	EF3030_RS10400	EF3030_RS10400	maltodextrin ABC transporter substrate-binding protein	-0.138889	Q10/Q10	-0.946464	0.36926	22	0.103371	0.352999	EF3030_SN_OD_10	EF3030_SN_OD_04	EF3030_SN_OD_10/EF3030_SN_OD_04	rots	median	none	none	1.5	0.05	1.10106	down	-1.10106	Cohen's d	-0.180866	0.324202	-0.525961	0.164229	negligible	589756	Q10	666843	Q10
EF3030_RS10405	EF3030_RS10405	EF3030_RS10405	EF3030_RS10405	EF3030_RS10405	sugar ABC transporter permease	-0.694831	Q3/Q4	-2.98221	0.0385881	5	0.000541846	0.00483563	EF3030_SN_OD_10	EF3030_SN_OD_04	EF3030_SN_OD_10/EF3030_SN_OD_04	rots	median	down	down	1.5	0.05	1.61869	down	-1.61869	Cohen's d	-1.93515	0.245091	-2.84144	-1.02887	large	6316.3	Q3	10259.6	Q4
EF3030_RS10410	EF3030_RS10410	EF3030_RS10410	EF3030_RS10410	EF3030_RS10410	sugar ABC transporter permease	-0.627806	Q2/Q3	-2.74791	0.0568193	3	0.00931842	0.0537224	EF3030_SN_OD_10	EF3030_SN_OD_04	EF3030_SN_OD_10/EF3030_SN_OD_04	rots	median	none	down	1.5	0.05	1.54521	down	-1.54521	Cohen's d	-2.34511	0.165212	-3.64325	-1.04696	large	3077.07	Q2	4419.87	Q3
EF3030_RS10420	EF3030_RS10420	EF3030_RS10420	EF3030_RS10420	EF3030_RS10420	DUF1189 domain-containing protein	-0.171216	Q4/Q4	-0.840288	0.466266	3	0.449476	0.965391	EF3030_SN_OD_10	EF3030_SN_OD_04	EF3030_SN_OD_10/EF3030_SN_OD_04	rots	median	none	none	1.5	0.05	1.12601	down	-1.12601	Cohen's d	-0.892587	0.165046	-1.9405	0.155326	large	11238.6	Q4	12161.6	Q4
EF3030_RS10425	EF3030_RS10425	EF3030_RS10425	EF3030_RS10425	EF3030_RS10425	LacI family DNA-binding transcriptional regulator	0.027024	Q5/Q5	0.117244	0.918204	14	0.999986	1	EF3030_SN_OD_10	EF3030_SN_OD_04	EF3030_SN_OD_10/EF3030_SN_OD_04	rots	median	none	none	1.5	0.05	1.01891	up	1.01891	Cohen's d	-0.170481	0.310053	-0.605374	0.264411	negligible	20227.9	Q5	20564.2	Q5
EF3030_RS10435	EF3030_RS10435	EF3030_RS10435	EF3030_RS10435	EF3030_RS10435	YitT family protein	-1.57278	Q1/Q1	-1.318	0.300833	3	0.217051	0.590125	EF3030_SN_OD_10	EF3030_SN_OD_04	EF3030_SN_OD_10/EF3030_SN_OD_04	rots	median	none	none	1.5	0.05	2.97477	down	-2.97477	Cohen's d	-0.601789	0.748444	-1.62349	0.419913	medium	290.867	Q1	640.367	Q1
EF3030_RS10460	EF3030_RS10460	EF3030_RS10460	EF3030_RS10460	EF3030_RS10460	DUF3169 family protein	-0.607798	Q1/Q2	-1.26142	0.313017	3	0.232601	0.615921	EF3030_SN_OD_10	EF3030_SN_OD_04	EF3030_SN_OD_10/EF3030_SN_OD_04	rots	median	none	none	1.5	0.05	1.52393	down	-1.52393	Cohen's d	-0.649773	0.376258	-1.67514	0.375591	medium	1233.03	Q1	1796.77	Q2
EF3030_RS10475	EF3030_RS10475	EF3030_RS10475	EF3030_RS10475	EF3030_RS10475	hypothetical protein	-0.0481851	Q1/Q1	-0.125544	0.916791	3	0.980381	1	EF3030_SN_OD_10	EF3030_SN_OD_04	EF3030_SN_OD_10/EF3030_SN_OD_04	rots	median	none	none	1.5	0.05	1.03396	down	-1.03396	Cohen's d	-0.431688	1.38898	-1.44259	0.579218	small	494.433	Q1	570.167	Q1
EF3030_RS10495	EF3030_RS10495	EF3030_RS10495	EF3030_RS10495	EF3030_RS10495	metal-sulfur cluster assembly factor	0.0324782	Q6/Q6	0.225839	0.820135	5	0.956381	1	EF3030_SN_OD_10	EF3030_SN_OD_04	EF3030_SN_OD_10/EF3030_SN_OD_04	rots	median	none	none	1.5	0.05	1.02277	up	1.02277	Cohen's d	-0.0192181	0.319073	-0.767208	0.728772	negligible	30563.2	Q6	29911.1	Q6
EF3030_RS10510	EF3030_RS10510	EF3030_RS10510	EF3030_RS10510	EF3030_RS10510	transketolase family protein	0.0307824	Q2/Q2	0.159922	0.876009	8	0.996202	1	EF3030_SN_OD_10	EF3030_SN_OD_04	EF3030_SN_OD_10/EF3030_SN_OD_04	rots	median	none	none	1.5	0.05	1.02157	up	1.02157	Cohen's d	0.45057	0.352092	-0.137829	1.03897	small	3566.27	Q2	3279.93	Q2
EF3030_RS10515	EF3030_RS10515	EF3030_RS10515	EF3030_RS10515	EF3030_RS10515	transketolase	0.00136507	Q3/Q3	0.0450977	0.972144	10	0.999999	1	EF3030_SN_OD_10	EF3030_SN_OD_04	EF3030_SN_OD_10/EF3030_SN_OD_04	rots	median	none	none	1.5	0.05	1.00095	up	1.00095	Cohen's d	0.370934	0.542299	-0.150333	0.892201	small	3774.43	Q3	3826.53	Q3
EF3030_RS10520	EF3030_RS10520	EF3030_RS10520	EF3030_RS10520	EF3030_RS10520	PTS ascorbate transporter subunit IIC	-0.00746214	Q3/Q3	-0.0824606	0.948739	2	0.980603	1	EF3030_SN_OD_10	EF3030_SN_OD_04	EF3030_SN_OD_10/EF3030_SN_OD_04	rots	median	none	none	1.5	0.05	1.00519	down	-1.00519	Cohen's d	-0.108168	0.186031	-1.39553	1.17919	negligible	4825.77	Q3	4748.47	Q3
EF3030_RS10525	EF3030_RS10525	EF3030_RS10525	EF3030_RS10525	EF3030_RS10525	PTS sugar transporter subunit IIB	-0.0261672	Q4/Q4	-0.0420788	0.976207	2	0.993814	1	EF3030_SN_OD_10	EF3030_SN_OD_04	EF3030_SN_OD_10/EF3030_SN_OD_04	rots	median	none	none	1.5	0.05	1.0183	down	-1.0183	Cohen's d	-0.103051	0.253178	-1.39032	1.18422	negligible	8260.83	Q4	8459.3	Q4
EF3030_RS10530	EF3030_RS10530	EF3030_RS10530	EF3030_RS10530	EF3030_RS10530	PTS sugar transporter subunit IIA	0.136794	Q1/Q1	0.0449721	0.970297	5	0.999749	1	EF3030_SN_OD_10	EF3030_SN_OD_04	EF3030_SN_OD_10/EF3030_SN_OD_04	rots	median	none	none	1.5	0.05	1.09946	up	1.09946	Cohen's d	-0.306349	0.486374	-1.0587	0.445998	small	366.167	Q1	362.6	Q1
EF3030_RS10535	EF3030_RS10535	EF3030_RS10535	EF3030_RS10535	EF3030_RS10535	SPFH domain-containing protein	0.200495	Q7/Q6	0.776047	0.520555	13	0.560077	1	EF3030_SN_OD_10	EF3030_SN_OD_04	EF3030_SN_OD_10/EF3030_SN_OD_04	rots	median	none	none	1.5	0.05	1.14909	up	1.14909	Cohen's d	0.56482	0.280159	0.10489	1.02475	medium	48840.4	Q7	41523.7	Q6
EF3030_RS10575	EF3030_RS10575	EF3030_RS10575	EF3030_RS10575	EF3030_RS10575	beta-N-acetylhexosaminidase	-0.511678	Q2/Q2	-1.81714	0.132018	19	4.72821e-05	0.000565796	EF3030_SN_OD_10	EF3030_SN_OD_04	EF3030_SN_OD_10/EF3030_SN_OD_04	rots	median	none	none	1.5	0.05	1.42571	down	-1.42571	Cohen's d	-0.554791	0.767408	-0.933008	-0.176574	medium	3146.83	Q2	3625.57	Q2
EF3030_RS10580	EF3030_RS10580	EF3030_RS10580	EF3030_RS10580	EF3030_RS10580	ROK family protein	-0.374439	Q2/Q2	-1.06044	0.390073	5	0.300433	0.744028	EF3030_SN_OD_10	EF3030_SN_OD_04	EF3030_SN_OD_10/EF3030_SN_OD_04	rots	median	none	none	1.5	0.05	1.29634	down	-1.29634	Cohen's d	0.0714981	0.740276	-0.676713	0.81971	negligible	1719.17	Q2	2374.6	Q2
EF3030_RS10585	EF3030_RS10585	EF3030_RS10585	EF3030_RS10585	EF3030_RS10585	alpha-mannosidase	-0.491663	Q2/Q3	-1.67293	0.180716	34	1.05552e-05	0.000156569	EF3030_SN_OD_10	EF3030_SN_OD_04	EF3030_SN_OD_10/EF3030_SN_OD_04	rots	median	none	none	1.5	0.05	1.40607	down	-1.40607	Cohen's d	-0.545193	0.501683	-0.826379	-0.264006	medium	3516.67	Q2	5681.03	Q3
EF3030_RS10590	EF3030_RS10590	EF3030_RS10590	EF3030_RS10590	EF3030_RS10590	glycoside hydrolase family 125 protein	-0.201311	Q2/Q2	-0.576667	0.642386	10	0.827168	1	EF3030_SN_OD_10	EF3030_SN_OD_04	EF3030_SN_OD_10/EF3030_SN_OD_04	rots	median	none	none	1.5	0.05	1.14974	down	-1.14974	Cohen's d	-0.246318	0.270834	-0.765115	0.27248	small	1534.93	Q2	1569	Q2
EF3030_RS10595	EF3030_RS10595	EF3030_RS10595	EF3030_RS10595	EF3030_RS10595	GH92 family glycosyl hydrolase	0.155929	Q2/Q2	0.49219	0.685616	16	0.941189	1	EF3030_SN_OD_10	EF3030_SN_OD_04	EF3030_SN_OD_10/EF3030_SN_OD_04	rots	median	none	none	1.5	0.05	1.11414	up	1.11414	Cohen's d	0.0637538	0.376227	-0.341642	0.46915	negligible	2536.1	Q2	2529.5	Q2
EF3030_RS10600	EF3030_RS10600	EF3030_RS10600	EF3030_RS10600	EF3030_RS10600	alpha-L-fucosidase	0.118743	Q2/Q2	0.422327	0.728974	5	0.873079	1	EF3030_SN_OD_10	EF3030_SN_OD_04	EF3030_SN_OD_10/EF3030_SN_OD_04	rots	median	none	none	1.5	0.05	1.08579	up	1.08579	Cohen's d	0.346031	1.02972	-0.407518	1.09958	small	1824.23	Q2	2522.93	Q2
EF3030_RS10620	EF3030_RS10620	EF3030_RS10620	EF3030_RS10620	EF3030_RS10620	YfcC family protein	-0.584707	Q1/Q2	-2.81955	0.116527	2	0.0651162	0.245316	EF3030_SN_OD_10	EF3030_SN_OD_04	EF3030_SN_OD_10/EF3030_SN_OD_04	rots	median	none	none	1.5	0.05	1.49973	down	-1.49973	Cohen's d	-2.01993	0.201038	-3.60071	-0.439148	large	811.733	Q1	1505.93	Q2
EF3030_RS10625	EF3030_RS10625	EF3030_RS10625	EF3030_RS10625	EF3030_RS10625	dipeptidase	0.0358383	Q2/Q2	0.0320381	0.986791	14	1	1	EF3030_SN_OD_10	EF3030_SN_OD_04	EF3030_SN_OD_10/EF3030_SN_OD_04	rots	median	none	none	1.5	0.05	1.02515	up	1.02515	Cohen's d	0.209321	0.697606	-0.225971	0.644613	small	1533.6	Q2	1793.2	Q2
EF3030_RS10650	EF3030_RS10650	EF3030_RS10650	EF3030_RS10650	EF3030_RS10650	SPFH domain-containing protein	-0.0115769	Q9/Q9	-0.0659939	0.950127	25	1	1	EF3030_SN_OD_10	EF3030_SN_OD_04	EF3030_SN_OD_10/EF3030_SN_OD_04	rots	median	none	none	1.5	0.05	1.00806	down	-1.00806	Cohen's d	-0.130294	0.287684	-0.453336	0.192748	negligible	271432	Q9	275441	Q9
EF3030_RS10655	EF3030_RS10655	EF3030_RS10655	EF3030_RS10655	EF3030_RS10655	iron-containing alcohol dehydrogenase	-0.234284	Q4/Q4	-0.834985	0.50943	14	0.528636	1	EF3030_SN_OD_10	EF3030_SN_OD_04	EF3030_SN_OD_10/EF3030_SN_OD_04	rots	median	none	none	1.5	0.05	1.17632	down	-1.17632	Cohen's d	-0.179494	0.4193	-0.614472	0.255485	negligible	8682.9	Q4	12885.9	Q4
EF3030_RS10660	EF3030_RS10660	EF3030_RS10660	EF3030_RS10660	EF3030_RS10660	L-fucose isomerase	-0.0480282	Q1/Q1	-0.270061	0.804335	9	0.982151	1	EF3030_SN_OD_10	EF3030_SN_OD_04	EF3030_SN_OD_10/EF3030_SN_OD_04	rots	median	none	none	1.5	0.05	1.03385	down	-1.03385	Cohen's d	-0.32615	0.290334	-0.875909	0.223609	small	774.467	Q1	812.6	Q1
EF3030_RS10670	EF3030_RS10670	EF3030_RS10670	EF3030_RS10670	EF3030_RS10670	glycoside hydrolase family 98 domain-containing protein	0.75928	Q5/Q4	2.45981	0.057499	43	1.65667e-16	1.17955e-14	EF3030_SN_OD_10	EF3030_SN_OD_04	EF3030_SN_OD_10/EF3030_SN_OD_04	rots	median	up	up	1.5	0.05	1.69265	up	1.69265	Cohen's d	0.888013	0.537428	0.631009	1.14502	large	15381.2	Q5	8952.37	Q4
EF3030_RS10700	EF3030_RS10700	EF3030_RS10700	EF3030_RS10700	EF3030_RS10700	ABC transporter substrate-binding protein	0.47332	Q1/Q1	0.924718	0.47312	10	0.430765	0.938426	EF3030_SN_OD_10	EF3030_SN_OD_04	EF3030_SN_OD_10/EF3030_SN_OD_04	rots	median	none	none	1.5	0.05	1.3883	up	1.3883	Cohen's d	0.374809	1.10136	-0.14655	0.896168	small	1258.27	Q1	1012.77	Q1
EF3030_RS10710	EF3030_RS10710	EF3030_RS10710	EF3030_RS10710	EF3030_RS10710	DeoR/GlpR family DNA-binding transcription regulator	0.155059	Q3/Q3	0.686235	0.557476	8	0.631775	1	EF3030_SN_OD_10	EF3030_SN_OD_04	EF3030_SN_OD_10/EF3030_SN_OD_04	rots	median	none	none	1.5	0.05	1.11347	up	1.11347	Cohen's d	0.545229	0.357214	-0.0465416	1.137	medium	4777.83	Q3	4365.57	Q3
EF3030_RS10730	EF3030_RS10730	EF3030_RS10730	EF3030_RS10730	EF3030_RS10730	metal ABC transporter ATP-binding protein	1.32715	Q5/Q3	6.80909	0.00417503	6	8.68742e-08	2.02801e-06	EF3030_SN_OD_10	EF3030_SN_OD_04	EF3030_SN_OD_10/EF3030_SN_OD_04	rots	median	up	up	1.5	0.05	2.50907	up	2.50907	Cohen's d	2.12884	0.369212	1.28099	2.97669	large	16371.6	Q5	6263.03	Q3
EF3030_RS10780	EF3030_RS10780	EF3030_RS10780	EF3030_RS10780	EF3030_RS10780	hypothetical protein	0.452216	Q2/Q1	1.43807	0.246506	4	0.122759	0.398198	EF3030_SN_OD_10	EF3030_SN_OD_04	EF3030_SN_OD_10/EF3030_SN_OD_04	rots	median	none	none	1.5	0.05	1.36814	up	1.36814	Cohen's d	0.66935	0.433949	-0.20069	1.53939	medium	2164.57	Q2	1427.37	Q1
EF3030_RS10795	EF3030_RS10795	EF3030_RS10795	EF3030_RS10795	EF3030_RS10795	MIP/aquaporin family protein	-0.464294	Q2/Q3	-2.26002	0.158096	2	0.101502	0.348288	EF3030_SN_OD_10	EF3030_SN_OD_04	EF3030_SN_OD_10/EF3030_SN_OD_04	rots	median	none	none	1.5	0.05	1.37964	down	-1.37964	Cohen's d	-1.50513	0.231193	-2.96235	-0.0479083	large	3363.2	Q2	4697.07	Q3
EF3030_RS10810	EF3030_RS10810	EF3030_RS10810	EF3030_RS10810	EF3030_RS10810	helix-turn-helix domain-containing protein	-0.545335	Q1/Q1	-1.29519	0.298765	7	0.124441	0.401822	EF3030_SN_OD_10	EF3030_SN_OD_04	EF3030_SN_OD_10/EF3030_SN_OD_04	rots	median	none	none	1.5	0.05	1.45936	down	-1.45936	Cohen's d	-0.598951	0.406781	-1.2365	0.0385973	medium	337.067	Q1	467.833	Q1
EF3030_RS10840	EF3030_RS10840	EF3030_RS10840	EF3030_RS10840	EF3030_RS10840	isoprenylcysteine carboxyl methyltransferase family protein	-0.402735	Q2/Q2	-1.09898	0.362355	3	0.298748	0.741145	EF3030_SN_OD_10	EF3030_SN_OD_04	EF3030_SN_OD_10/EF3030_SN_OD_04	rots	median	none	none	1.5	0.05	1.32201	down	-1.32201	Cohen's d	-0.189431	0.398876	-1.191	0.81214	negligible	2472.83	Q2	3172.37	Q2
EF3030_RS10865	EF3030_RS10865	EF3030_RS10865	EF3030_RS10865	EF3030_RS10865	ATP-dependent Clp protease ATP-binding subunit	-0.340725	Q7/Q7	-2.22335	0.0649181	43	2.04267e-15	1.38512e-13	EF3030_SN_OD_10	EF3030_SN_OD_04	EF3030_SN_OD_10/EF3030_SN_OD_04	rots	median	none	none	1.5	0.05	1.26639	down	-1.26639	Cohen's d	-0.261278	0.442161	-0.507525	-0.015031	small	48180.4	Q7	58977.5	Q7
EF3030_RS10870	EF3030_RS10870	EF3030_RS10870	EF3030_RS10870	EF3030_RS10870	CtsR family transcriptional regulator	-0.277204	Q5/Q5	-1.13084	0.339622	9	0.154688	0.468673	EF3030_SN_OD_10	EF3030_SN_OD_04	EF3030_SN_OD_10/EF3030_SN_OD_04	rots	median	none	none	1.5	0.05	1.21184	down	-1.21184	Cohen's d	-0.180838	0.478324	-0.728094	0.366417	negligible	14198.1	Q5	17369.1	Q5
EF3030_RS10875	EF3030_RS10875	EF3030_RS10875	EF3030_RS10875	EF3030_RS10875	ABC transporter ATP-binding protein	-0.337411	Q2/Q2	-0.194875	0.875448	9	0.997558	1	EF3030_SN_OD_10	EF3030_SN_OD_04	EF3030_SN_OD_10/EF3030_SN_OD_04	rots	median	none	none	1.5	0.05	1.26349	down	-1.26349	Cohen's d	-0.231205	0.753904	-0.779167	0.316757	small	3668.17	Q2	2235.5	Q2
EF3030_RS10880	EF3030_RS10880	EF3030_RS10880	EF3030_RS10880	EF3030_RS10880	ABC transporter substrate-binding protein	0.0508499	Q9/Q8	0.300038	0.782917	18	0.996248	1	EF3030_SN_OD_10	EF3030_SN_OD_04	EF3030_SN_OD_10/EF3030_SN_OD_04	rots	median	none	none	1.5	0.05	1.03587	up	1.03587	Cohen's d	0.524906	0.282012	0.13684	0.912972	medium	178473	Q9	173074	Q8
EF3030_RS10890	EF3030_RS10890	EF3030_RS10890	EF3030_RS10890	EF3030_RS10890	thiamine-binding protein	-0.851957	Q1/Q1	-0.999512	0.431746	3	0.398255	0.884736	EF3030_SN_OD_10	EF3030_SN_OD_04	EF3030_SN_OD_10/EF3030_SN_OD_04	rots	median	none	none	1.5	0.05	1.80495	down	-1.80495	Cohen's d	-0.10053	0.743334	-1.10049	0.899434	negligible	597.667	Q1	998.233	Q1
EF3030_RS10900	EF3030_RS10900	EF3030_RS10900	EF3030_RS10900	EF3030_RS10900	Veg family protein	0.201022	Q7/Q7	1.4644	0.181831	6	0.0327001	0.146893	EF3030_SN_OD_10	EF3030_SN_OD_04	EF3030_SN_OD_10/EF3030_SN_OD_04	rots	median	none	none	1.5	0.05	1.14951	up	1.14951	Cohen's d	0.758052	0.177732	0.0567296	1.45937	medium	76521.5	Q7	65213.3	Q7
EF3030_RS10915	EF3030_RS10915	EF3030_RS10915	EF3030_RS10915	EF3030_RS10915	DHH family phosphoesterase	-0.19701	Q5/Q5	-0.685735	0.567721	30	0.773832	1	EF3030_SN_OD_10	EF3030_SN_OD_04	EF3030_SN_OD_10/EF3030_SN_OD_04	rots	median	none	none	1.5	0.05	1.14632	down	-1.14632	Cohen's d	-0.0989346	0.468418	-0.393289	0.19542	negligible	13364.5	Q5	16188.4	Q5
EF3030_RS10935	EF3030_RS10935	EF3030_RS10935	EF3030_RS10935	EF3030_RS10935	YigZ family protein	-0.0819051	Q5/Q5	-0.351886	0.762945	9	0.960469	1	EF3030_SN_OD_10	EF3030_SN_OD_04	EF3030_SN_OD_10/EF3030_SN_OD_04	rots	median	none	none	1.5	0.05	1.05841	down	-1.05841	Cohen's d	-0.236633	0.207244	-0.784681	0.311415	small	17264.5	Q5	18249.3	Q5
EF3030_RS10975	EF3030_RS10975	EF3030_RS10975	EF3030_RS10975	EF3030_RS10975	CHAP domain-containing protein	0.304047	Q10/Q10	1.35635	0.251974	33	0.00104625	0.00851352	EF3030_SN_OD_10	EF3030_SN_OD_04	EF3030_SN_OD_10/EF3030_SN_OD_04	rots	median	none	none	1.5	0.05	1.2346	up	1.2346	Cohen's d	0.311918	0.474248	0.0299109	0.593926	small	3.60085e+06	Q10	2.92632e+06	Q10
EF3030_RS10990	EF3030_RS10990	EF3030_RS10990	EF3030_RS10990	EF3030_RS10990	energy-coupling factor transporter transmembrane protein EcfT	-0.35117	Q2/Q3	-1.02348	0.422658	7	0.334805	0.7937	EF3030_SN_OD_10	EF3030_SN_OD_04	EF3030_SN_OD_10/EF3030_SN_OD_04	rots	median	none	none	1.5	0.05	1.2756	down	-1.2756	Cohen's d	-0.130022	0.809001	-0.754398	0.494354	negligible	3414.07	Q2	4603.97	Q3
EF3030_RS10995	EF3030_RS10995	EF3030_RS10995	EF3030_RS10995	EF3030_RS10995	energy-coupling factor transporter ATPase	-0.319875	Q5/Q5	-1.35305	0.253759	8	0.061907	0.238904	EF3030_SN_OD_10	EF3030_SN_OD_04	EF3030_SN_OD_10/EF3030_SN_OD_04	rots	median	none	none	1.5	0.05	1.24822	down	-1.24822	Cohen's d	-0.326544	0.514005	-0.911477	0.258389	small	12133.5	Q5	14788.3	Q5
EF3030_RS11000	EF3030_RS11000	EF3030_RS11000	EF3030_RS11000	EF3030_RS11000	energy-coupling factor ABC transporter ATP-binding protein	-0.248204	Q3/Q3	-0.552152	0.644786	13	0.861669	1	EF3030_SN_OD_10	EF3030_SN_OD_04	EF3030_SN_OD_10/EF3030_SN_OD_04	rots	median	none	none	1.5	0.05	1.18773	down	-1.18773	Cohen's d	-0.105698	0.443362	-0.557038	0.345642	negligible	3884.07	Q3	4543.77	Q3
EF3030_RS11010	EF3030_RS11010	EF3030_RS11010	EF3030_RS11010	EF3030_RS11010	cytoskeleton protein RodZ	0.0253452	Q7/Q7	0.35599	0.752525	8	0.943469	1	EF3030_SN_OD_10	EF3030_SN_OD_04	EF3030_SN_OD_10/EF3030_SN_OD_04	rots	median	none	none	1.5	0.05	1.01772	up	1.01772	Cohen's d	0.187106	0.527291	-0.395237	0.769449	negligible	67783.4	Q7	68965.5	Q7
EF3030_RS11015	EF3030_RS11015	EF3030_RS11015	EF3030_RS11015	EF3030_RS11015	pitrilysin family protein	0.0718436	Q3/Q3	0.524835	0.663122	11	0.872519	1	EF3030_SN_OD_10	EF3030_SN_OD_04	EF3030_SN_OD_10/EF3030_SN_OD_04	rots	median	none	none	1.5	0.05	1.05106	up	1.05106	Cohen's d	0.276458	0.345098	-0.217693	0.770609	small	6742.87	Q3	6861.67	Q3
EF3030_RS11020	EF3030_RS11020	EF3030_RS11020	EF3030_RS11020	EF3030_RS11020	pitrilysin family protein	0.264711	Q3/Q3	0.914061	0.406562	18	0.208648	0.574691	EF3030_SN_OD_10	EF3030_SN_OD_04	EF3030_SN_OD_10/EF3030_SN_OD_04	rots	median	none	none	1.5	0.05	1.2014	up	1.2014	Cohen's d	0.46465	0.624067	0.0779845	0.851315	small	5295.83	Q3	4270.03	Q3
EF3030_RS11045	EF3030_RS11045	EF3030_RS11045	EF3030_RS11045	EF3030_RS11045	ATP-binding cassette domain-containing protein	-0.00619926	Q9/Q9	-0.0624004	0.926603	27	1	1	EF3030_SN_OD_10	EF3030_SN_OD_04	EF3030_SN_OD_10/EF3030_SN_OD_04	rots	median	none	none	1.5	0.05	1.00431	down	-1.00431	Cohen's d	0.0781704	0.300774	-0.232274	0.388615	negligible	193823	Q9	199318	Q9
EF3030_RS11050	EF3030_RS11050	EF3030_RS11050	EF3030_RS11050	EF3030_RS11050	YfhO family protein	0.256566	Q2/Q2	0.826891	0.511589	10	0.529956	1	EF3030_SN_OD_10	EF3030_SN_OD_04	EF3030_SN_OD_10/EF3030_SN_OD_04	rots	median	none	none	1.5	0.05	1.19463	up	1.19463	Cohen's d	0.301278	0.484424	-0.218487	0.821043	small	2776.93	Q2	3106	Q2
EF3030_RS11065	EF3030_RS11065	EF3030_RS11065	EF3030_RS11065	EF3030_RS11065	TetR/AcrR family transcriptional regulator	-0.253379	Q1/Q1	-0.497193	0.695308	5	0.830658	1	EF3030_SN_OD_10	EF3030_SN_OD_04	EF3030_SN_OD_10/EF3030_SN_OD_04	rots	median	none	none	1.5	0.05	1.192	down	-1.192	Cohen's d	-0.360175	0.785108	-1.11419	0.393838	small	694.167	Q1	881.7	Q1
EF3030_RS11105	EF3030_RS11105	EF3030_RS11105	EF3030_RS11105	EF3030_RS11105	S1C family serine protease	0.247739	Q10/Q10	0.830382	0.497979	24	0.49202	1	EF3030_SN_OD_10	EF3030_SN_OD_04	EF3030_SN_OD_10/EF3030_SN_OD_04	rots	median	none	none	1.5	0.05	1.18734	up	1.18734	Cohen's d	0.166812	0.612532	-0.163229	0.496853	negligible	811377	Q10	734603	Q10
EF3030_RS11110	EF3030_RS11110	EF3030_RS11110	EF3030_RS11110	EF3030_RS11110	ParB/RepB/Spo0J family partition protein	-0.668924	Q2/Q3	-1.78809	0.164862	14	0.0016181	0.0120444	EF3030_SN_OD_10	EF3030_SN_OD_04	EF3030_SN_OD_10/EF3030_SN_OD_04	rots	median	down	down	1.5	0.05	1.58989	down	-1.58989	Cohen's d	-0.612921	0.703928	-1.0571	-0.16874	medium	3199.83	Q2	5675.53	Q3
EF3030_RS11640	EF3030_RS11640	EF3030_RS11640	EF3030_RS11640	EF3030_RS11640	hypothetical protein	-0.0819815	Q7/Q7	-0.558469	0.667878	4	0.769209	1	EF3030_SN_OD_10	EF3030_SN_OD_04	EF3030_SN_OD_10/EF3030_SN_OD_04	rots	median	none	none	1.5	0.05	1.05847	down	-1.05847	Cohen's d	-0.119529	0.474028	-0.966939	0.727882	negligible	66834	Q7	68468.4	Q7
EF3030_RS11820	EF3030_RS11820	EF3030_RS11820	EF3030_RS11820	EF3030_RS11820	accessory Sec-dependent serine-rich glycoprotein adhesin	-0.135002	Q1/Q1	-0.258391	0.83325	10	0.993572	1	EF3030_SN_OD_10	EF3030_SN_OD_04	EF3030_SN_OD_10/EF3030_SN_OD_04	rots	median	none	none	1.5	0.05	1.09809	down	-1.09809	Cohen's d	0.101803	0.839499	-0.415373	0.618979	negligible	138.6	Q1	162.633	Q1
EF3030_RS11950	EF3030_RS11950	EF3030_RS11950	EF3030_RS11950	EF3030_RS11950	SPJ_0845 family protein	0.8604	Q9/Q7	2.33536	0.0925301	3	0.024101	0.114019	EF3030_SN_OD_10	EF3030_SN_OD_04	EF3030_SN_OD_10/EF3030_SN_OD_04	rots	median	none	up	1.5	0.05	1.81554	up	1.81554	Cohen's d	0.922203	0.47527	-0.128907	1.97331	large	174865	Q9	64982.8	Q7
efp	efp	EF3030_RS02120	efp	efp	elongation factor P	0.0668688	Q10/Q10	0.408125	0.657285	11	0.863327	1	EF3030_SN_OD_10	EF3030_SN_OD_04	EF3030_SN_OD_10/EF3030_SN_OD_04	rots	median	none	none	1.5	0.05	1.04744	up	1.04744	Cohen's d	0.00795953	0.63727	-0.483849	0.499769	negligible	1.23165e+06	Q10	1.17579e+06	Q10
eloR	eloR	EF3030_RS09990	eloR	eloR	RNA-binding cell elongation regulator Jag/EloR	-0.314256	Q7/Q8	-1.84859	0.120301	19	2.07779e-05	0.000284497	EF3030_SN_OD_10	EF3030_SN_OD_04	EF3030_SN_OD_10/EF3030_SN_OD_04	rots	median	none	none	1.5	0.05	1.24337	down	-1.24337	Cohen's d	-0.488082	0.282989	-0.864712	-0.111452	small	72742	Q7	87796.5	Q8
endA	endA	EF3030_RS09530	endA	endA	DNA-entry nuclease EndA	0.407981	Q7/Q6	3.47881	0.0121415	10	6.68371e-09	2.11502e-07	EF3030_SN_OD_10	EF3030_SN_OD_04	EF3030_SN_OD_10/EF3030_SN_OD_04	rots	median	none	none	1.5	0.05	1.32683	up	1.32683	Cohen's d	0.408696	0.468588	-0.113513	0.930905	small	51067.5	Q7	37963.3	Q6
eno	eno	EF3030_RS05710	eno	eno	surface-displayed alpha-enolase	0.0780932	Q10/Q10	0.499783	0.686894	43	0.99475	1	EF3030_SN_OD_10	EF3030_SN_OD_04	EF3030_SN_OD_10/EF3030_SN_OD_04	rots	median	none	none	1.5	0.05	1.05562	up	1.05562	Cohen's d	0.349289	0.409651	0.102223	0.596355	small	9.84457e+06	Q10	9.90357e+06	Q10
era	era	EF3030_RS04665	era	era	GTPase Era	-0.176619	Q8/Q8	-1.21987	0.212185	21	0.00162397	0.0120444	EF3030_SN_OD_10	EF3030_SN_OD_04	EF3030_SN_OD_10/EF3030_SN_OD_04	rots	median	none	none	1.5	0.05	1.13023	down	-1.13023	Cohen's d	-0.214603	0.33046	-0.568273	0.139067	small	87089.8	Q8	98018.8	Q8
ezrA	ezrA	EF3030_RS03825	ezrA	ezrA	septation ring formation regulator EzrA	-0.17659	Q8/Q8	-1.29844	0.189675	28	9.76209e-05	0.00105312	EF3030_SN_OD_10	EF3030_SN_OD_04	EF3030_SN_OD_10/EF3030_SN_OD_04	rots	median	none	none	1.5	0.05	1.13021	down	-1.13021	Cohen's d	-0.0619738	0.386463	-0.366697	0.242749	negligible	145976	Q8	167699	Q8
fabD	fabD	EF3030_RS02055	fabD	fabD	ACP S-malonyltransferase	0.0275272	Q9/Q9	0.165188	0.879871	18	0.999968	1	EF3030_SN_OD_10	EF3030_SN_OD_04	EF3030_SN_OD_10/EF3030_SN_OD_04	rots	median	none	none	1.5	0.05	1.01926	up	1.01926	Cohen's d	-0.115824	0.260708	-0.497694	0.266047	negligible	271527	Q9	263341	Q9
fabF	fabF	EF3030_RS02065	fabF	fabF	beta-ketoacyl-ACP synthase II	0.000500758	Q10/Q10	0.00433064	0.995765	27	1	1	EF3030_SN_OD_10	EF3030_SN_OD_04	EF3030_SN_OD_10/EF3030_SN_OD_04	rots	median	none	none	1.5	0.05	1.00035	up	1.00035	Cohen's d	0.252809	0.321849	-0.058754	0.564372	small	1.53583e+06	Q10	1.61395e+06	Q10
fabG	fabG	EF3030_RS02060	fabG	fabG	3-oxoacyl-[acyl-carrier-protein	0.0629885	Q10/Q10	0.251196	0.763649	16	0.98983	1	EF3030_SN_OD_10	EF3030_SN_OD_04	EF3030_SN_OD_10/EF3030_SN_OD_04	rots	median	none	none	1.5	0.05	1.04463	up	1.04463	Cohen's d	0.310338	0.302923	-0.0973872	0.718064	small	1.12298e+06	Q10	1.10974e+06	Q10
fabK	fabK	EF3030_RS02050	fabK	fabK	enoyl-[acyl-carrier-protein	0.0300375	Q10/Q10	0.237688	0.791847	15	0.994507	1	EF3030_SN_OD_10	EF3030_SN_OD_04	EF3030_SN_OD_10/EF3030_SN_OD_04	rots	median	none	none	1.5	0.05	1.02104	up	1.02104	Cohen's d	-0.243248	0.365336	-0.663752	0.177256	small	468450	Q10	456840	Q10
fabZ	fabZ	EF3030_RS02075	fabZ	fabZ	3-hydroxyacyl-ACP dehydratase FabZ	0.17325	Q9/Q8	1.00819	0.355075	9	0.180397	0.521066	EF3030_SN_OD_10	EF3030_SN_OD_04	EF3030_SN_OD_10/EF3030_SN_OD_04	rots	median	none	none	1.5	0.05	1.1276	up	1.1276	Cohen's d	0.695779	0.211897	0.133357	1.2582	medium	181353	Q9	163358	Q8
ffh	ffh	EF3030_RS06185	ffh	ffh	signal recognition particle protein	-0.372065	Q7/Q7	-1.23625	0.306556	30	0.0130665	0.0704801	EF3030_SN_OD_10	EF3030_SN_OD_04	EF3030_SN_OD_10/EF3030_SN_OD_04	rots	median	none	none	1.5	0.05	1.2942	down	-1.2942	Cohen's d	-0.650712	0.351816	-0.952571	-0.348853	medium	42656.4	Q7	55316.8	Q7
fmt	fmt	EF3030_RS08195	fmt	fmt	methionyl-tRNA formyltransferase	0.224394	Q8/Q8	1.04133	0.388733	20	0.153724	0.468673	EF3030_SN_OD_10	EF3030_SN_OD_04	EF3030_SN_OD_10/EF3030_SN_OD_04	rots	median	none	none	1.5	0.05	1.16829	up	1.16829	Cohen's d	0.55458	0.508591	0.186149	0.923011	medium	128825	Q8	113675	Q8
fni	fni	EF3030_RS01880	fni	fni	type 2 isopentenyl-diphosphate Delta-isomerase	-0.0925875	Q3/Q3	-0.581837	0.624092	12	0.813775	1	EF3030_SN_OD_10	EF3030_SN_OD_04	EF3030_SN_OD_10/EF3030_SN_OD_04	rots	median	none	none	1.5	0.05	1.06628	down	-1.06628	Cohen's d	-0.794643	0.216068	-1.28294	-0.306349	medium	6255.57	Q3	6728.9	Q3
folE	folE	EF3030_RS01465	folE	folE	GTP cyclohydrolase I FolE	-0.0291406	Q7/Q7	-0.149628	0.892903	11	0.999568	1	EF3030_SN_OD_10	EF3030_SN_OD_04	EF3030_SN_OD_10/EF3030_SN_OD_04	rots	median	none	none	1.5	0.05	1.0204	down	-1.0204	Cohen's d	-0.201942	0.414394	-0.695001	0.291117	small	73731.3	Q7	75441.1	Q7
folK	folK	EF3030_RS01470	folK	folK	2-amino-4-hydroxy-6-hydroxymethyldihydropteridine diphosphokinase	0.00780427	Q6/Q6	0.0510307	0.959376	9	0.999988	1	EF3030_SN_OD_10	EF3030_SN_OD_04	EF3030_SN_OD_10/EF3030_SN_OD_04	rots	median	none	none	1.5	0.05	1.00542	up	1.00542	Cohen's d	0.490362	0.3047	-0.0639252	1.04465	small	22851.9	Q6	23976.4	Q6
folP	folP	EF3030_RS01455	folP	folP	dihydropteroate synthase	0.0500443	Q7/Q7	0.358305	0.66411	20	0.936871	1	EF3030_SN_OD_10	EF3030_SN_OD_04	EF3030_SN_OD_10/EF3030_SN_OD_04	rots	median	none	none	1.5	0.05	1.0353	up	1.0353	Cohen's d	0.249365	0.285421	-0.113584	0.612314	small	70014.1	Q7	65643.7	Q7
frr	frr	EF3030_RS04535	frr	frr	ribosome recycling factor	0.00209067	Q10/Q9	0.00680488	0.995465	9	1	1	EF3030_SN_OD_10	EF3030_SN_OD_04	EF3030_SN_OD_10/EF3030_SN_OD_04	rots	median	none	none	1.5	0.05	1.00145	up	1.00145	Cohen's d	-0.180077	0.50751	-0.727323	0.367169	negligible	432906	Q10	414938	Q9
ftsA	ftsA	EF3030_RS07850	ftsA	ftsA	cell division protein FtsA	-0.12999	Q9/Q9	-0.938288	0.210195	21	0.00149682	0.0112777	EF3030_SN_OD_10	EF3030_SN_OD_04	EF3030_SN_OD_10/EF3030_SN_OD_04	rots	median	none	none	1.5	0.05	1.09429	down	-1.09429	Cohen's d	-0.480297	0.399153	-0.838002	-0.122592	small	238836	Q9	264781	Q9
ftsE	ftsE	EF3030_RS03555	ftsE	ftsE	cell division ATP-binding protein FtsE	-0.249239	Q8/Q9	-1.505	0.169853	15	0.00142998	0.0108313	EF3030_SN_OD_10	EF3030_SN_OD_04	EF3030_SN_OD_10/EF3030_SN_OD_04	rots	median	none	none	1.5	0.05	1.18858	down	-1.18858	Cohen's d	-0.218789	0.505041	-0.638998	0.20142	small	148793	Q8	186566	Q9
ftsH	ftsH	EF3030_RS00060	ftsH	ftsH	ATP-dependent zinc metalloprotease FtsH	-0.402943	Q9/Q9	-2.52595	0.0379087	35	6.37286e-17	5.04164e-15	EF3030_SN_OD_10	EF3030_SN_OD_04	EF3030_SN_OD_10/EF3030_SN_OD_04	rots	median	none	none	1.5	0.05	1.3222	down	-1.3222	Cohen's d	-0.344717	0.44748	-0.618814	-0.0706202	small	229216	Q9	302991	Q9
ftsL	ftsL	EF3030_RS01620	ftsL	ftsL	cell division protein FtsL	-0.105713	Q3/Q2	1.19454	0.749961	4	0.873372	1	EF3030_SN_OD_10	EF3030_SN_OD_04	EF3030_SN_OD_10/EF3030_SN_OD_04	rots	median	none	none	1.5	0.05	1.07603	down	-1.07603	Cohen's d	-0.207381	0.684725	-1.05631	0.641547	small	5920	Q3	3148.83	Q2
ftsX	ftsX	EF3030_RS03560	ftsX	ftsX	permease-like cell division protein FtsX	-0.197701	Q7/Q7	-1.10409	0.376866	8	0.232701	0.615921	EF3030_SN_OD_10	EF3030_SN_OD_04	EF3030_SN_OD_10/EF3030_SN_OD_04	rots	median	none	none	1.5	0.05	1.14687	down	-1.14687	Cohen's d	0.052534	0.796048	-0.528639	0.633707	negligible	65524.6	Q7	75229	Q7
ftsY	ftsY	EF3030_RS05230	ftsY	ftsY	signal recognition particle-docking protein FtsY	-0.132546	Q7/Q8	-1.19627	0.246381	16	0.0133211	0.0712147	EF3030_SN_OD_10	EF3030_SN_OD_04	EF3030_SN_OD_10/EF3030_SN_OD_04	rots	median	none	none	1.5	0.05	1.09623	down	-1.09623	Cohen's d	-0.175785	0.207541	-0.58186	0.23029	negligible	75214.1	Q7	82348.9	Q8
ftsZ	ftsZ	EF3030_RS07845	ftsZ	ftsZ	cell division protein FtsZ	-0.0851985	Q10/Q10	-0.575556	0.489665	30	0.45455	0.967532	EF3030_SN_OD_10	EF3030_SN_OD_04	EF3030_SN_OD_10/EF3030_SN_OD_04	rots	median	none	none	1.5	0.05	1.06083	down	-1.06083	Cohen's d	-0.0320554	0.454058	-0.326249	0.262138	negligible	865325	Q10	928557	Q10
fusA	fusA	EF3030_RS01365	fusA	fusA	elongation factor G	-0.101706	Q10/Q10	-0.953261	0.283954	47	0.000863752	0.00723519	EF3030_SN_OD_10	EF3030_SN_OD_04	EF3030_SN_OD_10/EF3030_SN_OD_04	rots	median	none	none	1.5	0.05	1.07304	down	-1.07304	Cohen's d	-0.110789	0.305931	-0.34541	0.123833	negligible	2.57942e+06	Q10	2.85845e+06	Q10
galE_2	galE_2	EF3030_RS07575	galE_2	galE_2	UDP-glucose 4-epimerase GalE	0.130927	Q10/Q10	0.531546	0.36163	19	0.106238	0.361057	EF3030_SN_OD_10	EF3030_SN_OD_04	EF3030_SN_OD_10/EF3030_SN_OD_04	rots	median	none	none	1.5	0.05	1.095	up	1.095	Cohen's d	0.271616	0.408107	-0.101237	0.644468	small	529467	Q10	524458	Q10
galR	galR	EF3030_RS08895	galR	galR	DNA-binding transcriptional regulator GalR	0.295061	Q1/Q1	0.74725	0.536724	9	0.589729	1	EF3030_SN_OD_10	EF3030_SN_OD_04	EF3030_SN_OD_10/EF3030_SN_OD_04	rots	median	none	none	1.5	0.05	1.22694	up	1.22694	Cohen's d	0.686457	0.352204	0.124463	1.24845	medium	1435.57	Q1	1268.77	Q1
galU	galU	EF3030_RS10320	galU	galU	UTP--glucose-1-phosphate uridylyltransferase GalU	0.0305706	Q9/Q9	0.299268	0.586712	15	0.754336	1	EF3030_SN_OD_10	EF3030_SN_OD_04	EF3030_SN_OD_10/EF3030_SN_OD_04	rots	median	none	none	1.5	0.05	1.02142	up	1.02142	Cohen's d	0.473823	0.451842	0.0490279	0.898619	small	329865	Q9	324316	Q9
gap	gap	EF3030_RS09860	gap	gap	type I glyceraldehyde-3-phosphate dehydrogenase	0.0540194	Q10/Q10	0.319479	0.778831	34	0.999832	1	EF3030_SN_OD_10	EF3030_SN_OD_04	EF3030_SN_OD_10/EF3030_SN_OD_04	rots	median	none	none	1.5	0.05	1.03815	up	1.03815	Cohen's d	0.202263	0.284366	-0.0745459	0.479072	small	2.34075e+07	Q10	2.3288e+07	Q10
gatA	gatA	EF3030_RS02130	gatA	gatA	Asp-tRNA(Asn)/Glu-tRNA(Gln) amidotransferase subunit GatA	-0.0942748	Q8/Q9	-0.789816	0.42412	25	0.220381	0.595488	EF3030_SN_OD_10	EF3030_SN_OD_04	EF3030_SN_OD_10/EF3030_SN_OD_04	rots	median	none	none	1.5	0.05	1.06753	down	-1.06753	Cohen's d	-0.253148	0.339511	-0.577138	0.070841	small	174470	Q8	188385	Q9
gatB	gatB	EF3030_RS02125	gatB	gatB	Asp-tRNA(Asn)/Glu-tRNA(Gln) amidotransferase subunit GatB	-0.0494299	Q8/Q8	-0.245561	0.834361	26	0.999963	1	EF3030_SN_OD_10	EF3030_SN_OD_04	EF3030_SN_OD_10/EF3030_SN_OD_04	rots	median	none	none	1.5	0.05	1.03486	down	-1.03486	Cohen's d	0.207233	0.426376	-0.109946	0.524412	small	131341	Q8	138388	Q8
gatC	gatC	EF3030_RS02135	gatC	gatC	Asp-tRNA(Asn)/Glu-tRNA(Gln) amidotransferase subunit GatC	0.317564	Q7/Q7	1.05549	0.384436	8	0.247052	0.645508	EF3030_SN_OD_10	EF3030_SN_OD_04	EF3030_SN_OD_10/EF3030_SN_OD_04	rots	median	none	none	1.5	0.05	1.24622	up	1.24622	Cohen's d	0.857354	0.359163	0.250172	1.46454	large	68782.5	Q7	56270.1	Q7
gdhA	gdhA	EF3030_RS06285	gdhA	gdhA	NADP-specific glutamate dehydrogenase	0.185295	Q10/Q10	0.927861	0.446894	37	0.257107	0.663263	EF3030_SN_OD_10	EF3030_SN_OD_04	EF3030_SN_OD_10/EF3030_SN_OD_04	rots	median	none	none	1.5	0.05	1.13705	up	1.13705	Cohen's d	0.737262	0.448501	0.463879	1.01065	medium	1.42122e+06	Q10	1.34191e+06	Q10
glgA	glgA	EF3030_RS05730	glgA	glgA	glycogen synthase GlgA	-0.321627	Q3/Q4	-1.86265	0.0938067	12	0.000116611	0.00123003	EF3030_SN_OD_10	EF3030_SN_OD_04	EF3030_SN_OD_10/EF3030_SN_OD_04	rots	median	none	none	1.5	0.05	1.24974	down	-1.24974	Cohen's d	-0.45575	0.439444	-0.931907	0.0204064	small	6730.37	Q3	8491.23	Q4
glgB	glgB	EF3030_RS05745	glgB	glgB	1,4-alpha-glucan branching protein GlgB	-0.114918	Q3/Q4	-0.520114	0.640958	29	0.940999	1	EF3030_SN_OD_10	EF3030_SN_OD_04	EF3030_SN_OD_10/EF3030_SN_OD_04	rots	median	none	none	1.5	0.05	1.08291	down	-1.08291	Cohen's d	0.0394388	0.501453	-0.259865	0.338743	negligible	6625.4	Q3	7934.7	Q4
glgD	glgD	EF3030_RS05735	glgD	glgD	glucose-1-phosphate adenylyltransferase subunit GlgD	-0.31842	Q6/Q6	-1.93324	0.0766985	17	1.26197e-06	2.36454e-05	EF3030_SN_OD_10	EF3030_SN_OD_04	EF3030_SN_OD_10/EF3030_SN_OD_04	rots	median	none	none	1.5	0.05	1.24696	down	-1.24696	Cohen's d	-0.201458	0.373137	-0.595338	0.192423	small	30674.5	Q6	38909.9	Q6
glgP	glgP	EF3030_RS10390	glgP	glgP	glycogen/starch/alpha-glucan family phosphorylase	-0.0976322	Q9/Q9	-0.331265	0.778681	40	0.999948	1	EF3030_SN_OD_10	EF3030_SN_OD_04	EF3030_SN_OD_10/EF3030_SN_OD_04	rots	median	none	none	1.5	0.05	1.07002	down	-1.07002	Cohen's d	0.16566	0.551373	-0.0890996	0.420419	negligible	240671	Q9	263630	Q9
glmM	glmM	EF3030_RS07345	glmM	glmM	phosphoglucosamine mutase	-0.242511	Q9/Q9	-1.65754	0.0758609	27	1.61751e-09	5.61788e-08	EF3030_SN_OD_10	EF3030_SN_OD_04	EF3030_SN_OD_10/EF3030_SN_OD_04	rots	median	none	none	1.5	0.05	1.18305	down	-1.18305	Cohen's d	-0.630532	0.204113	-0.948476	-0.312589	medium	233658	Q9	278646	Q9
glmS	glmS	EF3030_RS01330	glmS	glmS	glutamine--fructose-6-phosphate transaminase (isomerizing)	-0.184618	Q9/Q9	-0.875244	0.438908	36	0.229348	0.612669	EF3030_SN_OD_10	EF3030_SN_OD_04	EF3030_SN_OD_10/EF3030_SN_OD_04	rots	median	none	none	1.5	0.05	1.13652	down	-1.13652	Cohen's d	-0.153438	0.469538	-0.422066	0.115191	negligible	231861	Q9	274765	Q9
glmU	glmU	EF3030_RS04765	glmU	glmU	bifunctional UDP-N-acetylglucosamine diphosphorylase/glucosamine-1-phosphate N-acetyltransferase GlmU	-0.214723	Q8/Q8	-1.28722	0.22551	13	0.0138199	0.0726182	EF3030_SN_OD_10	EF3030_SN_OD_04	EF3030_SN_OD_10/EF3030_SN_OD_04	rots	median	none	none	1.5	0.05	1.16048	down	-1.16048	Cohen's d	-0.279004	0.313921	-0.732218	0.17421	small	124581	Q8	143060	Q8
glnA	glnA	EF3030_RS02380	glnA	glnA	type I glutamate--ammonia ligase	0.287932	Q10/Q10	1.71381	0.131444	28	1.12592e-06	2.16663e-05	EF3030_SN_OD_10	EF3030_SN_OD_04	EF3030_SN_OD_10/EF3030_SN_OD_04	rots	median	none	none	1.5	0.05	1.22089	up	1.22089	Cohen's d	0.719158	0.289565	0.404814	1.0335	medium	920190	Q10	781085	Q10
glnR	glnR	EF3030_RS02375	glnR	glnR	transcriptional repressor GlnR	-0.0683094	Q4/Q4	-0.256735	0.953838	8	0.999944	1	EF3030_SN_OD_10	EF3030_SN_OD_04	EF3030_SN_OD_10/EF3030_SN_OD_04	rots	median	none	none	1.5	0.05	1.04849	down	-1.04849	Cohen's d	-0.30209	0.380503	-0.886468	0.282287	small	8266.8	Q4	10383.7	Q4
glpK	glpK	EF3030_RS10805	glpK	glpK	glycerol kinase GlpK	-0.398126	Q8/Q9	-2.45929	0.0504153	22	5.03787e-10	1.88787e-08	EF3030_SN_OD_10	EF3030_SN_OD_04	EF3030_SN_OD_10/EF3030_SN_OD_04	rots	median	none	none	1.5	0.05	1.3178	down	-1.3178	Cohen's d	-1.14479	0.24913	-1.51632	-0.773262	large	174208	Q8	227798	Q9
glpO	glpO	EF3030_RS10800	glpO	glpO	type 1 glycerol-3-phosphate oxidase	-0.383749	Q8/Q9	-1.98092	0.0851126	34	1.08774e-10	4.69376e-09	EF3030_SN_OD_10	EF3030_SN_OD_04	EF3030_SN_OD_10/EF3030_SN_OD_04	rots	median	none	none	1.5	0.05	1.30473	down	-1.30473	Cohen's d	-0.349839	0.72977	-0.628047	-0.0716308	small	154342	Q8	203894	Q9
gltX	gltX	EF3030_RS10210	gltX	gltX	glutamate--tRNA ligase	-0.0219114	Q9/Q9	-0.131877	0.905798	32	1	1	EF3030_SN_OD_10	EF3030_SN_OD_04	EF3030_SN_OD_10/EF3030_SN_OD_04	rots	median	none	none	1.5	0.05	1.0153	down	-1.0153	Cohen's d	0.179154	0.48567	-0.106127	0.464434	negligible	306607	Q9	321800	Q9
glyQ	glyQ	EF3030_RS06940	glyQ	glyQ	glycine--tRNA ligase subunit alpha	0.132855	Q8/Q8	1.09649	0.184035	15	0.00245061	0.016697	EF3030_SN_OD_10	EF3030_SN_OD_04	EF3030_SN_OD_10/EF3030_SN_OD_04	rots	median	none	none	1.5	0.05	1.09646	up	1.09646	Cohen's d	0.847986	0.55075	0.410605	1.28537	large	130235	Q8	116107	Q8
glyS	glyS	EF3030_RS06935	glyS	glyS	glycine--tRNA ligase subunit beta	0.047647	Q8/Q8	0.379005	0.651188	37	0.971048	1	EF3030_SN_OD_10	EF3030_SN_OD_04	EF3030_SN_OD_10/EF3030_SN_OD_04	rots	median	none	none	1.5	0.05	1.03358	up	1.03358	Cohen's d	0.306428	0.321343	0.0403363	0.57252	small	144768	Q8	139406	Q8
gmk	gmk	EF3030_RS08210	gmk	gmk	guanylate kinase	-0.00760036	Q8/Q8	-0.0358094	0.973904	13	1	1	EF3030_SN_OD_10	EF3030_SN_OD_04	EF3030_SN_OD_10/EF3030_SN_OD_04	rots	median	none	none	1.5	0.05	1.00528	down	-1.00528	Cohen's d	0.143509	0.213418	-0.308097	0.595114	negligible	119612	Q8	116078	Q8
gndA	gndA	EF3030_RS01820	gndA	gndA	NADP-dependent phosphogluconate dehydrogenase	-0.0164636	Q10/Q10	-0.101625	0.920962	35	1	1	EF3030_SN_OD_10	EF3030_SN_OD_04	EF3030_SN_OD_10/EF3030_SN_OD_04	rots	median	none	none	1.5	0.05	1.01148	down	-1.01148	Cohen's d	-0.198949	0.343752	-0.471705	0.0738069	negligible	1.75136e+06	Q10	1.85284e+06	Q10
gor	gor	EF3030_RS03700	gor	gor	glutathione-disulfide reductase	0.114443	Q9/Q9	0.201744	0.870953	18	0.999941	1	EF3030_SN_OD_10	EF3030_SN_OD_04	EF3030_SN_OD_10/EF3030_SN_OD_04	rots	median	none	none	1.5	0.05	1.08256	up	1.08256	Cohen's d	0.263472	0.377858	-0.119731	0.646675	small	361401	Q9	404301	Q9
gpsB	gpsB	EF3030_RS01800	gpsB	gpsB	cell division regulator GpsB	-0.150197	Q7/Q7	-0.42645	0.731982	11	0.952653	1	EF3030_SN_OD_10	EF3030_SN_OD_04	EF3030_SN_OD_10/EF3030_SN_OD_04	rots	median	none	none	1.5	0.05	1.10972	down	-1.10972	Cohen's d	-0.0967022	0.327847	-0.588797	0.395392	negligible	57133.6	Q7	63386.1	Q7
greA	greA	EF3030_RS07120	greA	greA	transcription elongation factor GreA	0.0537947	Q10/Q10	0.345609	0.716351	11	0.938868	1	EF3030_SN_OD_10	EF3030_SN_OD_04	EF3030_SN_OD_10/EF3030_SN_OD_04	rots	median	none	none	1.5	0.05	1.03799	up	1.03799	Cohen's d	-0.315406	0.380086	-0.810261	0.17945	small	962823	Q10	932648	Q10
groES	groES	EF3030_RS09290	groES	groES	co-chaperone GroES	0.0217981	Q10/Q10	0.0806422	0.944256	7	0.999705	1	EF3030_SN_OD_10	EF3030_SN_OD_04	EF3030_SN_OD_10/EF3030_SN_OD_04	rots	median	none	none	1.5	0.05	1.01522	up	1.01522	Cohen's d	-0.0235374	0.723865	-0.647276	0.600202	negligible	515615	Q10	534991	Q10
groL	groL	EF3030_RS09285	groL	groL	chaperonin GroEL	-0.00741158	Q10/Q10	-0.0382846	0.971537	37	1	1	EF3030_SN_OD_10	EF3030_SN_OD_04	EF3030_SN_OD_10/EF3030_SN_OD_04	rots	median	none	none	1.5	0.05	1.00515	down	-1.00515	Cohen's d	-0.0115559	0.392705	-0.276102	0.25299	negligible	1007114	Q10	1.03088e+06	Q10
grpE	grpE	EF3030_RS02440	grpE	grpE	nucleotide exchange factor GrpE	0.0979318	Q9/Q9	0.369163	0.756365	11	0.96959	1	EF3030_SN_OD_10	EF3030_SN_OD_04	EF3030_SN_OD_10/EF3030_SN_OD_04	rots	median	none	none	1.5	0.05	1.07024	up	1.07024	Cohen's d	0.64606	0.275004	0.141586	1.15053	medium	294806	Q9	279144	Q9
gtfA	gtfA	EF3030_RS09105	gtfA	gtfA	sucrose phosphorylase	0.274381	Q2/Q2	0.979453	0.40009	20	0.180324	0.521066	EF3030_SN_OD_10	EF3030_SN_OD_04	EF3030_SN_OD_10/EF3030_SN_OD_04	rots	median	none	none	1.5	0.05	1.20947	up	1.20947	Cohen's d	0.479204	0.500511	0.112506	0.845903	small	3358.9	Q2	2953.77	Q2
gtfA_2	gtfA_2	EF3030_RS08325	gtfA_2	gtfA_2	accessory Sec system glycosyltransferase GtfA	0.0317551	Q6/Q6	0.229395	0.813083	23	0.999689	1	EF3030_SN_OD_10	EF3030_SN_OD_04	EF3030_SN_OD_10/EF3030_SN_OD_04	rots	median	none	none	1.5	0.05	1.02226	up	1.02226	Cohen's d	-0.0986455	0.507823	-0.435532	0.238242	negligible	26139.4	Q6	26493.8	Q6
gtfB	gtfB	EF3030_RS08320	gtfB	gtfB	accessory Sec system glycosylation chaperone GtfB	0.070869	Q6/Q5	0.683828	0.476664	15	0.427049	0.93288	EF3030_SN_OD_10	EF3030_SN_OD_04	EF3030_SN_OD_10/EF3030_SN_OD_04	rots	median	none	none	1.5	0.05	1.05035	up	1.05035	Cohen's d	0.12297	0.358528	-0.296384	0.542323	negligible	22007.8	Q6	20869	Q5
guaA	guaA	EF3030_RS06770	guaA	guaA	glutamine-hydrolyzing GMP synthase	-0.0350177	Q9/Q9	-0.181368	0.837517	37	0.999999	1	EF3030_SN_OD_10	EF3030_SN_OD_04	EF3030_SN_OD_10/EF3030_SN_OD_04	rots	median	none	none	1.5	0.05	1.02457	down	-1.02457	Cohen's d	0.154773	0.454755	-0.110166	0.419712	negligible	379350	Q9	395356	Q9
guaB	guaB	EF3030_RS11035	guaB	guaB	IMP dehydrogenase	-0.104067	Q10/Q10	-0.362825	0.643929	29	0.944935	1	EF3030_SN_OD_10	EF3030_SN_OD_04	EF3030_SN_OD_10/EF3030_SN_OD_04	rots	median	none	none	1.5	0.05	1.0748	down	-1.0748	Cohen's d	-0.244905	0.168476	-0.545299	0.0554898	small	642804	Q10	693027	Q10
gyrA	gyrA	EF3030_RS05350	gyrA	gyrA	DNA gyrase subunit A	-0.167884	Q7/Q7	-1.30592	0.243029	41	0.000179594	0.00176373	EF3030_SN_OD_10	EF3030_SN_OD_04	EF3030_SN_OD_10/EF3030_SN_OD_04	rots	median	none	none	1.5	0.05	1.12341	down	-1.12341	Cohen's d	-0.385764	0.372077	-0.63926	-0.132267	small	64802.6	Q7	75265.6	Q7
gyrB	gyrB	EF3030_RS03820	gyrB	gyrB	DNA topoisomerase (ATP-hydrolyzing) subunit B	-0.0638591	Q8/Q8	-0.513066	0.637233	33	0.947379	1	EF3030_SN_OD_10	EF3030_SN_OD_04	EF3030_SN_OD_10/EF3030_SN_OD_04	rots	median	none	none	1.5	0.05	1.04526	down	-1.04526	Cohen's d	0.0584147	0.205803	-0.221953	0.338782	negligible	125277	Q8	126009	Q8
hemH	hemH	EF3030_RS04870	hemH	hemH	ferrochelatase	-0.0145323	Q2/Q2	-0.0765553	0.943428	9	0.99994	1	EF3030_SN_OD_10	EF3030_SN_OD_04	EF3030_SN_OD_10/EF3030_SN_OD_04	rots	median	none	none	1.5	0.05	1.01012	down	-1.01012	Cohen's d	-0.0851577	0.494165	-0.631545	0.46123	negligible	3404.23	Q2	3800.1	Q2
hemW	hemW	EF3030_RS06575	hemW	hemW	radical SAM family heme chaperone HemW	-0.373911	Q3/Q3	-2.18484	0.106463	9	0.00119036	0.0094171	EF3030_SN_OD_10	EF3030_SN_OD_04	EF3030_SN_OD_10/EF3030_SN_OD_04	rots	median	none	none	1.5	0.05	1.29586	down	-1.29586	Cohen's d	-0.365637	0.470409	-0.916321	0.185048	small	3817.33	Q3	5508.53	Q3
hflX	hflX	EF3030_RS03165	hflX	hflX	GTPase HflX	-0.158045	Q5/Q5	-1.14554	0.248969	22	0.00527367	0.0327935	EF3030_SN_OD_10	EF3030_SN_OD_04	EF3030_SN_OD_10/EF3030_SN_OD_04	rots	median	none	none	1.5	0.05	1.11577	down	-1.11577	Cohen's d	-0.117098	0.365807	-0.461785	0.227589	negligible	19748.9	Q5	21733	Q5
hisS	hisS	EF3030_RS10480	hisS	hisS	histidine--tRNA ligase	0.0555431	Q9/Q9	0.22445	0.8318	25	0.999941	1	EF3030_SN_OD_10	EF3030_SN_OD_04	EF3030_SN_OD_10/EF3030_SN_OD_04	rots	median	none	none	1.5	0.05	1.03925	up	1.03925	Cohen's d	0.0639905	0.298045	-0.258791	0.386773	negligible	232761	Q9	225791	Q9
hk06	hk06	EF3030_RS10845	hk06	hk06	two-component system sensor histidine kinase HK06	-0.13665	Q2/Q2	-0.584336	0.48336	13	0.451308	0.967532	EF3030_SN_OD_10	EF3030_SN_OD_04	EF3030_SN_OD_10/EF3030_SN_OD_04	rots	median	none	none	1.5	0.05	1.09935	down	-1.09935	Cohen's d	-0.172223	0.807149	-0.624084	0.279637	negligible	2206.9	Q2	2456.67	Q2
holA	holA	EF3030_RS03595	holA	holA	DNA polymerase III subunit delta	-0.218165	Q3/Q4	-1.14382	0.299473	18	0.035786	0.157769	EF3030_SN_OD_10	EF3030_SN_OD_04	EF3030_SN_OD_10/EF3030_SN_OD_04	rots	median	none	none	1.5	0.05	1.16325	down	-1.16325	Cohen's d	-0.32845	0.425099	-0.712565	0.0556653	small	6645.3	Q3	9513.47	Q4
hprK	hprK	EF3030_RS06595	hprK	hprK	HPr(Ser) kinase/phosphatase	0.0507228	Q8/Q8	0.236187	0.834733	20	0.999762	1	EF3030_SN_OD_10	EF3030_SN_OD_04	EF3030_SN_OD_10/EF3030_SN_OD_04	rots	median	none	none	1.5	0.05	1.03578	up	1.03578	Cohen's d	0.37937	0.249594	0.0145855	0.744154	small	93256.8	Q8	90357.6	Q8
hpt	hpt	EF3030_RS00055	hpt	hpt	hypoxanthine phosphoribosyltransferase	-0.138875	Q9/Q9	-0.70257	0.441108	12	0.337952	0.796337	EF3030_SN_OD_10	EF3030_SN_OD_04	EF3030_SN_OD_10/EF3030_SN_OD_04	rots	median	none	none	1.5	0.05	1.10105	down	-1.10105	Cohen's d	-0.103572	0.287304	-0.57398	0.366837	negligible	287300	Q9	321648	Q9
hrcA	hrcA	EF3030_RS02435	hrcA	hrcA	heat-inducible transcriptional repressor HrcA	-0.00388743	Q3/Q3	-0.00861598	0.990429	16	1	1	EF3030_SN_OD_10	EF3030_SN_OD_04	EF3030_SN_OD_10/EF3030_SN_OD_04	rots	median	none	none	1.5	0.05	1.0027	down	-1.0027	Cohen's d	0.143871	0.63291	-0.261946	0.549688	negligible	5698.43	Q3	5746.4	Q3
hslO	hslO	EF3030_RS10815	hslO	hslO	Hsp33 family molecular chaperone HslO	-0.394826	Q8/Q8	-2.82562	0.0506917	17	3.70055e-08	1.03325e-06	EF3030_SN_OD_10	EF3030_SN_OD_04	EF3030_SN_OD_10/EF3030_SN_OD_04	rots	median	none	none	1.5	0.05	1.31478	down	-1.31478	Cohen's d	-0.819203	0.234461	-1.22824	-0.410171	large	122162	Q8	162607	Q8
htpX	htpX	EF3030_RS06165	htpX	htpX	zinc metalloprotease HtpX	-0.57562	Q4/Q4	-1.40969	0.269345	9	0.0655815	0.246406	EF3030_SN_OD_10	EF3030_SN_OD_04	EF3030_SN_OD_10/EF3030_SN_OD_04	rots	median	none	none	1.5	0.05	1.49032	down	-1.49032	Cohen's d	-0.528725	0.506049	-1.08433	0.026875	medium	7707.37	Q4	12515.5	Q4
ileS	ileS	EF3030_RS07810	ileS	ileS	isoleucine--tRNA ligase	0.0218994	Q9/Q9	0.136866	0.870909	44	1	1	EF3030_SN_OD_10	EF3030_SN_OD_04	EF3030_SN_OD_10/EF3030_SN_OD_04	rots	median	none	none	1.5	0.05	1.0153	up	1.0153	Cohen's d	0.29724	0.226101	0.0535308	0.540949	small	231040	Q9	233750	Q9
ilvA	ilvA	EF3030_RS02200	ilvA	ilvA	threonine ammonia-lyase IlvA	-0.176787	Q7/Q8	-1.10198	0.176811	25	0.000101182	0.00107525	EF3030_SN_OD_10	EF3030_SN_OD_04	EF3030_SN_OD_10/EF3030_SN_OD_04	rots	median	none	none	1.5	0.05	1.13036	down	-1.13036	Cohen's d	-0.0737165	0.356264	-0.396526	0.249093	negligible	73632.8	Q7	82382.2	Q8
ilvC	ilvC	EF3030_RS02185	ilvC	ilvC	ketol-acid reductoisomerase	0.154377	Q10/Q10	0.937743	0.358031	24	0.0755993	0.276034	EF3030_SN_OD_10	EF3030_SN_OD_04	EF3030_SN_OD_10/EF3030_SN_OD_04	rots	median	none	none	1.5	0.05	1.11294	up	1.11294	Cohen's d	0.397543	0.339628	0.0648363	0.73025	small	1.10343e+06	Q10	1.02419e+06	Q10
ilvD	ilvD	EF3030_RS10505	ilvD	ilvD	dihydroxy-acid dehydratase	0.129111	Q8/Q8	1.01596	0.376534	27	0.0941681	0.328665	EF3030_SN_OD_10	EF3030_SN_OD_04	EF3030_SN_OD_10/EF3030_SN_OD_04	rots	median	none	none	1.5	0.05	1.09362	up	1.09362	Cohen's d	0.494342	0.33833	0.179312	0.809372	small	127160	Q8	117615	Q8
ilvN	ilvN	EF3030_RS02180	ilvN	ilvN	acetolactate synthase small subunit	-0.144392	Q8/Q8	-0.920704	0.427095	9	0.325574	0.783138	EF3030_SN_OD_10	EF3030_SN_OD_04	EF3030_SN_OD_10/EF3030_SN_OD_04	rots	median	none	none	1.5	0.05	1.10526	down	-1.10526	Cohen's d	-0.483535	0.207336	-1.0376	0.0705283	small	161053	Q8	168332	Q8
infA	infA	EF3030_RS01160	infA	infA	translation initiation factor IF-1	-0.0229889	Q10/Q10	-0.173097	0.861051	4	0.966564	1	EF3030_SN_OD_10	EF3030_SN_OD_04	EF3030_SN_OD_10/EF3030_SN_OD_04	rots	median	none	none	1.5	0.05	1.01606	down	-1.01606	Cohen's d	-0.246294	0.345183	-1.09615	0.603565	small	531879	Q10	572651	Q10
infB	infB	EF3030_RS02635	infB	infB	translation initiation factor IF-2	-0.154415	Q9/Q9	-0.862532	0.467589	41	0.337958	0.796337	EF3030_SN_OD_10	EF3030_SN_OD_04	EF3030_SN_OD_10/EF3030_SN_OD_04	rots	median	none	none	1.5	0.05	1.11297	down	-1.11297	Cohen's d	-0.18859	0.441093	-0.440319	0.063139	negligible	175139	Q9	198288	Q9
infC	infC	EF3030_RS04615	infC	infC	translation initiation factor IF-3	-0.233259	Q6/Q6	-0.754995	0.546141	6	0.593333	1	EF3030_SN_OD_10	EF3030_SN_OD_04	EF3030_SN_OD_10/EF3030_SN_OD_04	rots	median	none	none	1.5	0.05	1.17549	down	-1.17549	Cohen's d	-0.368818	0.314466	-1.05197	0.314332	small	24683.3	Q6	29324.1	Q6
kphA	kphA	EF3030_RS03650	kphA	kphA	RNA-binding protein KphA	0.0237159	Q7/Q7	0.120922	0.921179	4	0.991312	1	EF3030_SN_OD_10	EF3030_SN_OD_04	EF3030_SN_OD_10/EF3030_SN_OD_04	rots	median	none	none	1.5	0.05	1.01657	up	1.01657	Cohen's d	0.561196	0.371091	-0.301964	1.42436	medium	48804.2	Q7	47956.4	Q7
lacA	lacA	EF3030_RS05470	lacA	lacA	galactose-6-phosphate isomerase subunit LacA	0.181994	Q7/Q7	0.599612	0.625159	4	0.705883	1	EF3030_SN_OD_10	EF3030_SN_OD_04	EF3030_SN_OD_10/EF3030_SN_OD_04	rots	median	none	none	1.5	0.05	1.13445	up	1.13445	Cohen's d	0.770725	0.238311	-0.1068	1.64825	medium	62175.6	Q7	55507.3	Q7
lacB	lacB	EF3030_RS05475	lacB	lacB	galactose-6-phosphate isomerase subunit LacB	0.0601517	Q9/Q8	0.132207	0.918555	10	0.999821	1	EF3030_SN_OD_10	EF3030_SN_OD_04	EF3030_SN_OD_10/EF3030_SN_OD_04	rots	median	none	none	1.5	0.05	1.04258	up	1.04258	Cohen's d	0.427194	0.757561	-0.095509	0.949897	small	179009	Q9	173653	Q8
lacD	lacD	EF3030_RS05485	lacD	lacD	tagatose-bisphosphate aldolase	-7.28593e-05	Q9/Q9	-0.000305942	0.999777	21	1	1	EF3030_SN_OD_10	EF3030_SN_OD_04	EF3030_SN_OD_10/EF3030_SN_OD_04	rots	median	none	none	1.5	0.05	1.00005	down	-1.00005	Cohen's d	0.377978	0.29934	0.0221864	0.73377	small	314571	Q9	323609	Q9
lacG	lacG	EF3030_RS05510	lacG	lacG	6-phospho-beta-galactosidase	-0.510596	Q3/Q3	-2.23367	0.0465984	19	3.0224e-09	9.78159e-08	EF3030_SN_OD_10	EF3030_SN_OD_04	EF3030_SN_OD_10/EF3030_SN_OD_04	rots	median	none	none	1.5	0.05	1.42464	down	-1.42464	Cohen's d	-0.897059	0.480299	-1.28642	-0.507694	large	4897.6	Q3	6547.47	Q3
lctO	lctO	EF3030_RS03345	lctO	lctO	L-lactate oxidase	-0.0754512	Q10/Q10	-0.678354	0.388034	23	0.135729	0.427606	EF3030_SN_OD_10	EF3030_SN_OD_04	EF3030_SN_OD_10/EF3030_SN_OD_04	rots	median	none	none	1.5	0.05	1.05369	down	-1.05369	Cohen's d	-0.526653	0.163657	-0.869122	-0.184184	medium	1.02287e+06	Q10	1.14922e+06	Q10
ldcB	ldcB	EF3030_RS02965	ldcB	ldcB	LD-carboxypeptidase LdcB/DacB	0.382587	Q9/Q9	2.47856	0.0581047	10	3.06579e-05	0.000389794	EF3030_SN_OD_10	EF3030_SN_OD_04	EF3030_SN_OD_10/EF3030_SN_OD_04	rots	median	none	none	1.5	0.05	1.30368	up	1.30368	Cohen's d	1.40097	0.244384	0.824205	1.97774	large	300913	Q9	228551	Q9
lepA	lepA	EF3030_RS05440	lepA	lepA	translation elongation factor 4	-0.420774	Q7/Q7	-2.26098	0.0879974	31	1.06555e-09	3.79337e-08	EF3030_SN_OD_10	EF3030_SN_OD_04	EF3030_SN_OD_10/EF3030_SN_OD_04	rots	median	none	none	1.5	0.05	1.33865	down	-1.33865	Cohen's d	-1.15554	0.250724	-1.46808	-0.843001	large	53742.6	Q7	70324.4	Q7
lepB	lepB	EF3030_RS01970	lepB	lepB	signal peptidase I	0.0930333	Q8/Q7	0.549769	0.647347	11	0.846795	1	EF3030_SN_OD_10	EF3030_SN_OD_04	EF3030_SN_OD_10/EF3030_SN_OD_04	rots	median	none	none	1.5	0.05	1.06661	up	1.06661	Cohen's d	0.571052	0.290698	0.0693219	1.07278	medium	80720.2	Q8	73907.9	Q7
leuB	leuB	EF3030_RS05165	leuB	leuB	3-isopropylmalate dehydrogenase	0.249627	Q1/Q1	0.976728	0.401293	7	0.292298	0.727679	EF3030_SN_OD_10	EF3030_SN_OD_04	EF3030_SN_OD_10/EF3030_SN_OD_04	rots	median	none	none	1.5	0.05	1.1889	up	1.1889	Cohen's d	0.329335	0.593259	-0.298596	0.957266	small	1037	Q1	365.6	Q1
leuS	leuS	EF3030_RS01275	leuS	leuS	leucine--tRNA ligase	0.116875	Q8/Q8	0.606956	0.573696	45	0.841277	1	EF3030_SN_OD_10	EF3030_SN_OD_04	EF3030_SN_OD_10/EF3030_SN_OD_04	rots	median	none	none	1.5	0.05	1.08438	up	1.08438	Cohen's d	0.480935	0.463591	0.237854	0.724016	small	114014	Q8	110360	Q8
lgt	lgt	EF3030_RS06590	lgt	lgt	prolipoprotein diacylglyceryl transferase	0.0413799	Q2/Q2	0.0843089	0.944487	8	0.999874	1	EF3030_SN_OD_10	EF3030_SN_OD_04	EF3030_SN_OD_10/EF3030_SN_OD_04	rots	median	none	none	1.5	0.05	1.0291	up	1.0291	Cohen's d	0.532693	0.614053	-0.0585952	1.12398	medium	3565	Q2	3422.5	Q2
licA	licA	EF3030_RS06095	licA	licA	choline kinase LicA	-0.080754	Q9/Q9	-0.659817	0.531336	19	0.609137	1	EF3030_SN_OD_10	EF3030_SN_OD_04	EF3030_SN_OD_10/EF3030_SN_OD_04	rots	median	none	none	1.5	0.05	1.05757	down	-1.05757	Cohen's d	-0.37283	0.257413	-0.747186	0.00152506	small	189092	Q9	201215	Q9
ligA	ligA	EF3030_RS05765	ligA	ligA	NAD-dependent DNA ligase LigA	-0.296479	Q6/Q6	-1.76477	0.127783	46	4.35573e-10	1.72293e-08	EF3030_SN_OD_10	EF3030_SN_OD_04	EF3030_SN_OD_10/EF3030_SN_OD_04	rots	median	none	none	1.5	0.05	1.22814	down	-1.22814	Cohen's d	-0.61224	0.281855	-0.854727	-0.369752	medium	28704.2	Q6	35536.3	Q6
lpdA	lpdA	EF3030_RS05625	lpdA	lpdA	dihydrolipoyl dehydrogenase	-0.293451	Q8/Q8	-1.7296	0.143119	28	3.27043e-06	5.61095e-05	EF3030_SN_OD_10	EF3030_SN_OD_04	EF3030_SN_OD_10/EF3030_SN_OD_04	rots	median	none	none	1.5	0.05	1.22557	down	-1.22557	Cohen's d	-0.539292	0.37384	-0.84943	-0.229154	medium	96070.6	Q8	118312	Q8
lysS	lysS	EF3030_RS03335	lysS	lysS	lysine--tRNA ligase	-0.161915	Q9/Q9	-0.855359	0.36784	34	0.0569531	0.224036	EF3030_SN_OD_10	EF3030_SN_OD_04	EF3030_SN_OD_10/EF3030_SN_OD_04	rots	median	none	none	1.5	0.05	1.11877	down	-1.11877	Cohen's d	-0.21395	0.385987	-0.490843	0.0629425	small	199101	Q9	221026	Q9
lytA	lytA	EF3030_RS09435	lytA	lytA	N-acetylmuramoyl-L-alanine amidase LytA	0.19196	Q9/Q9	1.0538	0.37505	17	0.143982	0.444752	EF3030_SN_OD_10	EF3030_SN_OD_04	EF3030_SN_OD_10/EF3030_SN_OD_04	rots	median	none	none	1.5	0.05	1.14231	up	1.14231	Cohen's d	0.776608	0.216614	0.369183	1.18403	medium	235511	Q9	234780	Q9
lytB	lytB	EF3030_RS04645	lytB	lytB	endo-beta-N-acetylglucosaminidase	-0.227925	Q7/Q7	-1.0582	0.361923	34	0.0490153	0.201728	EF3030_SN_OD_10	EF3030_SN_OD_04	EF3030_SN_OD_10/EF3030_SN_OD_04	rots	median	none	none	1.5	0.05	1.17115	down	-1.17115	Cohen's d	-0.500093	0.334826	-0.78048	-0.219707	medium	44903.4	Q7	53151.6	Q7
macP	macP	EF3030_RS04775	macP	macP	cell wall synthase accessory phosphoprotein MacP	-0.0391278	Q6/Q6	-0.313575	0.768972	4	0.893528	1	EF3030_SN_OD_10	EF3030_SN_OD_04	EF3030_SN_OD_10/EF3030_SN_OD_04	rots	median	none	none	1.5	0.05	1.02749	down	-1.02749	Cohen's d	0.149317	0.219676	-0.698517	0.997151	negligible	23177.1	Q6	24204	Q6
malQ	malQ	EF3030_RS10395	malQ	malQ	4-alpha-glucanotransferase	-0.100451	Q7/Q7	-0.455535	0.694872	20	0.966997	1	EF3030_SN_OD_10	EF3030_SN_OD_04	EF3030_SN_OD_10/EF3030_SN_OD_04	rots	median	none	none	1.5	0.05	1.07211	down	-1.07211	Cohen's d	-0.0948703	0.31654	-0.45662	0.26688	negligible	47993.5	Q7	54624.7	Q7
manA	manA	EF3030_RS03460	manA	manA	mannose-6-phosphate isomerase, class I	0.111076	Q8/Q8	0.546738	0.607694	17	0.819114	1	EF3030_SN_OD_10	EF3030_SN_OD_04	EF3030_SN_OD_10/EF3030_SN_OD_04	rots	median	none	none	1.5	0.05	1.08003	up	1.08003	Cohen's d	0.368989	0.262747	-0.0272253	0.765203	small	122717	Q8	114123	Q8
mapZ	mapZ	EF3030_RS01815	mapZ	mapZ	mid-cell-anchored protein MapZ	-0.244408	Q7/Q7	-0.68006	0.59496	20	0.807294	1	EF3030_SN_OD_10	EF3030_SN_OD_04	EF3030_SN_OD_10/EF3030_SN_OD_04	rots	median	none	none	1.5	0.05	1.18461	down	-1.18461	Cohen's d	-0.0182858	0.390871	-0.37984	0.343268	negligible	77332.6	Q7	78729.3	Q7
mecA	mecA	EF3030_RS06345	mecA	mecA	adaptor protein MecA	0.00072989	Q5/Q5	0.00143107	0.999035	13	1	1	EF3030_SN_OD_10	EF3030_SN_OD_04	EF3030_SN_OD_10/EF3030_SN_OD_04	rots	median	none	none	1.5	0.05	1.00051	up	1.00051	Cohen's d	0.168198	0.264342	-0.283624	0.62002	negligible	20575.3	Q5	20164.5	Q5
metA	metA	EF3030_RS07430	metA	metA	homoserine O-succinyltransferase	-0.0394997	Q2/Q2	-0.136932	0.907639	9	0.999385	1	EF3030_SN_OD_10	EF3030_SN_OD_04	EF3030_SN_OD_10/EF3030_SN_OD_04	rots	median	none	none	1.5	0.05	1.02776	down	-1.02776	Cohen's d	-0.314447	0.375372	-0.863952	0.235058	small	2245.3	Q2	2462.07	Q2
metE	metE	EF3030_RS02770	metE	metE	5-methyltetrahydropteroyltriglutamate--homocysteine S-methyltransferase	-0.0938321	Q6/Q6	-0.474338	0.696939	37	0.994043	1	EF3030_SN_OD_10	EF3030_SN_OD_04	EF3030_SN_OD_10/EF3030_SN_OD_04	rots	median	none	none	1.5	0.05	1.0672	down	-1.0672	Cohen's d	-0.120545	0.309576	-0.385329	0.144239	negligible	33659.3	Q6	36774.6	Q6
metG	metG	EF3030_RS06060	metG	metG	methionine--tRNA ligase	0.0669239	Q6/Q5	0.412643	0.690204	26	0.97911	1	EF3030_SN_OD_10	EF3030_SN_OD_04	EF3030_SN_OD_10/EF3030_SN_OD_04	rots	median	none	none	1.5	0.05	1.04748	up	1.04748	Cohen's d	0.0168439	0.357342	-0.299493	0.333181	negligible	21976.1	Q6	21554	Q5
metG_2	metG_2	EF3030_RS03720	metG_2	metG_2	methionine--tRNA ligase	0.00765039	Q9/Q9	0.0647405	0.937103	41	1	1	EF3030_SN_OD_10	EF3030_SN_OD_04	EF3030_SN_OD_10/EF3030_SN_OD_04	rots	median	none	none	1.5	0.05	1.00532	up	1.00532	Cohen's d	0.309464	0.324304	0.0567941	0.562135	small	368379	Q9	372386	Q9
metK	metK	EF3030_RS03580	metK	metK	methionine adenosyltransferase	-0.0491768	Q9/Q9	-0.497564	0.469127	21	0.387201	0.863196	EF3030_SN_OD_10	EF3030_SN_OD_04	EF3030_SN_OD_10/EF3030_SN_OD_04	rots	median	none	none	1.5	0.05	1.03467	down	-1.03467	Cohen's d	0.00105528	0.209848	-0.351601	0.353712	negligible	242235	Q9	255729	Q9
mfd	mfd	EF3030_RS00030	mfd	mfd	transcription-repair coupling factor	-0.38422	Q2/Q3	-1.33047	0.282338	48	0.000704931	0.00601091	EF3030_SN_OD_10	EF3030_SN_OD_04	EF3030_SN_OD_10/EF3030_SN_OD_04	rots	median	none	none	1.5	0.05	1.30515	down	-1.30515	Cohen's d	-0.555605	0.540712	-0.792004	-0.319207	medium	3363.3	Q2	4531.63	Q3
mgaSpn	mgaSpn	EF3030_RS08600	mgaSpn	mgaSpn	virulence factor transcriptional regulator MgaSpn	0.0691204	Q1/Q1	0.186061	0.877675	7	0.994238	1	EF3030_SN_OD_10	EF3030_SN_OD_04	EF3030_SN_OD_10/EF3030_SN_OD_04	rots	median	none	none	1.5	0.05	1.04908	up	1.04908	Cohen's d	0.0572023	0.832413	-0.566643	0.681047	negligible	267.133	Q1	336.933	Q1
miaA	miaA	EF3030_RS03160	miaA	miaA	tRNA (adenosine(37)-N6)-dimethylallyltransferase MiaA	-0.251022	Q4/Q5	-1.35949	0.21769	13	0.0113441	0.062131	EF3030_SN_OD_10	EF3030_SN_OD_04	EF3030_SN_OD_10/EF3030_SN_OD_04	rots	median	none	none	1.5	0.05	1.19005	down	-1.19005	Cohen's d	-0.360738	0.394628	-0.815417	0.0939405	small	11164.3	Q4	15145.2	Q5
mltG	mltG	EF3030_RS07125	mltG	mltG	endolytic transglycosylase MltG	-0.149683	Q9/Q9	-0.82552	0.436212	34	0.225886	0.605766	EF3030_SN_OD_10	EF3030_SN_OD_04	EF3030_SN_OD_10/EF3030_SN_OD_04	rots	median	none	none	1.5	0.05	1.10933	down	-1.10933	Cohen's d	-0.266738	0.43185	-0.544067	0.0105914	small	267105	Q9	303097	Q9
mnmA	mnmA	EF3030_RS00665	mnmA	mnmA	tRNA 2-thiouridine(34) synthase MnmA	-0.114156	Q8/Q8	-0.813541	0.413208	21	0.208632	0.574691	EF3030_SN_OD_10	EF3030_SN_OD_04	EF3030_SN_OD_10/EF3030_SN_OD_04	rots	median	none	none	1.5	0.05	1.08234	down	-1.08234	Cohen's d	-0.241304	0.178992	-0.595242	0.112634	small	136541	Q8	146762	Q8
mnmE	mnmE	EF3030_RS04915	mnmE	mnmE	tRNA uridine-5-carboxymethylaminomethyl(34) synthesis GTPase MnmE	-0.24115	Q7/Q7	-1.58993	0.137311	26	4.25471e-06	6.96404e-05	EF3030_SN_OD_10	EF3030_SN_OD_04	EF3030_SN_OD_10/EF3030_SN_OD_04	rots	median	none	none	1.5	0.05	1.18193	down	-1.18193	Cohen's d	-0.437952	0.365106	-0.758053	-0.117852	small	53496.4	Q7	62248.6	Q7
mnmG	mnmG	EF3030_RS00675	mnmG	mnmG	tRNA uridine-5-carboxymethylaminomethyl(34) synthesis enzyme MnmG	-0.249868	Q7/Q8	-1.48165	0.212972	31	0.000192697	0.00186667	EF3030_SN_OD_10	EF3030_SN_OD_04	EF3030_SN_OD_10/EF3030_SN_OD_04	rots	median	none	none	1.5	0.05	1.1891	down	-1.1891	Cohen's d	-0.485976	0.292176	-0.779542	-0.19241	small	76444.2	Q7	88447.6	Q8
mntE	mntE	EF3030_RS07315	mntE	mntE	CDF family manganese efflux transporter MntE	-0.113465	Q2/Q2	-0.315532	0.797459	8	0.973237	1	EF3030_SN_OD_10	EF3030_SN_OD_04	EF3030_SN_OD_10/EF3030_SN_OD_04	rots	median	none	none	1.5	0.05	1.08182	down	-1.08182	Cohen's d	-0.0185975	0.536577	-0.599683	0.562488	negligible	1880.4	Q2	1941.9	Q2
mraY	mraY	EF3030_RS01630	mraY	mraY	phospho-N-acetylmuramoyl-pentapeptide-transferase	-0.17411	Q2/Q2	-0.698937	0.559513	3	0.588848	1	EF3030_SN_OD_10	EF3030_SN_OD_04	EF3030_SN_OD_10/EF3030_SN_OD_04	rots	median	none	none	1.5	0.05	1.12827	down	-1.12827	Cohen's d	-0.358856	0.327494	-1.3662	0.648488	small	2163.3	Q2	2822.17	Q2
mreC	mreC	EF3030_RS10985	mreC	mreC	rod shape-determining protein MreC	0.124359	Q7/Q7	1.04976	0.345243	13	0.121696	0.395651	EF3030_SN_OD_10	EF3030_SN_OD_04	EF3030_SN_OD_10/EF3030_SN_OD_04	rots	median	none	none	1.5	0.05	1.09002	up	1.09002	Cohen's d	0.280574	0.213094	-0.172665	0.733813	small	44580.6	Q7	41939	Q7
msrB	msrB	EF3030_RS06325	msrB	msrB	peptide-methionine (R)-S-oxide reductase MsrB	-0.0621367	Q9/Q9	-0.397085	0.744218	17	0.98556	1	EF3030_SN_OD_10	EF3030_SN_OD_04	EF3030_SN_OD_10/EF3030_SN_OD_04	rots	median	none	none	1.5	0.05	1.04401	down	-1.04401	Cohen's d	0.132508	0.359233	-0.260808	0.525824	negligible	371574	Q9	393145	Q9
msrB_2	msrB_2	EF3030_RS03105	msrB_2	msrB_2	peptide-methionine (R)-S-oxide reductase MsrB	0.343961	Q5/Q5	0.620765	0.618314	21	0.867201	1	EF3030_SN_OD_10	EF3030_SN_OD_04	EF3030_SN_OD_10/EF3030_SN_OD_04	rots	median	none	none	1.5	0.05	1.26924	up	1.26924	Cohen's d	0.499859	0.467602	0.141737	0.85798	small	18679.1	Q5	15193.1	Q5
murA	murA	EF3030_RS09540	murA	murA	UDP-N-acetylglucosamine 1-carboxyvinyltransferase	-0.149344	Q7/Q7	-1.06395	0.352507	23	0.0717408	0.266039	EF3030_SN_OD_10	EF3030_SN_OD_04	EF3030_SN_OD_10/EF3030_SN_OD_04	rots	median	none	none	1.5	0.05	1.10907	down	-1.10907	Cohen's d	-0.287502	0.276282	-0.625919	0.0509151	small	60126.9	Q7	67732.2	Q7
murB	murB	EF3030_RS06485	murB	murB	UDP-N-acetylmuramate dehydrogenase	-0.16485	Q5/Q5	-0.568686	0.650753	16	0.895161	1	EF3030_SN_OD_10	EF3030_SN_OD_04	EF3030_SN_OD_10/EF3030_SN_OD_04	rots	median	none	none	1.5	0.05	1.12105	down	-1.12105	Cohen's d	-0.350263	0.263703	-0.758652	0.058126	small	19059.6	Q5	20355.8	Q5
murC	murC	EF3030_RS07140	murC	murC	UDP-N-acetylmuramate--L-alanine ligase	0.15891	Q8/Q8	0.896407	0.375415	18	0.13803	0.430947	EF3030_SN_OD_10	EF3030_SN_OD_04	EF3030_SN_OD_10/EF3030_SN_OD_04	rots	median	none	none	1.5	0.05	1.11644	up	1.11644	Cohen's d	0.585525	0.389816	0.195884	0.975166	medium	114171	Q8	106137	Q8
murD	murD	EF3030_RS03235	murD	murD	UDP-N-acetylmuramoyl-L-alanine--D-glutamate ligase	-0.0518274	Q8/Q8	-0.303111	0.792532	20	0.998319	1	EF3030_SN_OD_10	EF3030_SN_OD_04	EF3030_SN_OD_10/EF3030_SN_OD_04	rots	median	none	none	1.5	0.05	1.03658	down	-1.03658	Cohen's d	-0.116464	0.363401	-0.478316	0.245389	negligible	115006	Q8	119233	Q8
murM	murM	EF3030_RS02895	murM	murM	peptidoglycan bridge formation alanyltransferase MurM	-0.131605	Q5/Q4	-0.296228	0.796902	21	0.99889	1	EF3030_SN_OD_10	EF3030_SN_OD_04	EF3030_SN_OD_10/EF3030_SN_OD_04	rots	median	none	none	1.5	0.05	1.09551	down	-1.09551	Cohen's d	0.0649908	0.514684	-0.287759	0.41774	negligible	12188	Q5	12647.6	Q4
murN	murN	EF3030_RS02900	murN	murN	peptidoglycan bridge formation alanyltransferase MurN	-0.174676	Q5/Q5	-0.914309	0.457177	15	0.36772	0.838214	EF3030_SN_OD_10	EF3030_SN_OD_04	EF3030_SN_OD_10/EF3030_SN_OD_04	rots	median	none	none	1.5	0.05	1.12871	down	-1.12871	Cohen's d	-0.142994	0.40182	-0.562487	0.276498	negligible	16831.3	Q5	19963.5	Q5
mutL	mutL	EF3030_RS00900	mutL	mutL	DNA mismatch repair endonuclease MutL	-0.262053	Q5/Q5	-1.59341	0.129181	23	7.2702e-06	0.00011132	EF3030_SN_OD_10	EF3030_SN_OD_04	EF3030_SN_OD_10/EF3030_SN_OD_04	rots	median	none	none	1.5	0.05	1.19918	down	-1.19918	Cohen's d	-0.854495	0.27913	-1.20621	-0.502783	large	15270.2	Q5	19354	Q5
mutM	mutM	EF3030_RS04670	mutM	mutM	DNA-formamidopyrimidine glycosylase	-0.125673	Q4/Q4	-0.548015	0.643311	11	0.839769	1	EF3030_SN_OD_10	EF3030_SN_OD_04	EF3030_SN_OD_10/EF3030_SN_OD_04	rots	median	none	none	1.5	0.05	1.09102	down	-1.09102	Cohen's d	-0.066122	0.464692	-0.558063	0.425819	negligible	9639.87	Q4	10433.5	Q4
mutS	mutS	EF3030_RS10245	mutS	mutS	DNA mismatch repair protein MutS	0.0538542	Q6/Q6	0.380346	0.71073	37	0.99662	1	EF3030_SN_OD_10	EF3030_SN_OD_04	EF3030_SN_OD_10/EF3030_SN_OD_04	rots	median	none	none	1.5	0.05	1.03803	up	1.03803	Cohen's d	0.287599	0.423604	0.021691	0.553506	small	27675.1	Q6	25190.5	Q6
mutY	mutY	EF3030_RS05310	mutY	mutY	A/G-specific adenine glycosylase	-0.540184	Q3/Q4	-1.11011	0.377861	16	0.156759	0.471933	EF3030_SN_OD_10	EF3030_SN_OD_04	EF3030_SN_OD_10/EF3030_SN_OD_04	rots	median	none	none	1.5	0.05	1.45416	down	-1.45416	Cohen's d	-0.372712	0.759198	-0.781509	0.036085	small	5583.13	Q3	8276.23	Q4
mvaD	mvaD	EF3030_RS01870	mvaD	mvaD	diphosphomevalonate decarboxylase	-0.151368	Q5/Q5	-0.534992	0.65976	11	0.867271	1	EF3030_SN_OD_10	EF3030_SN_OD_04	EF3030_SN_OD_10/EF3030_SN_OD_04	rots	median	none	none	1.5	0.05	1.11062	down	-1.11062	Cohen's d	-0.32971	0.336828	-0.824847	0.165428	small	13844.3	Q5	14027.5	Q5
mvk	mvk	EF3030_RS01865	mvk	mvk	mevalonate kinase	-0.248697	Q2/Q2	-0.655187	0.601969	11	0.757826	1	EF3030_SN_OD_10	EF3030_SN_OD_04	EF3030_SN_OD_10/EF3030_SN_OD_04	rots	median	none	none	1.5	0.05	1.18813	down	-1.18813	Cohen's d	-0.0848316	0.527139	-0.57686	0.407197	negligible	2099.03	Q2	2430.93	Q2
nadC	nadC	EF3030_RS09875	nadC	nadC	carboxylating nicotinate-nucleotide diphosphorylase	-0.125791	Q4/Q4	-0.495934	0.675771	13	0.909094	1	EF3030_SN_OD_10	EF3030_SN_OD_04	EF3030_SN_OD_10/EF3030_SN_OD_04	rots	median	none	none	1.5	0.05	1.09111	down	-1.09111	Cohen's d	-0.0770357	0.375286	-0.528228	0.374157	negligible	8501.3	Q4	8963.73	Q4
nadE	nadE	EF3030_RS06635	nadE	nadE	ammonia-dependent NAD(+) synthetase	0.181375	Q7/Q7	1.0721	0.324959	17	0.065119	0.245316	EF3030_SN_OD_10	EF3030_SN_OD_04	EF3030_SN_OD_10/EF3030_SN_OD_04	rots	median	none	none	1.5	0.05	1.13396	up	1.13396	Cohen's d	0.520913	0.303501	0.121421	0.920406	medium	58002.5	Q7	50710.1	Q7
nagA	nagA	EF3030_RS10065	nagA	nagA	N-acetylglucosamine-6-phosphate deacetylase	0.275973	Q8/Q8	1.16877	0.277932	18	0.0218473	0.105103	EF3030_SN_OD_10	EF3030_SN_OD_04	EF3030_SN_OD_10/EF3030_SN_OD_04	rots	median	none	none	1.5	0.05	1.21081	up	1.21081	Cohen's d	0.983046	0.195097	0.579107	1.38699	large	133633	Q8	120950	Q8
nanB	nanB	EF3030_RS07950	nanB	nanB	neuraminidase NanB	-0.0662357	Q5/Q5	-0.187272	0.878439	36	1	1	EF3030_SN_OD_10	EF3030_SN_OD_04	EF3030_SN_OD_10/EF3030_SN_OD_04	rots	median	none	none	1.5	0.05	1.04698	down	-1.04698	Cohen's d	-0.164202	0.445427	-0.432888	0.104484	negligible	13255.2	Q5	15244.8	Q5
ndk	ndk	EF3030_RS09505	ndk	ndk	nucleoside-diphosphate kinase	0.199962	Q9/Q9	1.17387	0.25964	12	0.0348456	0.15458	EF3030_SN_OD_10	EF3030_SN_OD_04	EF3030_SN_OD_10/EF3030_SN_OD_04	rots	median	none	none	1.5	0.05	1.14867	up	1.14867	Cohen's d	1.17495	0.182275	0.665912	1.68399	large	340313	Q9	301224	Q9
nrdD	nrdD	EF3030_RS01020	nrdD	nrdD	anaerobic ribonucleoside-triphosphate reductase	-0.171583	Q7/Q8	-0.867177	0.434221	51	0.1715	0.507726	EF3030_SN_OD_10	EF3030_SN_OD_04	EF3030_SN_OD_10/EF3030_SN_OD_04	rots	median	none	none	1.5	0.05	1.12629	down	-1.12629	Cohen's d	-0.202273	0.41999	-0.427831	0.0232844	small	78410.1	Q7	89833.8	Q8
nrdE	nrdE	EF3030_RS05535	nrdE	nrdE	class 1b ribonucleoside-diphosphate reductase subunit alpha	-0.0854352	Q9/Q10	-0.648722	0.439587	42	0.214585	0.586504	EF3030_SN_OD_10	EF3030_SN_OD_04	EF3030_SN_OD_10/EF3030_SN_OD_04	rots	median	none	none	1.5	0.05	1.06101	down	-1.06101	Cohen's d	-0.165983	0.426613	-0.414544	0.082577	negligible	403173	Q9	435091	Q10
nrdF	nrdF	EF3030_RS05530	nrdF	nrdF	class 1b ribonucleoside-diphosphate reductase subunit beta	-0.0210927	Q9/Q9	-0.192606	0.848563	14	0.999065	1	EF3030_SN_OD_10	EF3030_SN_OD_04	EF3030_SN_OD_10/EF3030_SN_OD_04	rots	median	none	none	1.5	0.05	1.01473	down	-1.01473	Cohen's d	0.0545616	0.135066	-0.379624	0.488747	negligible	273509	Q9	276197	Q9
nrdG	nrdG	EF3030_RS01035	nrdG	nrdG	anaerobic ribonucleoside-triphosphate reductase activating protein	-0.354653	Q3/Q3	-0.555392	0.663643	5	0.785624	1	EF3030_SN_OD_10	EF3030_SN_OD_04	EF3030_SN_OD_10/EF3030_SN_OD_04	rots	median	none	none	1.5	0.05	1.27868	down	-1.27868	Cohen's d	-0.369418	0.815124	-1.12374	0.384907	small	4162	Q3	4096.97	Q3
nrdH	nrdH	EF3030_RS05540	nrdH	nrdH	glutaredoxin-like protein NrdH	-0.292664	Q7/Q8	-1.71909	0.153285	4	0.0420169	0.180762	EF3030_SN_OD_10	EF3030_SN_OD_04	EF3030_SN_OD_10/EF3030_SN_OD_04	rots	median	none	none	1.5	0.05	1.2249	down	-1.2249	Cohen's d	-0.915477	0.274465	-1.80538	-0.0255771	large	67350.4	Q7	89128.3	Q8
nrdI	nrdI	EF3030_RS00870	nrdI	nrdI	class Ib ribonucleoside-diphosphate reductase assembly flavoprotein NrdI	0.0320735	Q7/Q7	0.235212	0.59918	8	0.72062	1	EF3030_SN_OD_10	EF3030_SN_OD_04	EF3030_SN_OD_10/EF3030_SN_OD_04	rots	median	none	none	1.5	0.05	1.02248	up	1.02248	Cohen's d	0.837626	0.293046	0.231608	1.44364	large	65589.8	Q7	62661.8	Q7
nrdR	nrdR	EF3030_RS08080	nrdR	nrdR	transcriptional regulator NrdR	-0.254386	Q4/Q5	-1.43792	0.251436	4	0.128173	0.411077	EF3030_SN_OD_10	EF3030_SN_OD_04	EF3030_SN_OD_10/EF3030_SN_OD_04	rots	median	none	none	1.5	0.05	1.19283	down	-1.19283	Cohen's d	0.0294661	0.56654	-0.817235	0.876167	negligible	11644.2	Q4	13750	Q5
nspC	nspC	EF3030_RS04410	nspC	nspC	carboxynorspermidine decarboxylase	-0.0770937	Q6/Q6	-0.250396	0.839948	14	0.998662	1	EF3030_SN_OD_10	EF3030_SN_OD_04	EF3030_SN_OD_10/EF3030_SN_OD_04	rots	median	none	none	1.5	0.05	1.05489	down	-1.05489	Cohen's d	-0.0996592	0.376437	-0.534034	0.334715	negligible	27113.1	Q6	26076.8	Q6
nth	nth	EF3030_RS06145	nth	nth	endonuclease III	-0.172222	Q4/Q4	-0.473144	0.701545	7	0.875958	1	EF3030_SN_OD_10	EF3030_SN_OD_04	EF3030_SN_OD_10/EF3030_SN_OD_04	rots	median	none	none	1.5	0.05	1.12679	down	-1.12679	Cohen's d	-0.13549	0.396503	-0.759923	0.488942	negligible	10040.1	Q4	11031.3	Q4
nusA	nusA	EF3030_RS02620	nusA	nusA	transcription termination factor NusA	-0.0470741	Q9/Q9	-0.366805	0.699925	24	0.980608	1	EF3030_SN_OD_10	EF3030_SN_OD_04	EF3030_SN_OD_10/EF3030_SN_OD_04	rots	median	none	none	1.5	0.05	1.03317	down	-1.03317	Cohen's d	-0.104569	0.34842	-0.434262	0.225125	negligible	289064	Q9	309987	Q9
nusB	nusB	EF3030_RS02110	nusB	nusB	transcription antitermination factor NusB	0.497753	Q4/Q4	0.551628	0.665634	5	0.788591	1	EF3030_SN_OD_10	EF3030_SN_OD_04	EF3030_SN_OD_10/EF3030_SN_OD_04	rots	median	none	none	1.5	0.05	1.41201	up	1.41201	Cohen's d	0.253042	0.473154	-0.497918	1.004	small	11183.5	Q4	9155.27	Q4
nusG	nusG	EF3030_RS09825	nusG	nusG	transcription termination/antitermination protein NusG	-0.0731743	Q8/Q9	-0.499259	0.627065	7	0.760689	1	EF3030_SN_OD_10	EF3030_SN_OD_04	EF3030_SN_OD_10/EF3030_SN_OD_04	rots	median	none	none	1.5	0.05	1.05203	down	-1.05203	Cohen's d	-0.351842	0.127595	-0.980367	0.276683	small	171784	Q8	179122	Q9
obgE	obgE	EF3030_RS05945	obgE	obgE	GTPase ObgE	-0.216492	Q8/Q8	-1.27643	0.163516	27	2.30383e-05	0.000306604	EF3030_SN_OD_10	EF3030_SN_OD_04	EF3030_SN_OD_10/EF3030_SN_OD_04	rots	median	none	none	1.5	0.05	1.1619	down	-1.1619	Cohen's d	-0.29297	0.280113	-0.604956	0.019016	small	98003.7	Q8	114776	Q8
P00761	P00761	TRYP_PIG	P00761	P00761	Trypsin	-0.37539	Q10/Q10	-0.758808	0.546556	5	0.586789	1	EF3030_SN_OD_10	EF3030_SN_OD_04	EF3030_SN_OD_10/EF3030_SN_OD_04	rots	median	none	none	1.5	0.05	1.29719	down	-1.29719	Cohen's d	-0.665941	0.31485	-1.43437	0.102483	medium	883241	Q10	1051891	Q10
pabB	pabB	EF3030_RS03130	pabB	pabB	aminodeoxychorismate synthase component I	-0.0284639	Q4/Q4	-0.14765	0.893981	25	1	1	EF3030_SN_OD_10	EF3030_SN_OD_04	EF3030_SN_OD_10/EF3030_SN_OD_04	rots	median	none	none	1.5	0.05	1.01993	down	-1.01993	Cohen's d	0.264697	0.290297	-0.0594124	0.588807	small	11537.6	Q4	12064.5	Q4
parC	parC	EF3030_RS04025	parC	parC	DNA topoisomerase IV subunit A	-0.494029	Q4/Q5	-2.24686	0.0887502	30	2.15492e-09	7.13629e-08	EF3030_SN_OD_10	EF3030_SN_OD_04	EF3030_SN_OD_10/EF3030_SN_OD_04	rots	median	none	none	1.5	0.05	1.40837	down	-1.40837	Cohen's d	-1.46865	0.259411	-1.80012	-1.13719	large	10346.3	Q4	14929.4	Q5
parE	parE	EF3030_RS04020	parE	parE	DNA topoisomerase IV subunit B	-0.484399	Q4/Q4	-1.19366	0.345234	28	0.0450873	0.189393	EF3030_SN_OD_10	EF3030_SN_OD_04	EF3030_SN_OD_10/EF3030_SN_OD_04	rots	median	none	none	1.5	0.05	1.399	down	-1.399	Cohen's d	-0.495603	0.558381	-0.804895	-0.186312	small	7929.27	Q4	11485.7	Q4
patA	patA	EF3030_RS10240	patA	patA	multidrug efflux ABC transporter subunit PatA	-0.186149	Q7/Q7	-1.22704	0.256422	19	0.0107384	0.0593684	EF3030_SN_OD_10	EF3030_SN_OD_04	EF3030_SN_OD_10/EF3030_SN_OD_04	rots	median	none	none	1.5	0.05	1.13772	down	-1.13772	Cohen's d	-0.809465	0.139458	-1.19551	-0.42342	large	43939.6	Q7	48995.5	Q7
patB	patB	EF3030_RS10230	patB	patB	multidrug efflux ABC transporter subunit PatB	-0.113497	Q6/Q6	-0.573995	0.642384	22	0.916162	1	EF3030_SN_OD_10	EF3030_SN_OD_04	EF3030_SN_OD_10/EF3030_SN_OD_04	rots	median	none	none	1.5	0.05	1.08185	down	-1.08185	Cohen's d	-0.156842	0.250365	-0.501763	0.188079	negligible	28977.6	Q6	30651.3	Q6
pavA	pavA	EF3030_RS04650	pavA	pavA	Rqc2 family fibronectin-binding protein PavA	-0.243881	Q4/Q4	-1.31596	0.271433	26	0.00633158	0.0383667	EF3030_SN_OD_10	EF3030_SN_OD_04	EF3030_SN_OD_10/EF3030_SN_OD_04	rots	median	none	none	1.5	0.05	1.18417	down	-1.18417	Cohen's d	-0.63647	0.394421	-0.960712	-0.312229	medium	10109.3	Q4	12621.4	Q4
pavB	pavB	EF3030_RS00420	pavB	pavB	fibronectin-binding SSURE repeat adhesin PavB	-0.0799921	Q5/Q5	-0.167779	0.890761	23	0.999999	1	EF3030_SN_OD_10	EF3030_SN_OD_04	EF3030_SN_OD_10/EF3030_SN_OD_04	rots	median	none	none	1.5	0.05	1.05701	down	-1.05701	Cohen's d	-0.141448	0.392823	-0.478551	0.195655	negligible	13448.3	Q5	14608.1	Q5
pbp1a	pbp1a	EF3030_RS01785	pbp1a	pbp1a	penicillin-binding protein PBP1A	-0.250873	Q7/Q8	-1.51248	0.196056	38	1.2465e-05	0.000181124	EF3030_SN_OD_10	EF3030_SN_OD_04	EF3030_SN_OD_10/EF3030_SN_OD_04	rots	median	none	none	1.5	0.05	1.18993	down	-1.18993	Cohen's d	-0.271527	0.342174	-0.533728	-0.00932541	small	74902.7	Q7	89721.4	Q8
pbp1b	pbp1b	EF3030_RS10350	pbp1b	pbp1b	penicillin-binding protein PBP1B	0.0936621	Q5/Q5	0.355979	0.764272	27	0.998661	1	EF3030_SN_OD_10	EF3030_SN_OD_04	EF3030_SN_OD_10/EF3030_SN_OD_04	rots	median	none	none	1.5	0.05	1.06708	up	1.06708	Cohen's d	0.100952	0.476272	-0.209572	0.411475	negligible	15728.3	Q5	14126.4	Q5
pbp2a	pbp2a	EF3030_RS09845	pbp2a	pbp2a	penicillin-binding protein PBP2A	-0.344542	Q5/Q5	-1.66399	0.13862	33	3.2132e-07	7.03939e-06	EF3030_SN_OD_10	EF3030_SN_OD_04	EF3030_SN_OD_10/EF3030_SN_OD_04	rots	median	none	none	1.5	0.05	1.26975	down	-1.26975	Cohen's d	-0.482845	0.489295	-0.767208	-0.198482	small	15677.9	Q5	19605.1	Q5
pbp2b	pbp2b	EF3030_RS07880	pbp2b	pbp2b	penicillin-binding protein 2B	0.283114	Q7/Q7	2.07824	0.0823878	30	7.47149e-10	2.72805e-08	EF3030_SN_OD_10	EF3030_SN_OD_04	EF3030_SN_OD_10/EF3030_SN_OD_04	rots	median	none	none	1.5	0.05	1.21682	up	1.21682	Cohen's d	0.271124	0.448573	-0.0243986	0.566647	small	62103.1	Q7	51699.3	Q7
pbp2X	pbp2X	EF3030_RS01625	pbp2X	pbp2X	penicillin-binding protein 2X	0.242587	Q7/Q7	1.6756	0.124241	35	2.705e-08	7.86105e-07	EF3030_SN_OD_10	EF3030_SN_OD_04	EF3030_SN_OD_10/EF3030_SN_OD_04	rots	median	none	none	1.5	0.05	1.18311	up	1.18311	Cohen's d	0.644439	0.221973	0.365382	0.923495	medium	74627.1	Q7	61630.2	Q7
pbp3	pbp3	EF3030_RS04125	pbp3	pbp3	D-alanyl-D-alanine carboxypeptidase PBP3	-0.000795265	Q5/Q5	-0.00435302	0.996824	5	1	1	EF3030_SN_OD_10	EF3030_SN_OD_04	EF3030_SN_OD_10/EF3030_SN_OD_04	rots	median	none	none	1.5	0.05	1.00055	down	-1.00055	Cohen's d	-0.566381	0.44026	-1.3292	0.196441	medium	21958	Q5	21020.4	Q5
pcp	pcp	EF3030_RS04050	pcp	pcp	pyroglutamyl-peptidase I	-0.0679065	Q7/Q7	-0.546397	0.561814	8	0.641378	1	EF3030_SN_OD_10	EF3030_SN_OD_04	EF3030_SN_OD_10/EF3030_SN_OD_04	rots	median	none	none	1.5	0.05	1.04819	down	-1.04819	Cohen's d	-0.534065	0.120079	-1.12541	0.0572762	medium	53649.3	Q7	55739.6	Q7
pcpA	pcpA	EF3030_RS10555	pcpA	pcpA	choline-binding protein PcpA	0.647833	Q5/Q4	1.5393	0.223942	26	0.000950546	0.00782483	EF3030_SN_OD_10	EF3030_SN_OD_04	EF3030_SN_OD_10/EF3030_SN_OD_04	rots	median	up	up	1.5	0.05	1.56681	up	1.56681	Cohen's d	0.922051	0.533211	0.589335	1.25477	large	20230	Q5	12016.8	Q4
pcrA	pcrA	EF3030_RS05900	pcrA	pcrA	DNA helicase PcrA	-0.293726	Q6/Q6	-2.11872	0.0766994	42	1.18148e-13	7.31491e-12	EF3030_SN_OD_10	EF3030_SN_OD_04	EF3030_SN_OD_10/EF3030_SN_OD_04	rots	median	none	none	1.5	0.05	1.2258	down	-1.2258	Cohen's d	-0.331004	0.365113	-0.58083	-0.0811767	small	32047.2	Q6	40170.4	Q6
pdrM	pdrM	EF3030_RS05605	pdrM	pdrM	sodium-coupled multidrug efflux MATE transporter PdrM	-0.262981	Q2/Q2	-0.806345	0.506544	4	0.511108	1	EF3030_SN_OD_10	EF3030_SN_OD_04	EF3030_SN_OD_10/EF3030_SN_OD_04	rots	median	none	none	1.5	0.05	1.19996	down	-1.19996	Cohen's d	-0.615009	0.21772	-1.48145	0.25143	medium	3262.73	Q2	3479.23	Q2
pdxS	pdxS	EF3030_RS06900	pdxS	pdxS	pyridoxal 5'-phosphate synthase lyase subunit PdxS	0.117388	Q9/Q9	0.47606	0.689683	18	0.955067	1	EF3030_SN_OD_10	EF3030_SN_OD_04	EF3030_SN_OD_10/EF3030_SN_OD_04	rots	median	none	none	1.5	0.05	1.08477	up	1.08477	Cohen's d	0.742423	0.397535	0.347947	1.1369	medium	374164	Q9	344139	Q9
pdxT	pdxT	EF3030_RS06895	pdxT	pdxT	pyridoxal 5'-phosphate synthase glutaminase subunit PdxT	-0.177926	Q5/Q6	-0.892654	0.434677	8	0.350904	0.81515	EF3030_SN_OD_10	EF3030_SN_OD_04	EF3030_SN_OD_10/EF3030_SN_OD_04	rots	median	none	none	1.5	0.05	1.13126	down	-1.13126	Cohen's d	-0.588665	0.192988	-1.18219	0.00485919	medium	20047	Q5	22796.9	Q6
pepA	pepA	EF3030_RS08950	pepA	pepA	glutamyl aminopeptidase	-0.0389609	Q9/Q9	-0.110449	0.928103	21	1	1	EF3030_SN_OD_10	EF3030_SN_OD_04	EF3030_SN_OD_10/EF3030_SN_OD_04	rots	median	none	none	1.5	0.05	1.02737	down	-1.02737	Cohen's d	0.0973628	0.279994	-0.255503	0.450228	negligible	382558	Q9	374998	Q9
pepC	pepC	EF3030_RS01415	pepC	pepC	aminopeptidase C	0.00136942	Q10/Q10	0.00456935	0.996933	28	1	1	EF3030_SN_OD_10	EF3030_SN_OD_04	EF3030_SN_OD_10/EF3030_SN_OD_04	rots	median	none	none	1.5	0.05	1.00095	up	1.00095	Cohen's d	0.278954	0.449057	-0.027174	0.585082	small	838294	Q10	884072	Q10
pepF	pepF	EF3030_RS08485	pepF	pepF	oligoendopeptidase F	0.088974	Q9/Q9	0.410296	0.69153	28	0.983291	1	EF3030_SN_OD_10	EF3030_SN_OD_04	EF3030_SN_OD_10/EF3030_SN_OD_04	rots	median	none	none	1.5	0.05	1.06361	up	1.06361	Cohen's d	0.344775	0.312931	0.0378699	0.65168	small	261431	Q9	252323	Q9
pepF_2	pepF_2	EF3030_RS04715	pepF_2	pepF_2	oligoendopeptidase F	-0.135038	Q7/Q7	-0.99293	0.347974	25	0.057854	0.22633	EF3030_SN_OD_10	EF3030_SN_OD_04	EF3030_SN_OD_10/EF3030_SN_OD_04	rots	median	none	none	1.5	0.05	1.09812	down	-1.09812	Cohen's d	-0.241272	0.287469	-0.565143	0.0825996	small	67083.2	Q7	78718.7	Q7
pepO	pepO	EF3030_RS07745	pepO	pepO	endopeptidase PepO	-0.0257871	Q10/Q10	-0.121983	0.90464	46	1	1	EF3030_SN_OD_10	EF3030_SN_OD_04	EF3030_SN_OD_10/EF3030_SN_OD_04	rots	median	none	none	1.5	0.05	1.01803	down	-1.01803	Cohen's d	0.0408368	0.35466	-0.196187	0.27786	negligible	600881	Q10	632199	Q10
pepT	pepT	EF3030_RS04865	pepT	pepT	peptidase T	-0.0454786	Q9/Q9	-0.31187	0.725408	20	0.984573	1	EF3030_SN_OD_10	EF3030_SN_OD_04	EF3030_SN_OD_10/EF3030_SN_OD_04	rots	median	none	none	1.5	0.05	1.03203	down	-1.03203	Cohen's d	-0.0845321	0.184503	-0.44624	0.277176	negligible	296610	Q9	310278	Q9
pepV	pepV	EF3030_RS02930	pepV	pepV	dipeptidase PepV	-0.0234376	Q10/Q10	-0.102061	0.929812	27	1	1	EF3030_SN_OD_10	EF3030_SN_OD_04	EF3030_SN_OD_10/EF3030_SN_OD_04	rots	median	none	none	1.5	0.05	1.01638	down	-1.01638	Cohen's d	0.151622	0.396171	-0.159149	0.462393	negligible	500136	Q10	527790	Q10
pfbA	pfbA	EF3030_RS08795	pfbA	pfbA	multi-ligand-binding adhesin PfbA	0.841481	Q3/Q2	3.19397	0.0331141	23	1.67106e-12	9.51836e-11	EF3030_SN_OD_10	EF3030_SN_OD_04	EF3030_SN_OD_10/EF3030_SN_OD_04	rots	median	up	up	1.5	0.05	1.79189	up	1.79189	Cohen's d	1.3748	0.413059	1.00045	1.74914	large	4661.23	Q3	2473.23	Q2
pfkA	pfkA	EF3030_RS04270	pfkA	pfkA	6-phosphofructokinase	-0.154248	Q10/Q10	-0.900734	0.444309	20	0.306443	0.747964	EF3030_SN_OD_10	EF3030_SN_OD_04	EF3030_SN_OD_10/EF3030_SN_OD_04	rots	median	none	none	1.5	0.05	1.11284	down	-1.11284	Cohen's d	-0.0659206	0.819268	-0.427565	0.295724	negligible	476334	Q10	544716	Q10
pfkB	pfkB	EF3030_RS04165	pfkB	pfkB	1-phosphofructokinase	-0.394173	Q7/Q7	-1.40413	0.249285	16	0.0143631	0.0749194	EF3030_SN_OD_10	EF3030_SN_OD_04	EF3030_SN_OD_10/EF3030_SN_OD_04	rots	median	none	none	1.5	0.05	1.31419	down	-1.31419	Cohen's d	-0.419525	0.445494	-0.829252	-0.0097976	small	47977.2	Q7	63723.3	Q7
pflA	pflA	EF3030_RS09595	pflA	pflA	pyruvate formate-lyase-activating protein	0.104876	Q4/Q4	0.156673	0.865588	15	0.999717	1	EF3030_SN_OD_10	EF3030_SN_OD_04	EF3030_SN_OD_10/EF3030_SN_OD_04	rots	median	none	none	1.5	0.05	1.0754	up	1.0754	Cohen's d	-0.138701	0.686013	-0.558162	0.28076	negligible	9913.77	Q4	8904.77	Q4
pflB	pflB	EF3030_RS02260	pflB	pflB	formate C-acetyltransferase	-0.0117466	Q9/Q9	-0.0408877	0.972891	49	1	1	EF3030_SN_OD_10	EF3030_SN_OD_04	EF3030_SN_OD_10/EF3030_SN_OD_04	rots	median	none	none	1.5	0.05	1.00818	down	-1.00818	Cohen's d	0.0376788	0.347851	-0.191908	0.267265	negligible	263847	Q9	258973	Q9
pheA	pheA	EF3030_RS06380	pheA	pheA	prephenate dehydratase	0.132807	Q4/Q4	0.632596	0.437094	9	0.348414	0.812016	EF3030_SN_OD_10	EF3030_SN_OD_04	EF3030_SN_OD_10/EF3030_SN_OD_04	rots	median	none	none	1.5	0.05	1.09643	up	1.09643	Cohen's d	-0.0897606	0.426626	-0.636176	0.456654	negligible	11493.8	Q4	10555.4	Q4
pheS	pheS	EF3030_RS02740	pheS	pheS	phenylalanine--tRNA ligase subunit alpha	-0.145551	Q7/Q8	-1.27873	0.195668	17	0.00219999	0.0153568	EF3030_SN_OD_10	EF3030_SN_OD_04	EF3030_SN_OD_10/EF3030_SN_OD_04	rots	median	none	none	1.5	0.05	1.10615	down	-1.10615	Cohen's d	-0.344606	0.218041	-0.740396	0.0511842	small	77236.5	Q7	84714.1	Q8
pheT	pheT	EF3030_RS02750	pheT	pheT	phenylalanine--tRNA ligase subunit beta	-0.0990277	Q7/Q8	-0.770392	0.377092	35	0.0684251	0.255072	EF3030_SN_OD_10	EF3030_SN_OD_04	EF3030_SN_OD_10/EF3030_SN_OD_04	rots	median	none	none	1.5	0.05	1.07105	down	-1.07105	Cohen's d	-0.238655	0.241194	-0.511705	0.0343959	small	75194.1	Q7	82315.5	Q8
phoU	phoU	EF3030_RS10300	phoU	phoU	phosphate signaling complex protein PhoU	0.0940622	Q2/Q2	0.140632	0.908841	7	0.998073	1	EF3030_SN_OD_10	EF3030_SN_OD_04	EF3030_SN_OD_10/EF3030_SN_OD_04	rots	median	none	none	1.5	0.05	1.06737	up	1.06737	Cohen's d	0.338372	0.945659	-0.289793	0.966537	small	2010.67	Q2	2102.2	Q2
phoU_2	phoU_2	EF3030_RS06510	phoU_2	phoU_2	phosphate signaling complex protein PhoU	0.103884	Q9/Q8	0.829289	0.438046	17	0.301369	0.744159	EF3030_SN_OD_10	EF3030_SN_OD_04	EF3030_SN_OD_10/EF3030_SN_OD_04	rots	median	none	none	1.5	0.05	1.07466	up	1.07466	Cohen's d	0.0211458	0.431852	-0.37175	0.414042	negligible	177942	Q9	161647	Q8
phtD	phtD	EF3030_RS04835	phtD	phtD	pneumococcal histidine triad protein PhtD	2.40588	Q10/Q9	6.09562	0.00681341	69	6.58462e-57	3.1255e-54	EF3030_SN_OD_10	EF3030_SN_OD_04	EF3030_SN_OD_10/EF3030_SN_OD_04	rots	median	up	up	1.5	0.05	5.29957	up	5.29957	Cohen's d	1.67121	0.733987	1.44678	1.89564	large	1.29658e+06	Q10	250939	Q9
phtE	phtE	EF3030_RS04840	phtE	phtE	pneumococcal histidine triad protein PhtE	3.7927	Q8/Q5	9.93359	0.00201309	48	2.6851e-53	9.55894e-51	EF3030_SN_OD_10	EF3030_SN_OD_04	EF3030_SN_OD_10/EF3030_SN_OD_04	rots	median	up	up	1.5	0.05	13.8585	up	13.8585	Cohen's d	2.19559	0.698712	1.90193	2.48924	large	171209	Q8	13412	Q5
pknB	pknB	EF3030_RS08180	pknB	pknB	serine/threonine-protein kinase StkP	-0.0409748	Q8/Q8	-0.354409	0.686229	36	0.990229	1	EF3030_SN_OD_10	EF3030_SN_OD_04	EF3030_SN_OD_10/EF3030_SN_OD_04	rots	median	none	none	1.5	0.05	1.02881	down	-1.02881	Cohen's d	-0.181724	0.343118	-0.450511	0.0870632	negligible	132244	Q8	127257	Q8
plsX	plsX	EF3030_RS00215	plsX	plsX	phosphate acyltransferase PlsX	-0.184043	Q7/Q7	-1.1148	0.336096	12	0.11648	0.386639	EF3030_SN_OD_10	EF3030_SN_OD_04	EF3030_SN_OD_10/EF3030_SN_OD_04	rots	median	none	none	1.5	0.05	1.13606	down	-1.13606	Cohen's d	-0.552085	0.303752	-1.03105	-0.0731202	medium	45702.7	Q7	51669.6	Q7
ply	ply	EF3030_RS09370	ply	ply	cholesterol-dependent cytolysin pneumolysin	0.110252	Q10/Q10	0.645347	0.481074	36	0.409523	0.904124	EF3030_SN_OD_10	EF3030_SN_OD_04	EF3030_SN_OD_10/EF3030_SN_OD_04	rots	median	none	none	1.5	0.05	1.07942	up	1.07942	Cohen's d	0.373213	0.328892	0.102654	0.643773	small	813632	Q10	764409	Q10
pmp23	pmp23	EF3030_RS04960	pmp23	pmp23	cell wall hydrolase Pmp23	-0.00611682	Q3/Q3	-0.057703	0.933477	7	0.999418	1	EF3030_SN_OD_10	EF3030_SN_OD_04	EF3030_SN_OD_10/EF3030_SN_OD_04	rots	median	none	none	1.5	0.05	1.00425	down	-1.00425	Cohen's d	0.0499323	0.355572	-0.573882	0.673747	negligible	4889.47	Q3	4832.1	Q3
pnp	pnp	EF3030_RS02785	pnp	pnp	polyribonucleotide nucleotidyltransferase	-0.145803	Q8/Q8	-0.673556	0.533444	42	0.668786	1	EF3030_SN_OD_10	EF3030_SN_OD_04	EF3030_SN_OD_10/EF3030_SN_OD_04	rots	median	none	none	1.5	0.05	1.10635	down	-1.10635	Cohen's d	-0.175694	0.460733	-0.424305	0.0729181	negligible	124942	Q8	139120	Q8
polA	polA	EF3030_RS00185	polA	polA	DNA polymerase I	-0.230004	Q7/Q7	-1.55175	0.185064	48	3.66957e-07	7.79921e-06	EF3030_SN_OD_10	EF3030_SN_OD_04	EF3030_SN_OD_10/EF3030_SN_OD_04	rots	median	none	none	1.5	0.05	1.17284	down	-1.17284	Cohen's d	-0.0957546	0.512695	-0.327853	0.136344	negligible	48551.4	Q7	57742.4	Q7
ppc	ppc	EF3030_RS06000	ppc	ppc	phosphoenolpyruvate carboxylase	-0.000131448	Q8/Q9	-0.000832608	0.999346	55	1	1	EF3030_SN_OD_10	EF3030_SN_OD_04	EF3030_SN_OD_10/EF3030_SN_OD_04	rots	median	none	none	1.5	0.05	1.00009	down	-1.00009	Cohen's d	0.191088	0.423922	-0.0259903	0.408165	negligible	173832	Q8	177173	Q9
prfA	prfA	EF3030_RS04930	prfA	prfA	peptide chain release factor 1	0.074844	Q8/Q8	0.423814	0.67936	25	0.969573	1	EF3030_SN_OD_10	EF3030_SN_OD_04	EF3030_SN_OD_10/EF3030_SN_OD_04	rots	median	none	none	1.5	0.05	1.05325	up	1.05325	Cohen's d	0.169695	0.372071	-0.153585	0.492974	negligible	100092	Q8	95287.3	Q8
prfB	prfB	EF3030_RS03550	prfB	prfB	peptide chain release factor 2	-0.0127861	Q7/Q7	-0.100155	0.911431	14	0.999975	1	EF3030_SN_OD_10	EF3030_SN_OD_04	EF3030_SN_OD_10/EF3030_SN_OD_04	rots	median	none	none	1.5	0.05	1.0089	down	-1.0089	Cohen's d	-0.0256764	0.226935	-0.459799	0.408446	negligible	46693.7	Q7	47285.5	Q7
prmA	prmA	EF3030_RS08495	prmA	prmA	50S ribosomal protein L11 methyltransferase	0.0627514	Q8/Q8	0.427768	0.734548	15	0.975227	1	EF3030_SN_OD_10	EF3030_SN_OD_04	EF3030_SN_OD_10/EF3030_SN_OD_04	rots	median	none	none	1.5	0.05	1.04446	up	1.04446	Cohen's d	0.0264724	0.346637	-0.392503	0.445448	negligible	101685	Q8	102582	Q8
prmC	prmC	EF3030_RS04935	prmC	prmC	peptide chain release factor N(5)-glutamine methyltransferase	-0.0529067	Q3/Q3	-0.295181	0.823606	12	0.995449	1	EF3030_SN_OD_10	EF3030_SN_OD_04	EF3030_SN_OD_10/EF3030_SN_OD_04	rots	median	none	none	1.5	0.05	1.03735	down	-1.03735	Cohen's d	-0.297343	0.67106	-0.770027	0.17534	small	5722.33	Q3	6146.37	Q3
proB	proB	EF3030_RS04465	proB	proB	glutamate 5-kinase	-0.198955	Q6/Q6	-1.04765	0.253968	10	0.0438124	0.186159	EF3030_SN_OD_10	EF3030_SN_OD_04	EF3030_SN_OD_10/EF3030_SN_OD_04	rots	median	none	none	1.5	0.05	1.14787	down	-1.14787	Cohen's d	-0.638675	0.203371	-1.16853	-0.108821	medium	23927.6	Q6	27485.8	Q6
proC	proC	EF3030_RS04475	proC	proC	pyrroline-5-carboxylate reductase	0.0883472	Q5/Q5	0.433646	0.680637	8	0.862501	1	EF3030_SN_OD_10	EF3030_SN_OD_04	EF3030_SN_OD_10/EF3030_SN_OD_04	rots	median	none	none	1.5	0.05	1.06315	up	1.06315	Cohen's d	0.460754	0.114878	-0.127979	1.04949	small	21223.7	Q5	20592.4	Q5
prsA	prsA	EF3030_RS04725	prsA	prsA	peptidylprolyl isomerase PrsA	-0.308599	Q10/Q10	-1.6565	0.177855	28	4.58655e-05	0.000553495	EF3030_SN_OD_10	EF3030_SN_OD_04	EF3030_SN_OD_10/EF3030_SN_OD_04	rots	median	none	none	1.5	0.05	1.2385	down	-1.2385	Cohen's d	-0.435681	0.371485	-0.743924	-0.127437	small	962583	Q10	1.24005e+06	Q10
psaA	psaA	EF3030_RS07760	psaA	psaA	metal ABC transporter substrate-binding lipoprotein/adhesin PsaA	0.160518	Q8/Q8	0.664049	0.581732	14	0.734632	1	EF3030_SN_OD_10	EF3030_SN_OD_04	EF3030_SN_OD_10/EF3030_SN_OD_04	rots	median	none	none	1.5	0.05	1.11769	up	1.11769	Cohen's d	0.583512	0.405922	0.140265	1.02676	medium	100646	Q8	98615.7	Q8
pspC	pspC	EF3030_RS10835	pspC	pspC	pneumococcal surface protein PspC, choline-binding form	0.0597278	Q8/Q8	0.262075	0.704166	27	0.98746	1	EF3030_SN_OD_10	EF3030_SN_OD_04	EF3030_SN_OD_10/EF3030_SN_OD_04	rots	median	none	none	1.5	0.05	1.04227	up	1.04227	Cohen's d	0.13313	0.445232	-0.177539	0.4438	negligible	141941	Q8	134454	Q8
pspC_2	pspC_2	EF3030_RS10825	pspC_2	pspC_2	pneumococcal surface protein PspC, LPXTG-anchored form	0.0990207	Q5/Q5	0.314852	0.801635	15	0.995981	1	EF3030_SN_OD_10	EF3030_SN_OD_04	EF3030_SN_OD_10/EF3030_SN_OD_04	rots	median	none	none	1.5	0.05	1.07105	up	1.07105	Cohen's d	0.163158	0.680395	-0.256496	0.582812	negligible	15995.7	Q5	14031.7	Q5
psr	psr	EF3030_RS06375	psr	psr	polyisoprenyl-teichoic acid--peptidoglycan teichoic acid transferase Psr	0.0998408	Q7/Q7	0.614124	0.569237	23	0.750041	1	EF3030_SN_OD_10	EF3030_SN_OD_04	EF3030_SN_OD_10/EF3030_SN_OD_04	rots	median	none	none	1.5	0.05	1.07166	up	1.07166	Cohen's d	0.174314	0.613095	-0.163007	0.511635	negligible	61032.1	Q7	53366.4	Q7
pstA_2	pstA_2	EF3030_RS06525	pstA_2	pstA_2	phosphate ABC transporter permease PstA	-0.136817	Q5/Q5	-0.214008	0.860456	6	0.985793	1	EF3030_SN_OD_10	EF3030_SN_OD_04	EF3030_SN_OD_10/EF3030_SN_OD_04	rots	median	none	none	1.5	0.05	1.09948	down	-1.09948	Cohen's d	-0.22773	0.772905	-0.907337	0.451877	small	15482.2	Q5	17115.9	Q5
pstB	pstB	EF3030_RS10295	pstB	pstB	phosphate ABC transporter ATP-binding protein PstB	0.123373	Q2/Q2	0.289284	0.825038	8	0.98482	1	EF3030_SN_OD_10	EF3030_SN_OD_04	EF3030_SN_OD_10/EF3030_SN_OD_04	rots	median	none	none	1.5	0.05	1.08928	up	1.08928	Cohen's d	0.376169	0.539968	-0.210021	0.962358	small	2781.43	Q2	2639.87	Q2
pstB_2	pstB_2	EF3030_RS06520	pstB_2	pstB_2	phosphate ABC transporter ATP-binding protein PstB	-0.152959	Q8/Q8	-1.10769	0.296243	19	0.0298845	0.136834	EF3030_SN_OD_10	EF3030_SN_OD_04	EF3030_SN_OD_10/EF3030_SN_OD_04	rots	median	none	none	1.5	0.05	1.11185	down	-1.11185	Cohen's d	0.0619922	0.431287	-0.309242	0.433226	negligible	119474	Q8	135001	Q8
pstB_3	pstB_3	EF3030_RS06515	pstB_3	pstB_3	phosphate ABC transporter ATP-binding protein PstB	-0.244964	Q8/Q8	-2.06878	0.0740121	17	9.34651e-07	1.84853e-05	EF3030_SN_OD_10	EF3030_SN_OD_04	EF3030_SN_OD_10/EF3030_SN_OD_04	rots	median	none	none	1.5	0.05	1.18506	down	-1.18506	Cohen's d	-1.04203	0.170763	-1.46073	-0.623332	large	140744	Q8	170075	Q8
pstC_2	pstC_2	EF3030_RS06530	pstC_2	pstC_2	phosphate ABC transporter permease subunit PstC	-0.335569	Q5/Q5	-1.04493	0.393962	3	0.343328	0.802989	EF3030_SN_OD_10	EF3030_SN_OD_04	EF3030_SN_OD_10/EF3030_SN_OD_04	rots	median	none	none	1.5	0.05	1.26187	down	-1.26187	Cohen's d	-0.234297	0.411274	-1.23705	0.768459	small	14412.7	Q5	18085.3	Q5
pstS	pstS	EF3030_RS06535	pstS	pstS	phosphate ABC transporter substrate-binding protein PstS	0.0985894	Q9/Q9	0.505894	0.657798	11	0.86415	1	EF3030_SN_OD_10	EF3030_SN_OD_04	EF3030_SN_OD_10/EF3030_SN_OD_04	rots	median	none	none	1.5	0.05	1.07073	up	1.07073	Cohen's d	-0.173076	0.397686	-0.665803	0.319651	negligible	265028	Q9	250665	Q9
pta	pta	EF3030_RS05840	pta	pta	phosphate acetyltransferase	-0.0664244	Q8/Q8	-0.452396	0.643868	13	0.860072	1	EF3030_SN_OD_10	EF3030_SN_OD_04	EF3030_SN_OD_10/EF3030_SN_OD_04	rots	median	none	none	1.5	0.05	1.04712	down	-1.04712	Cohen's d	-0.222642	0.374566	-0.675062	0.229778	small	151588	Q8	164461	Q8
pth	pth	EF3030_RS00025	pth	pth	aminoacyl-tRNA hydrolase	-0.117367	Q5/Q5	-0.576358	0.622206	9	0.77804	1	EF3030_SN_OD_10	EF3030_SN_OD_04	EF3030_SN_OD_10/EF3030_SN_OD_04	rots	median	none	none	1.5	0.05	1.08475	down	-1.08475	Cohen's d	-0.266476	0.374547	-0.815035	0.282083	small	18798.5	Q5	19670.7	Q5
ptsP	ptsP	EF3030_RS05550	ptsP	ptsP	phosphoenolpyruvate--protein phosphotransferase	0.0989777	Q10/Q10	0.675231	0.462264	32	0.333272	0.792286	EF3030_SN_OD_10	EF3030_SN_OD_04	EF3030_SN_OD_10/EF3030_SN_OD_04	rots	median	none	none	1.5	0.05	1.07101	up	1.07101	Cohen's d	0.195905	0.531521	-0.0894874	0.481297	negligible	799930	Q10	754150	Q10
pulA	pulA	EF3030_RS05760	pulA	pulA	type I pullulanase	-0.0984333	Q7/Q7	-0.718918	0.525705	35	0.620397	1	EF3030_SN_OD_10	EF3030_SN_OD_04	EF3030_SN_OD_10/EF3030_SN_OD_04	rots	median	none	none	1.5	0.05	1.07061	down	-1.07061	Cohen's d	-0.064871	0.473836	-0.337026	0.207284	negligible	57268.2	Q7	60789.4	Q7
[truncated: 2,969 more rows]
