# Supplementary material for: The global proteome of Streptococcus pneumoniae EF3030 under nutrient-defined in vitro conditions
Source: Front Cell Infect Microbiol. 2025 Jul 11;15:1606161. doi: 10.3389/fcimb.2025.1606161 (PMC12289677; doi:10.3389/fcimb.2025.1606161)
Supplement: Supplementary file 4 [file Table4.xlsx]

## Sheet: Sheet 1
protein	D - 20%	C - 40%	B - 60%	A - 80%
EF3030_RS02070	1	1	1	1
EF3030_RS02080	2	2	1	1
EF3030_RS02085	3	2	1	1
EF3030_RS08010	4	1	1	1
EF3030_RS10720	5	3	2	2
EF3030_RS04830	5	3	2	2
EF3030_RS10735	6	1	1	1
EF3030_RS05680	7	4	3	3
EF3030_RS09920	8	5	4	2
EF3030_RS01435	9	6	4	2
EF3030_RS04415	9	6	4	2
EF3030_RS04420	10	6	4	2
EF3030_RS06450	2	2	1	1
EF3030_RS08005	11	3	2	2
EF3030_RS08610	5	3	2	2
EF3030_RS10605	12	4	3	3
EF3030_RS10615	12	4	3	3
EF3030_RS10610	9	6	4	2
EF3030_RS10250	13	4	3	3
EF3030_RS10255	6	1	1	1
EF3030_RS06390	11	3	2	2
EF3030_RS06410	1	1	1	1
EF3030_RS06405	6	1	1	1
EF3030_RS06420	10	6	4	2
EF3030_RS09565	6	1	1	1
EF3030_RS07250	6	1	1	1
EF3030_RS08345	11	3	2	2
EF3030_RS08340	8	5	4	2
EF3030_RS08335	14	4	3	3
EF3030_RS10440	12	4	3	3
EF3030_RS07080	1	1	1	1
EF3030_RS07070	6	1	1	1
EF3030_RS07090	6	1	1	1
EF3030_RS03050	8	5	4	2
EF3030_RS01325	8	5	4	2
EF3030_RS09135	11	3	2	2
EF3030_RS02520	15	7	5	2
EF3030_RS02525	1	1	1	1
EF3030_RS02950	13	4	3	3
EF3030_RS06495	7	4	3	3
EF3030_RS06125	7	4	3	3
EF3030_RS01830	8	5	4	2
EF3030_RS10895	16	5	4	2
EF3030_RS04460	11	3	2	2
EF3030_RS01835	16	5	4	2
EF3030_RS04815	9	6	4	2
EF3030_RS09715	3	2	1	1
EF3030_RS07355	2	2	1	1
EF3030_RS03780	12	4	3	3
EF3030_RS03775	4	1	1	1
EF3030_RS03505	17	3	2	2
EF3030_RS07395	7	4	3	3
EF3030_RS01005	13	4	3	3
EF3030_RS07545	6	1	1	1
EF3030_RS03960	4	1	1	1
EF3030_RS05300	9	6	4	2
EF3030_RS05295	16	5	4	2
EF3030_RS09555	9	6	4	2
EF3030_RS04675	8	5	4	2
EF3030_RS07460	18	8	6	3
EF3030_RS00235	4	1	1	1
EF3030_RS11085	5	3	2	2
EF3030_RS11080	4	1	1	1
EF3030_RS10050	1	1	1	1
EF3030_RS05965	12	4	3	3
EF3030_RS01675	16	5	4	2
EF3030_RS01685	10	6	4	2
EF3030_RS01690	13	4	3	3
EF3030_RS04540	9	6	4	2
EF3030_RS02790	12	4	3	3
EF3030_RS10940	11	3	2	2
EF3030_RS02805	6	1	1	1
EF3030_RS04910	8	5	4	2
EF3030_RS07330	8	5	4	2
EF3030_RS10340	6	1	1	1
EF3030_RS06825	5	3	2	2
EF3030_RS03980	2	2	1	1
EF3030_RS03945	9	6	4	2
EF3030_RS08060	13	4	3	3
EF3030_RS03245	13	4	3	3
EF3030_RS07820	13	4	3	3
EF3030_RS10755	8	5	4	2
EF3030_RS10745	5	3	2	2
EF3030_RS10740	2	2	1	1
EF3030_RS00005	2	2	1	1
EF3030_RS10905	2	2	1	1
EF3030_RS05980	3	2	1	1
EF3030_RS08070	6	1	1	1
EF3030_RS02460	2	2	1	1
EF3030_RS02445	1	1	1	1
EF3030_RS00010	11	3	2	2
EF3030_RS04085	12	4	3	3
EF3030_RS06080	1	1	1	1
EF3030_RS07730	16	5	4	2
EF3030_RS10820	12	4	3	3
EF3030_RS00035	13	4	3	3
EF3030_RS00045	8	5	4	2
EF3030_RS00120	2	2	1	1
EF3030_RS00135	15	7	5	2
EF3030_RS00140	12	4	3	3
EF3030_RS00150	18	8	6	3
EF3030_RS00170	7	4	3	3
EF3030_RS00190	9	6	4	2
EF3030_RS00200	1	1	1	1
EF3030_RS00205	3	2	1	1
EF3030_RS00220	19	7	5	2
EF3030_RS00245	6	1	1	1
EF3030_RS00255	17	3	2	2
EF3030_RS00325	2	2	1	1
EF3030_RS00330	12	4	3	3
EF3030_RS00335	20	8	6	3
EF3030_RS00340	9	6	4	2
EF3030_RS00345	12	4	3	3
EF3030_RS00355	12	4	3	3
EF3030_RS00360	9	6	4	2
EF3030_RS00365	8	5	4	2
EF3030_RS00390	11	3	2	2
EF3030_RS00400	10	6	4	2
EF3030_RS00405	7	4	3	3
EF3030_RS00425	12	4	3	3
EF3030_RS00430	9	6	4	2
EF3030_RS00470	9	6	4	2
EF3030_RS00475	12	4	3	3
EF3030_RS00480	9	6	4	2
EF3030_RS00485	19	7	5	2
EF3030_RS00490	14	4	3	3
EF3030_RS00495	10	6	4	2
EF3030_RS00510	12	4	3	3
EF3030_RS00515	12	4	3	3
EF3030_RS00530	9	6	4	2
EF3030_RS00545	8	5	4	2
EF3030_RS00555	1	1	1	1
EF3030_RS00560	3	2	1	1
EF3030_RS00565	3	2	1	1
EF3030_RS00570	11	3	2	2
EF3030_RS00580	4	1	1	1
EF3030_RS00660	5	3	2	2
EF3030_RS00670	10	6	4	2
EF3030_RS00680	19	7	5	2
EF3030_RS00685	11	3	2	2
EF3030_RS00750	9	6	4	2
EF3030_RS00815	17	3	2	2
EF3030_RS00820	11	3	2	2
EF3030_RS00825	8	5	4	2
EF3030_RS00830	9	6	4	2
EF3030_RS00835	13	4	3	3
EF3030_RS00855	8	5	4	2
EF3030_RS00860	12	4	3	3
EF3030_RS00865	10	6	4	2
EF3030_RS00880	10	6	4	2
EF3030_RS00910	6	1	1	1
EF3030_RS00940	11	3	2	2
EF3030_RS00945	2	2	1	1
EF3030_RS00950	19	7	5	2
EF3030_RS00960	11	3	2	2
EF3030_RS00975	8	5	4	2
EF3030_RS00980	20	8	6	3
EF3030_RS00995	7	4	3	3
EF3030_RS01000	8	5	4	2
EF3030_RS01015	19	7	5	2
EF3030_RS01030	13	4	3	3
EF3030_RS01040	2	2	1	1
EF3030_RS01060	13	4	3	3
EF3030_RS01155	1	1	1	1
EF3030_RS01180	6	1	1	1
EF3030_RS01190	1	1	1	1
EF3030_RS01195	1	1	1	1
EF3030_RS01200	13	4	3	3
EF3030_RS01235	2	2	1	1
EF3030_RS01240	13	4	3	3
EF3030_RS01255	2	2	1	1
EF3030_RS01260	18	8	6	3
EF3030_RS01265	1	1	1	1
EF3030_RS01270	5	3	2	2
EF3030_RS01280	11	3	2	2
EF3030_RS01305	7	4	3	3
EF3030_RS01320	2	2	1	1
EF3030_RS01335	12	4	3	3
EF3030_RS01370	13	4	3	3
EF3030_RS01375	2	2	1	1
EF3030_RS01390	16	5	4	2
EF3030_RS01405	12	4	3	3
EF3030_RS01420	2	2	1	1
EF3030_RS01425	13	4	3	3
EF3030_RS01430	2	2	1	1
EF3030_RS01440	2	2	1	1
EF3030_RS01445	2	2	1	1
EF3030_RS01460	13	4	3	3
EF3030_RS01505	19	7	5	2
EF3030_RS01510	13	4	3	3
EF3030_RS01515	8	5	4	2
EF3030_RS01545	13	4	3	3
EF3030_RS01550	8	5	4	2
EF3030_RS01590	13	4	3	3
EF3030_RS01605	13	4	3	3
EF3030_RS01640	2	2	1	1
EF3030_RS01645	16	5	4	2
EF3030_RS01650	7	4	3	3
EF3030_RS01655	9	6	4	2
EF3030_RS01680	21	8	6	3
EF3030_RS01695	13	4	3	3
EF3030_RS01700	13	4	3	3
EF3030_RS01705	13	4	3	3
EF3030_RS01710	13	4	3	3
EF3030_RS01720	10	6	4	2
EF3030_RS01735	19	7	5	2
EF3030_RS01770	10	6	4	2
EF3030_RS01780	5	3	2	2
EF3030_RS01810	13	4	3	3
EF3030_RS01825	18	8	6	3
EF3030_RS01875	13	4	3	3
EF3030_RS01890	12	4	3	3
EF3030_RS01895	12	4	3	3
EF3030_RS01965	2	2	1	1
EF3030_RS01980	6	1	1	1
EF3030_RS01985	19	7	5	2
EF3030_RS01990	2	2	1	1
EF3030_RS01995	13	4	3	3
EF3030_RS02000	1	1	1	1
EF3030_RS02015	13	4	3	3
EF3030_RS02020	11	3	2	2
EF3030_RS02030	4	1	1	1
EF3030_RS02035	6	1	1	1
EF3030_RS02040	2	2	1	1
EF3030_RS02045	5	3	2	2
EF3030_RS02090	3	2	1	1
EF3030_RS02115	4	1	1	1
EF3030_RS02140	7	4	3	3
EF3030_RS02165	13	4	3	3
EF3030_RS02170	7	4	3	3
EF3030_RS02175	13	4	3	3
EF3030_RS02210	2	2	1	1
EF3030_RS02215	19	7	5	2
EF3030_RS02220	11	3	2	2
EF3030_RS02225	11	3	2	2
EF3030_RS02235	19	7	5	2
EF3030_RS02290	15	7	5	2
EF3030_RS02300	9	6	4	2
EF3030_RS02310	12	4	3	3
EF3030_RS02320	12	4	3	3
EF3030_RS02330	16	5	4	2
EF3030_RS02350	2	2	1	1
EF3030_RS02355	2	2	1	1
EF3030_RS02365	11	3	2	2
EF3030_RS02410	2	2	1	1
EF3030_RS02415	2	2	1	1
EF3030_RS02420	6	1	1	1
EF3030_RS02470	2	2	1	1
EF3030_RS02475	12	4	3	3
EF3030_RS02480	13	4	3	3
EF3030_RS02485	12	4	3	3
EF3030_RS02490	1	1	1	1
EF3030_RS02495	6	1	1	1
EF3030_RS02500	6	1	1	1
EF3030_RS02505	1	1	1	1
EF3030_RS02515	8	5	4	2
EF3030_RS02540	11	3	2	2
EF3030_RS02605	13	4	3	3
EF3030_RS02630	9	6	4	2
EF3030_RS02665	2	2	1	1
EF3030_RS02670	19	7	5	2
EF3030_RS02675	7	4	3	3
EF3030_RS02695	17	3	2	2
EF3030_RS02710	11	3	2	2
EF3030_RS02725	7	4	3	3
EF3030_RS02730	13	4	3	3
EF3030_RS02735	13	4	3	3
EF3030_RS02745	9	6	4	2
EF3030_RS02795	7	4	3	3
EF3030_RS02815	2	2	1	1
EF3030_RS02825	5	3	2	2
EF3030_RS02850	18	8	6	3
EF3030_RS02855	13	4	3	3
EF3030_RS02885	11	3	2	2
EF3030_RS02890	11	3	2	2
EF3030_RS02905	9	6	4	2
EF3030_RS02915	8	5	4	2
EF3030_RS02920	1	1	1	1
EF3030_RS02925	4	1	1	1
EF3030_RS02935	20	8	6	3
EF3030_RS02955	5	3	2	2
EF3030_RS02960	3	2	1	1
EF3030_RS02995	12	4	3	3
EF3030_RS03025	8	5	4	2
EF3030_RS03030	12	4	3	3
EF3030_RS03035	12	4	3	3
EF3030_RS03040	9	6	4	2
EF3030_RS03075	8	5	4	2
EF3030_RS03080	16	5	4	2
EF3030_RS03085	7	4	3	3
EF3030_RS03090	7	4	3	3
EF3030_RS03100	5	3	2	2
EF3030_RS03110	6	1	1	1
EF3030_RS03115	12	4	3	3
EF3030_RS03120	8	5	4	2
EF3030_RS03125	8	5	4	2
EF3030_RS03135	18	8	6	3
EF3030_RS03140	16	5	4	2
EF3030_RS03145	9	6	4	2
EF3030_RS03150	12	4	3	3
EF3030_RS03155	13	4	3	3
EF3030_RS03170	13	4	3	3
EF3030_RS03180	13	4	3	3
EF3030_RS03185	12	4	3	3
EF3030_RS03195	19	7	5	2
EF3030_RS03240	12	4	3	3
EF3030_RS03260	10	6	4	2
EF3030_RS03265	19	7	5	2
EF3030_RS03270	2	2	1	1
EF3030_RS03310	3	2	1	1
EF3030_RS03350	9	6	4	2
EF3030_RS03405	4	1	1	1
EF3030_RS03420	1	1	1	1
EF3030_RS03425	6	1	1	1
EF3030_RS03430	1	1	1	1
EF3030_RS03440	13	4	3	3
EF3030_RS03470	2	2	1	1
EF3030_RS03475	16	5	4	2
EF3030_RS03480	7	4	3	3
EF3030_RS03485	7	4	3	3
EF3030_RS03490	6	1	1	1
EF3030_RS03495	7	4	3	3
EF3030_RS03515	16	5	4	2
EF3030_RS03520	16	5	4	2
EF3030_RS03525	2	2	1	1
EF3030_RS03530	2	2	1	1
EF3030_RS03535	13	4	3	3
EF3030_RS03540	13	4	3	3
EF3030_RS03545	7	4	3	3
EF3030_RS03565	9	6	4	2
EF3030_RS03570	8	5	4	2
EF3030_RS03575	7	4	3	3
EF3030_RS03590	5	3	2	2
EF3030_RS03605	2	2	1	1
EF3030_RS03620	2	2	1	1
EF3030_RS03625	8	5	4	2
EF3030_RS03675	2	2	1	1
EF3030_RS03680	6	1	1	1
EF3030_RS03695	4	1	1	1
EF3030_RS03705	5	3	2	2
EF3030_RS03710	4	1	1	1
EF3030_RS03715	1	1	1	1
EF3030_RS03730	19	7	5	2
EF3030_RS03735	10	6	4	2
EF3030_RS03740	18	8	6	3
EF3030_RS03750	20	8	6	3
EF3030_RS03755	4	1	1	1
EF3030_RS03765	11	3	2	2
EF3030_RS03770	11	3	2	2
EF3030_RS03790	12	4	3	3
EF3030_RS03800	13	4	3	3
EF3030_RS03805	2	2	1	1
EF3030_RS03810	16	5	4	2
EF3030_RS03815	11	3	2	2
EF3030_RS03845	4	1	1	1
EF3030_RS03865	7	4	3	3
EF3030_RS03870	11	3	2	2
EF3030_RS03875	19	7	5	2
EF3030_RS03880	16	5	4	2
EF3030_RS03885	13	4	3	3
EF3030_RS03890	20	8	6	3
EF3030_RS03895	10	6	4	2
EF3030_RS03905	11	3	2	2
EF3030_RS03915	10	6	4	2
EF3030_RS03970	12	4	3	3
EF3030_RS03975	9	6	4	2
EF3030_RS03990	9	6	4	2
EF3030_RS03995	10	6	4	2
EF3030_RS04000	12	4	3	3
EF3030_RS04005	19	7	5	2
EF3030_RS04030	10	6	4	2
EF3030_RS04055	16	5	4	2
EF3030_RS04080	20	8	6	3
EF3030_RS04105	9	6	4	2
EF3030_RS04110	12	4	3	3
EF3030_RS04140	19	7	5	2
EF3030_RS04145	10	6	4	2
EF3030_RS04160	12	4	3	3
EF3030_RS04170	12	4	3	3
EF3030_RS04175	13	4	3	3
EF3030_RS04180	9	6	4	2
EF3030_RS04185	12	4	3	3
EF3030_RS04195	3	2	1	1
EF3030_RS04210	2	2	1	1
EF3030_RS04215	18	8	6	3
EF3030_RS04225	2	2	1	1
EF3030_RS04230	12	4	3	3
EF3030_RS04240	20	8	6	3
EF3030_RS04245	2	2	1	1
EF3030_RS04255	4	1	1	1
EF3030_RS04260	11	3	2	2
EF3030_RS04265	12	4	3	3
EF3030_RS04305	8	5	4	2
EF3030_RS04325	11	3	2	2
EF3030_RS04345	12	4	3	3
EF3030_RS04365	7	4	3	3
EF3030_RS04370	13	4	3	3
EF3030_RS04390	13	4	3	3
EF3030_RS04405	13	4	3	3
EF3030_RS04425	11	3	2	2
EF3030_RS04445	7	4	3	3
EF3030_RS04455	7	4	3	3
EF3030_RS04470	2	2	1	1
EF3030_RS04485	12	4	3	3
EF3030_RS04500	10	6	4	2
EF3030_RS04545	11	3	2	2
EF3030_RS04550	16	5	4	2
EF3030_RS04570	6	1	1	1
EF3030_RS04585	8	5	4	2
EF3030_RS04610	2	2	1	1
EF3030_RS04630	19	7	5	2
EF3030_RS04640	12	4	3	3
EF3030_RS04720	12	4	3	3
EF3030_RS04745	7	4	3	3
EF3030_RS04750	3	2	1	1
EF3030_RS04755	13	4	3	3
EF3030_RS04760	8	5	4	2
EF3030_RS04770	18	8	6	3
EF3030_RS04780	11	3	2	2
EF3030_RS04790	6	1	1	1
EF3030_RS04795	5	3	2	2
EF3030_RS04825	20	8	6	3
EF3030_RS04905	16	5	4	2
EF3030_RS04920	11	3	2	2
EF3030_RS04925	12	4	3	3
EF3030_RS04940	10	6	4	2
EF3030_RS04945	20	8	6	3
EF3030_RS04950	11	3	2	2
EF3030_RS04955	13	4	3	3
EF3030_RS04965	14	4	3	3
EF3030_RS04990	11	3	2	2
EF3030_RS05000	10	6	4	2
EF3030_RS05005	2	2	1	1
EF3030_RS05040	3	2	1	1
EF3030_RS05045	8	5	4	2
EF3030_RS05060	2	2	1	1
EF3030_RS05065	12	4	3	3
EF3030_RS05080	18	8	6	3
EF3030_RS05085	11	3	2	2
EF3030_RS05115	8	5	4	2
EF3030_RS05130	9	6	4	2
EF3030_RS05140	13	4	3	3
EF3030_RS05145	6	1	1	1
EF3030_RS05150	6	1	1	1
EF3030_RS05190	2	2	1	1
EF3030_RS05200	6	1	1	1
EF3030_RS05220	8	5	4	2
EF3030_RS05225	16	5	4	2
EF3030_RS05245	6	1	1	1
EF3030_RS05250	1	1	1	1
EF3030_RS05255	5	3	2	2
EF3030_RS05265	7	4	3	3
EF3030_RS05275	6	1	1	1
EF3030_RS05280	12	4	3	3
EF3030_RS05305	16	5	4	2
EF3030_RS05325	12	4	3	3
EF3030_RS05330	16	5	4	2
EF3030_RS05345	6	1	1	1
EF3030_RS05360	20	8	6	3
EF3030_RS05375	7	4	3	3
EF3030_RS05380	12	4	3	3
EF3030_RS05415	12	4	3	3
EF3030_RS05420	13	4	3	3
EF3030_RS05425	7	4	3	3
EF3030_RS05435	19	7	5	2
EF3030_RS05480	12	4	3	3
EF3030_RS05490	9	6	4	2
EF3030_RS05495	9	6	4	2
EF3030_RS05500	12	4	3	3
EF3030_RS05520	3	2	1	1
EF3030_RS05545	8	5	4	2
EF3030_RS05555	1	1	1	1
EF3030_RS05560	8	5	4	2
EF3030_RS05570	7	4	3	3
EF3030_RS05575	1	1	1	1
EF3030_RS05580	6	1	1	1
EF3030_RS05585	5	3	2	2
EF3030_RS05590	16	5	4	2
EF3030_RS05595	11	3	2	2
EF3030_RS05600	3	2	1	1
EF3030_RS05610	9	6	4	2
EF3030_RS05615	9	6	4	2
EF3030_RS05620	12	4	3	3
EF3030_RS05630	9	6	4	2
EF3030_RS05640	11	3	2	2
EF3030_RS05645	7	4	3	3
EF3030_RS05660	8	5	4	2
EF3030_RS05665	16	5	4	2
EF3030_RS05670	9	6	4	2
EF3030_RS05715	12	4	3	3
EF3030_RS05740	12	4	3	3
EF3030_RS05755	8	5	4	2
EF3030_RS05775	2	2	1	1
EF3030_RS05780	12	4	3	3
EF3030_RS05785	11	3	2	2
EF3030_RS05790	2	2	1	1
EF3030_RS05795	19	7	5	2
EF3030_RS05800	12	4	3	3
EF3030_RS05835	18	8	6	3
EF3030_RS05845	12	4	3	3
EF3030_RS05850	12	4	3	3
EF3030_RS05855	8	5	4	2
EF3030_RS05860	1	1	1	1
EF3030_RS05865	7	4	3	3
EF3030_RS05870	2	2	1	1
EF3030_RS05875	4	1	1	1
EF3030_RS05885	6	1	1	1
EF3030_RS05890	16	5	4	2
EF3030_RS05915	6	1	1	1
EF3030_RS05925	12	4	3	3
EF3030_RS05930	9	6	4	2
EF3030_RS05960	2	2	1	1
EF3030_RS05970	6	1	1	1
EF3030_RS05985	1	1	1	1
EF3030_RS05990	5	3	2	2
EF3030_RS05995	11	3	2	2
EF3030_RS06005	19	7	5	2
EF3030_RS06020	20	8	6	3
EF3030_RS06025	18	8	6	3
EF3030_RS06085	8	5	4	2
EF3030_RS06100	7	4	3	3
EF3030_RS06105	20	8	6	3
EF3030_RS06115	7	4	3	3
EF3030_RS06120	2	2	1	1
EF3030_RS06130	7	4	3	3
EF3030_RS06135	5	3	2	2
EF3030_RS06150	12	4	3	3
EF3030_RS06160	3	2	1	1
EF3030_RS06170	3	2	1	1
EF3030_RS06180	9	6	4	2
EF3030_RS06190	9	6	4	2
EF3030_RS06195	5	3	2	2
EF3030_RS06200	9	6	4	2
EF3030_RS06210	4	1	1	1
EF3030_RS06215	1	1	1	1
EF3030_RS06220	1	1	1	1
EF3030_RS06250	6	1	1	1
EF3030_RS06255	13	4	3	3
EF3030_RS06260	16	5	4	2
EF3030_RS06265	19	7	5	2
EF3030_RS06290	3	2	1	1
EF3030_RS06310	7	4	3	3
EF3030_RS06315	13	4	3	3
EF3030_RS06320	12	4	3	3
EF3030_RS06340	13	4	3	3
EF3030_RS06350	19	7	5	2
EF3030_RS06355	19	7	5	2
EF3030_RS06360	10	6	4	2
EF3030_RS06365	13	4	3	3
EF3030_RS06370	7	4	3	3
EF3030_RS06385	2	2	1	1
EF3030_RS06395	2	2	1	1
EF3030_RS06400	5	3	2	2
EF3030_RS06415	2	2	1	1
EF3030_RS06425	12	4	3	3
EF3030_RS06435	1	1	1	1
EF3030_RS06440	6	1	1	1
EF3030_RS06445	9	6	4	2
EF3030_RS06455	7	4	3	3
EF3030_RS06465	7	4	3	3
EF3030_RS06480	12	4	3	3
EF3030_RS06500	2	2	1	1
EF3030_RS06505	11	3	2	2
EF3030_RS06540	6	1	1	1
EF3030_RS06545	6	1	1	1
EF3030_RS06555	3	2	1	1
EF3030_RS06565	11	3	2	2
EF3030_RS06570	16	5	4	2
EF3030_RS06580	19	7	5	2
EF3030_RS06585	2	2	1	1
EF3030_RS06610	5	3	2	2
EF3030_RS06640	6	1	1	1
EF3030_RS06675	6	1	1	1
EF3030_RS06695	2	2	1	1
EF3030_RS06700	6	1	1	1
EF3030_RS06705	6	1	1	1
EF3030_RS06710	1	1	1	1
EF3030_RS06775	2	2	1	1
EF3030_RS06785	8	5	4	2
EF3030_RS06790	10	6	4	2
EF3030_RS06795	6	1	1	1
EF3030_RS06800	20	8	6	3
EF3030_RS06845	2	2	1	1
EF3030_RS06850	19	7	5	2
EF3030_RS06855	12	4	3	3
EF3030_RS06860	7	4	3	3
EF3030_RS06865	4	1	1	1
EF3030_RS06870	20	8	6	3
EF3030_RS06890	20	8	6	3
EF3030_RS06905	19	7	5	2
EF3030_RS06915	5	3	2	2
EF3030_RS06920	1	1	1	1
EF3030_RS06930	10	6	4	2
EF3030_RS06950	1	1	1	1
EF3030_RS06955	9	6	4	2
EF3030_RS06965	1	1	1	1
EF3030_RS06970	7	4	3	3
EF3030_RS06985	12	4	3	3
EF3030_RS07020	2	2	1	1
EF3030_RS07030	8	5	4	2
EF3030_RS07035	1	1	1	1
EF3030_RS07040	2	2	1	1
EF3030_RS07045	2	2	1	1
EF3030_RS07050	12	4	3	3
EF3030_RS07055	13	4	3	3
EF3030_RS07060	1	1	1	1
EF3030_RS07065	1	1	1	1
EF3030_RS07075	6	1	1	1
EF3030_RS07085	5	3	2	2
EF3030_RS07130	13	4	3	3
EF3030_RS07145	19	7	5	2
EF3030_RS07150	6	1	1	1
EF3030_RS07155	8	5	4	2
EF3030_RS07160	16	5	4	2
EF3030_RS07180	1	1	1	1
EF3030_RS07185	12	4	3	3
EF3030_RS07190	8	5	4	2
EF3030_RS07205	8	5	4	2
EF3030_RS07210	11	3	2	2
EF3030_RS07220	7	4	3	3
EF3030_RS07225	7	4	3	3
EF3030_RS07230	1	1	1	1
EF3030_RS07255	1	1	1	1
EF3030_RS07260	8	5	4	2
EF3030_RS07270	8	5	4	2
EF3030_RS07295	1	1	1	1
EF3030_RS07300	3	2	1	1
EF3030_RS07310	12	4	3	3
EF3030_RS07320	2	2	1	1
EF3030_RS07325	13	4	3	3
EF3030_RS07335	13	4	3	3
EF3030_RS07340	8	5	4	2
EF3030_RS07350	1	1	1	1
EF3030_RS07365	13	4	3	3
EF3030_RS07375	13	4	3	3
EF3030_RS07385	2	2	1	1
EF3030_RS07405	7	4	3	3
EF3030_RS07410	1	1	1	1
EF3030_RS07425	2	2	1	1
EF3030_RS07435	7	4	3	3
EF3030_RS07440	12	4	3	3
EF3030_RS07455	11	3	2	2
EF3030_RS07470	7	4	3	3
EF3030_RS07475	12	4	3	3
EF3030_RS07480	9	6	4	2
EF3030_RS07485	12	4	3	3
EF3030_RS07490	8	5	4	2
EF3030_RS07495	19	7	5	2
EF3030_RS07515	6	1	1	1
EF3030_RS07530	12	4	3	3
EF3030_RS07535	12	4	3	3
EF3030_RS07540	18	8	6	3
EF3030_RS07550	19	7	5	2
EF3030_RS07565	6	1	1	1
EF3030_RS07580	20	8	6	3
EF3030_RS07585	13	4	3	3
EF3030_RS07590	6	1	1	1
EF3030_RS07610	7	4	3	3
EF3030_RS07620	13	4	3	3
EF3030_RS07625	2	2	1	1
EF3030_RS07630	18	8	6	3
EF3030_RS07670	12	4	3	3
EF3030_RS07675	8	5	4	2
EF3030_RS07680	7	4	3	3
EF3030_RS07690	13	4	3	3
EF3030_RS07695	8	5	4	2
EF3030_RS07700	12	4	3	3
EF3030_RS07735	7	4	3	3
EF3030_RS07740	8	5	4	2
EF3030_RS07750	11	3	2	2
EF3030_RS07770	20	8	6	3
EF3030_RS07775	2	2	1	1
EF3030_RS07790	18	8	6	3
EF3030_RS07825	12	4	3	3
EF3030_RS07835	2	2	1	1
EF3030_RS07840	10	6	4	2
EF3030_RS07865	5	3	2	2
EF3030_RS07870	6	1	1	1
EF3030_RS07885	3	2	1	1
EF3030_RS07890	9	6	4	2
EF3030_RS07895	9	6	4	2
EF3030_RS07915	9	6	4	2
EF3030_RS07920	9	6	4	2
EF3030_RS07925	12	4	3	3
EF3030_RS07930	9	6	4	2
EF3030_RS07935	9	6	4	2
EF3030_RS07940	12	4	3	3
EF3030_RS07945	12	4	3	3
EF3030_RS07965	9	6	4	2
EF3030_RS07970	9	6	4	2
EF3030_RS07975	8	5	4	2
EF3030_RS07985	9	6	4	2
EF3030_RS08015	6	1	1	1
EF3030_RS08020	6	1	1	1
EF3030_RS08035	12	4	3	3
EF3030_RS08065	12	4	3	3
EF3030_RS08075	10	6	4	2
EF3030_RS08085	6	1	1	1
EF3030_RS08090	6	1	1	1
EF3030_RS08095	8	5	4	2
EF3030_RS08100	1	1	1	1
EF3030_RS08105	4	1	1	1
EF3030_RS08120	9	6	4	2
EF3030_RS08125	8	5	4	2
EF3030_RS08130	12	4	3	3
EF3030_RS08140	17	3	2	2
EF3030_RS08145	7	4	3	3
EF3030_RS08150	12	4	3	3
EF3030_RS08155	9	6	4	2
EF3030_RS08175	13	4	3	3
EF3030_RS08185	1	1	1	1
EF3030_RS08200	2	2	1	1
EF3030_RS08215	19	7	5	2
EF3030_RS08230	10	6	4	2
EF3030_RS08235	2	2	1	1
EF3030_RS08240	2	2	1	1
EF3030_RS08250	7	4	3	3
EF3030_RS08260	4	1	1	1
EF3030_RS08275	13	4	3	3
EF3030_RS08280	12	4	3	3
EF3030_RS08285	19	7	5	2
EF3030_RS08300	9	6	4	2
EF3030_RS08365	12	4	3	3
EF3030_RS08370	20	8	6	3
EF3030_RS08380	12	4	3	3
EF3030_RS08385	16	5	4	2
EF3030_RS08400	8	5	4	2
EF3030_RS08405	16	5	4	2
EF3030_RS08435	18	8	6	3
EF3030_RS08440	8	5	4	2
EF3030_RS08460	12	4	3	3
EF3030_RS08465	16	5	4	2
EF3030_RS08480	13	4	3	3
EF3030_RS08490	2	2	1	1
EF3030_RS08500	6	1	1	1
EF3030_RS08505	11	3	2	2
EF3030_RS08510	2	2	1	1
EF3030_RS08520	5	3	2	2
EF3030_RS08525	5	3	2	2
EF3030_RS08560	13	4	3	3
EF3030_RS08575	9	6	4	2
EF3030_RS08580	9	6	4	2
EF3030_RS08595	4	1	1	1
EF3030_RS08620	4	1	1	1
EF3030_RS08645	5	3	2	2
EF3030_RS08650	1	1	1	1
EF3030_RS08655	6	1	1	1
EF3030_RS08665	6	1	1	1
EF3030_RS08670	6	1	1	1
EF3030_RS08680	1	1	1	1
EF3030_RS08720	6	1	1	1
EF3030_RS08735	6	1	1	1
EF3030_RS08750	2	2	1	1
EF3030_RS08770	14	4	3	3
EF3030_RS08780	9	6	4	2
EF3030_RS08805	13	4	3	3
EF3030_RS08810	13	4	3	3
EF3030_RS08820	2	2	1	1
EF3030_RS08825	2	2	1	1
EF3030_RS08845	8	5	4	2
EF3030_RS08860	6	1	1	1
EF3030_RS08870	13	4	3	3
EF3030_RS08875	16	5	4	2
EF3030_RS08885	9	6	4	2
EF3030_RS08890	9	6	4	2
EF3030_RS08900	12	4	3	3
EF3030_RS08905	12	4	3	3
EF3030_RS08925	11	3	2	2
EF3030_RS08930	5	3	2	2
EF3030_RS08935	11	3	2	2
EF3030_RS08940	6	1	1	1
EF3030_RS08945	2	2	1	1
EF3030_RS08980	16	5	4	2
EF3030_RS08985	10	6	4	2
EF3030_RS08995	6	1	1	1
EF3030_RS09005	7	4	3	3
EF3030_RS09015	13	4	3	3
EF3030_RS09020	8	5	4	2
EF3030_RS09025	13	4	3	3
EF3030_RS09035	15	7	5	2
EF3030_RS09070	10	6	4	2
EF3030_RS09075	13	4	3	3
EF3030_RS09080	19	7	5	2
EF3030_RS09085	10	6	4	2
EF3030_RS09090	11	3	2	2
EF3030_RS09095	10	6	4	2
EF3030_RS09120	11	3	2	2
EF3030_RS09125	16	5	4	2
EF3030_RS09130	2	2	1	1
EF3030_RS09265	6	1	1	1
EF3030_RS09295	1	1	1	1
EF3030_RS09300	12	4	3	3
EF3030_RS09305	7	4	3	3
EF3030_RS09310	20	8	6	3
EF3030_RS09325	12	4	3	3
EF3030_RS09330	18	8	6	3
EF3030_RS09340	7	4	3	3
EF3030_RS09360	6	1	1	1
EF3030_RS09375	6	1	1	1
EF3030_RS09380	6	1	1	1
EF3030_RS09385	11	3	2	2
EF3030_RS09455	6	1	1	1
EF3030_RS09460	11	3	2	2
EF3030_RS09465	12	4	3	3
EF3030_RS09485	20	8	6	3
EF3030_RS09495	19	7	5	2
EF3030_RS09500	5	3	2	2
EF3030_RS09525	2	2	1	1
EF3030_RS09550	19	7	5	2
EF3030_RS09580	13	4	3	3
EF3030_RS09600	11	3	2	2
EF3030_RS09615	11	3	2	2
EF3030_RS09620	19	7	5	2
EF3030_RS09625	7	4	3	3
EF3030_RS09650	6	1	1	1
EF3030_RS09655	6	1	1	1
EF3030_RS09670	9	6	4	2
EF3030_RS09690	3	2	1	1
EF3030_RS09700	20	8	6	3
EF3030_RS09705	2	2	1	1
EF3030_RS09710	3	2	1	1
EF3030_RS09720	6	1	1	1
EF3030_RS09725	8	5	4	2
EF3030_RS09735	1	1	1	1
EF3030_RS09850	13	4	3	3
EF3030_RS09895	7	4	3	3
EF3030_RS09900	1	1	1	1
EF3030_RS09905	1	1	1	1
EF3030_RS09910	6	1	1	1
EF3030_RS09915	11	3	2	2
EF3030_RS09925	5	3	2	2
EF3030_RS09930	20	8	6	3
EF3030_RS09985	4	1	1	1
EF3030_RS10005	12	4	3	3
EF3030_RS10010	12	4	3	3
EF3030_RS10055	7	4	3	3
EF3030_RS10060	12	4	3	3
EF3030_RS10070	17	3	2	2
EF3030_RS10080	9	6	4	2
EF3030_RS10100	9	6	4	2
EF3030_RS10105	18	8	6	3
EF3030_RS10110	3	2	1	1
EF3030_RS10120	13	4	3	3
EF3030_RS10205	1	1	1	1
EF3030_RS10215	11	3	2	2
EF3030_RS10225	1	1	1	1
EF3030_RS10270	3	2	1	1
EF3030_RS10275	7	4	3	3
EF3030_RS10280	8	5	4	2
EF3030_RS10315	3	2	1	1
EF3030_RS10325	2	2	1	1
EF3030_RS10330	2	2	1	1
EF3030_RS10335	19	7	5	2
EF3030_RS10360	6	1	1	1
EF3030_RS10365	19	7	5	2
EF3030_RS10370	12	4	3	3
EF3030_RS10400	9	6	4	2
EF3030_RS10405	12	4	3	3
EF3030_RS10410	9	6	4	2
EF3030_RS10420	10	6	4	2
EF3030_RS10425	4	1	1	1
EF3030_RS10435	9	6	4	2
EF3030_RS10460	2	2	1	1
EF3030_RS10475	3	2	1	1
EF3030_RS10495	18	8	6	3
EF3030_RS10510	8	5	4	2
EF3030_RS10515	20	8	6	3
EF3030_RS10520	15	7	5	2
EF3030_RS10525	13	4	3	3
EF3030_RS10530	18	8	6	3
EF3030_RS10535	1	1	1	1
EF3030_RS10575	9	6	4	2
EF3030_RS10585	9	6	4	2
EF3030_RS10590	9	6	4	2
EF3030_RS10595	8	5	4	2
EF3030_RS10600	11	3	2	2
EF3030_RS10620	12	4	3	3
EF3030_RS10625	8	5	4	2
EF3030_RS10650	2	2	1	1
EF3030_RS10655	9	6	4	2
EF3030_RS10660	10	6	4	2
EF3030_RS10700	8	5	4	2
EF3030_RS10710	4	1	1	1
EF3030_RS10730	6	1	1	1
EF3030_RS10795	12	4	3	3
EF3030_RS10810	12	4	3	3
EF3030_RS10840	3	2	1	1
EF3030_RS10865	7	4	3	3
EF3030_RS10870	2	2	1	1
EF3030_RS10875	12	4	3	3
EF3030_RS10880	8	5	4	2
EF3030_RS10890	12	4	3	3
EF3030_RS10900	6	1	1	1
EF3030_RS10915	10	6	4	2
EF3030_RS10935	12	4	3	3
EF3030_RS10975	8	5	4	2
EF3030_RS10990	19	7	5	2
EF3030_RS10995	2	2	1	1
EF3030_RS11000	13	4	3	3
EF3030_RS11010	1	1	1	1
EF3030_RS11015	18	8	6	3
EF3030_RS11020	1	1	1	1
EF3030_RS11045	13	4	3	3
EF3030_RS11050	16	5	4	2
EF3030_RS11065	2	2	1	1
EF3030_RS11105	8	5	4	2
EF3030_RS11110	12	4	3	3
EF3030_RS11640	15	7	5	2
EF3030_RS11820	13	4	3	3
EF3030_RS11950	11	3	2	2
EF3030_RS02120	11	3	2	2
EF3030_RS09990	2	2	1	1
EF3030_RS09530	1	1	1	1
EF3030_RS05710	16	5	4	2
EF3030_RS04665	13	4	3	3
EF3030_RS03825	2	2	1	1
EF3030_RS02055	6	1	1	1
EF3030_RS02065	6	1	1	1
EF3030_RS02060	6	1	1	1
EF3030_RS02050	6	1	1	1
EF3030_RS02075	5	3	2	2
EF3030_RS06185	2	2	1	1
EF3030_RS08195	1	1	1	1
EF3030_RS01880	12	4	3	3
EF3030_RS01465	13	4	3	3
EF3030_RS01470	1	1	1	1
EF3030_RS01455	20	8	6	3
EF3030_RS04535	1	1	1	1
EF3030_RS07850	2	2	1	1
EF3030_RS03555	3	2	1	1
EF3030_RS00060	12	4	3	3
EF3030_RS01620	19	7	5	2
EF3030_RS03560	10	6	4	2
EF3030_RS05230	2	2	1	1
EF3030_RS07845	2	2	1	1
EF3030_RS01365	13	4	3	3
EF3030_RS07575	1	1	1	1
EF3030_RS08895	6	1	1	1
EF3030_RS10320	6	1	1	1
EF3030_RS09860	5	3	2	2
EF3030_RS02130	9	6	4	2
EF3030_RS02125	10	6	4	2
EF3030_RS02135	8	5	4	2
EF3030_RS06285	11	3	2	2
EF3030_RS05730	12	4	3	3
EF3030_RS05745	9	6	4	2
EF3030_RS05735	12	4	3	3
EF3030_RS10390	9	6	4	2
EF3030_RS07345	7	4	3	3
EF3030_RS01330	12	4	3	3
EF3030_RS04765	7	4	3	3
EF3030_RS02380	11	3	2	2
EF3030_RS02375	2	2	1	1
EF3030_RS10805	12	4	3	3
EF3030_RS10800	12	4	3	3
EF3030_RS10210	10	6	4	2
EF3030_RS06940	1	1	1	1
EF3030_RS06935	6	1	1	1
EF3030_RS08210	13	4	3	3
EF3030_RS01820	9	6	4	2
EF3030_RS03700	8	5	4	2
EF3030_RS01800	2	2	1	1
EF3030_RS07120	8	5	4	2
EF3030_RS09290	16	5	4	2
EF3030_RS09285	19	7	5	2
EF3030_RS02440	16	5	4	2
EF3030_RS09105	11	3	2	2
EF3030_RS08325	11	3	2	2
EF3030_RS08320	17	3	2	2
EF3030_RS06770	13	4	3	3
EF3030_RS11035	13	4	3	3
EF3030_RS05350	13	4	3	3
EF3030_RS03820	13	4	3	3
EF3030_RS04870	15	7	5	2
EF3030_RS06575	13	4	3	3
EF3030_RS03165	7	4	3	3
EF3030_RS10480	11	3	2	2
EF3030_RS10845	2	2	1	1
EF3030_RS03595	13	4	3	3
EF3030_RS06595	11	3	2	2
EF3030_RS00055	12	4	3	3
EF3030_RS02435	2	2	1	1
EF3030_RS10815	12	4	3	3
EF3030_RS06165	7	4	3	3
EF3030_RS07810	16	5	4	2
EF3030_RS02200	13	4	3	3
EF3030_RS02185	16	5	4	2
EF3030_RS10505	1	1	1	1
EF3030_RS02180	10	6	4	2
EF3030_RS01160	12	4	3	3
EF3030_RS02635	2	2	1	1
EF3030_RS04615	7	4	3	3
EF3030_RS03650	6	1	1	1
EF3030_RS05470	8	5	4	2
EF3030_RS05475	8	5	4	2
EF3030_RS05485	9	6	4	2
EF3030_RS05510	9	6	4	2
EF3030_RS03345	9	6	4	2
EF3030_RS02965	16	5	4	2
EF3030_RS05440	13	4	3	3
EF3030_RS01970	16	5	4	2
EF3030_RS05165	6	1	1	1
EF3030_RS01275	1	1	1	1
EF3030_RS06590	8	5	4	2
EF3030_RS06095	10	6	4	2
EF3030_RS05765	7	4	3	3
EF3030_RS05625	9	6	4	2
EF3030_RS03335	13	4	3	3
EF3030_RS09435	11	3	2	2
EF3030_RS04645	9	6	4	2
EF3030_RS04775	19	7	5	2
EF3030_RS10395	9	6	4	2
EF3030_RS03460	11	3	2	2
EF3030_RS01815	13	4	3	3
EF3030_RS06345	18	8	6	3
EF3030_RS07430	12	4	3	3
EF3030_RS02770	12	4	3	3
EF3030_RS06060	20	8	6	3
EF3030_RS03720	11	3	2	2
EF3030_RS03580	2	2	1	1
EF3030_RS00030	13	4	3	3
EF3030_RS03160	12	4	3	3
EF3030_RS07125	10	6	4	2
EF3030_RS00665	2	2	1	1
EF3030_RS04915	7	4	3	3
EF3030_RS00675	13	4	3	3
EF3030_RS07315	12	4	3	3
EF3030_RS01630	9	6	4	2
EF3030_RS10985	1	1	1	1
EF3030_RS06325	12	4	3	3
EF3030_RS03105	5	3	2	2
EF3030_RS09540	12	4	3	3
EF3030_RS06485	13	4	3	3
EF3030_RS07140	11	3	2	2
EF3030_RS03235	2	2	1	1
EF3030_RS02895	2	2	1	1
EF3030_RS02900	2	2	1	1
EF3030_RS00900	2	2	1	1
EF3030_RS04670	7	4	3	3
EF3030_RS10245	6	1	1	1
EF3030_RS05310	12	4	3	3
EF3030_RS01870	13	4	3	3
EF3030_RS01865	12	4	3	3
EF3030_RS09875	9	6	4	2
EF3030_RS06635	11	3	2	2
EF3030_RS10065	5	3	2	2
EF3030_RS09505	11	3	2	2
EF3030_RS01020	2	2	1	1
EF3030_RS05535	13	4	3	3
EF3030_RS05530	13	4	3	3
EF3030_RS01035	13	4	3	3
EF3030_RS05540	12	4	3	3
EF3030_RS00870	6	1	1	1
EF3030_RS08080	12	4	3	3
EF3030_RS04410	9	6	4	2
EF3030_RS06145	13	4	3	3
EF3030_RS02620	13	4	3	3
EF3030_RS02110	18	8	6	3
EF3030_RS09825	2	2	1	1
EF3030_RS05945	13	4	3	3
EF3030_RS03130	9	6	4	2
EF3030_RS04025	7	4	3	3
EF3030_RS04020	13	4	3	3
EF3030_RS10240	2	2	1	1
EF3030_RS10230	2	2	1	1
EF3030_RS04650	7	4	3	3
EF3030_RS00420	10	6	4	2
EF3030_RS01785	10	6	4	2
EF3030_RS10350	17	3	2	2
EF3030_RS09845	9	6	4	2
EF3030_RS07880	11	3	2	2
EF3030_RS01625	16	5	4	2
EF3030_RS04125	2	2	1	1
EF3030_RS04050	13	4	3	3
EF3030_RS10555	8	5	4	2
EF3030_RS05900	7	4	3	3
EF3030_RS05605	7	4	3	3
EF3030_RS06900	1	1	1	1
EF3030_RS06895	2	2	1	1
EF3030_RS08950	15	7	5	2
EF3030_RS01415	8	5	4	2
EF3030_RS08485	11	3	2	2
EF3030_RS04715	9	6	4	2
EF3030_RS07745	15	7	5	2
EF3030_RS04865	10	6	4	2
EF3030_RS02930	9	6	4	2
EF3030_RS08795	1	1	1	1
EF3030_RS04270	13	4	3	3
EF3030_RS04165	9	6	4	2
EF3030_RS09595	6	1	1	1
EF3030_RS02260	2	2	1	1
EF3030_RS06380	6	1	1	1
EF3030_RS02740	13	4	3	3
EF3030_RS02750	13	4	3	3
EF3030_RS10300	8	5	4	2
EF3030_RS06510	16	5	4	2
EF3030_RS04835	1	1	1	1
EF3030_RS04840	5	3	2	2
EF3030_RS08180	19	7	5	2
EF3030_RS00215	7	4	3	3
EF3030_RS09370	1	1	1	1
EF3030_RS04960	10	6	4	2
EF3030_RS02785	13	4	3	3
EF3030_RS00185	12	4	3	3
EF3030_RS06000	2	2	1	1
EF3030_RS04930	6	1	1	1
EF3030_RS03550	2	2	1	1
EF3030_RS08495	6	1	1	1
EF3030_RS04935	13	4	3	3
EF3030_RS04465	2	2	1	1
EF3030_RS04475	6	1	1	1
EF3030_RS04725	9	6	4	2
EF3030_RS07760	5	3	2	2
EF3030_RS10835	17	3	2	2
EF3030_RS10825	8	5	4	2
EF3030_RS06375	1	1	1	1
EF3030_RS06525	9	6	4	2
EF3030_RS10295	8	5	4	2
EF3030_RS06520	13	4	3	3
EF3030_RS06515	2	2	1	1
EF3030_RS06530	12	4	3	3
EF3030_RS06535	16	5	4	2
EF3030_RS05840	15	7	5	2
EF3030_RS00025	2	2	1	1
EF3030_RS05550	16	5	4	2
EF3030_RS05760	9	6	4	2
EF3030_RS00315	11	3	2	2
EF3030_RS00285	1	1	1	1
EF3030_RS00300	1	1	1	1
EF3030_RS00260	6	1	1	1
EF3030_RS00280	17	3	2	2
EF3030_RS00305	1	1	1	1
EF3030_RS00265	6	1	1	1
EF3030_RS00270	17	3	2	2
EF3030_RS09605	6	1	1	1
EF3030_RS04275	10	6	4	2
EF3030_RS03285	6	1	1	1
EF3030_RS03280	8	5	4	2
EF3030_RS04530	13	4	3	3
EF3030_RS06140	7	4	3	3
EF3030_RS06615	2	2	1	1
EF3030_RS09030	2	2	1	1
EF3030_RS00145	12	4	3	3
EF3030_RS10920	12	4	3	3
EF3030_RS07380	3	2	1	1
EF3030_RS02640	2	2	1	1
EF3030_RS09450	2	2	1	1
EF3030_RS11030	3	2	1	1
EF3030_RS08000	4	1	1	1
EF3030_RS02880	12	4	3	3
EF3030_RS05430	12	4	3	3
EF3030_RS00210	2	2	1	1
EF3030_RS07875	12	4	3	3
EF3030_RS01790	12	4	3	3
EF3030_RS09260	10	6	4	2
EF3030_RS05685	9	6	4	2
EF3030_RS01730	13	4	3	3
EF3030_RS01740	13	4	3	3
EF3030_RS01745	11	3	2	2
EF3030_RS00920	5	3	2	2
EF3030_RS00915	6	1	1	1
EF3030_RS00905	5	3	2	2
EF3030_RS00715	2	2	1	1
EF3030_RS03665	13	4	3	3
EF3030_RS02615	6	1	1	1
EF3030_RS06830	7	4	3	3
EF3030_RS09250	12	4	3	3
EF3030_RS04970	7	4	3	3
EF3030_RS11100	13	4	3	3
EF3030_RS05210	6	1	1	1
EF3030_RS01975	12	4	3	3
EF3030_RS09665	13	4	3	3
EF3030_RS10000	20	8	6	3
EF3030_RS04695	6	1	1	1
EF3030_RS03175	12	4	3	3
EF3030_RS04785	13	4	3	3
EF3030_RS09630	11	3	2	2
EF3030_RS03900	13	4	3	3
EF3030_RS02975	13	4	3	3
EF3030_RS01065	13	4	3	3
EF3030_RS01050	13	4	3	3
EF3030_RS01055	2	2	1	1
EF3030_RS01110	2	2	1	1
EF3030_RS01125	13	4	3	3
EF3030_RS10910	2	2	1	1
EF3030_RS06300	13	4	3	3
EF3030_RS02970	13	4	3	3
EF3030_RS06295	18	8	6	3
EF3030_RS01480	13	4	3	3
EF3030_RS01100	7	4	3	3
EF3030_RS01145	7	4	3	3
EF3030_RS01085	6	1	1	1
EF3030_RS01185	2	2	1	1
EF3030_RS01130	20	8	6	3
EF3030_RS06235	2	2	1	1
EF3030_RS04625	2	2	1	1
EF3030_RS05825	13	4	3	3
EF3030_RS01075	7	4	3	3
EF3030_RS01105	12	4	3	3
EF3030_RS05815	2	2	1	1
EF3030_RS02160	13	4	3	3
EF3030_RS01090	13	4	3	3
EF3030_RS01140	2	2	1	1
EF3030_RS10550	7	4	3	3
EF3030_RS04685	13	4	3	3
EF3030_RS01165	12	4	3	3
EF3030_RS09515	2	2	1	1
EF3030_RS09510	13	4	3	3
EF3030_RS05975	2	2	1	1
EF3030_RS02345	16	5	4	2
EF3030_RS08205	2	2	1	1
EF3030_RS04070	2	2	1	1
EF3030_RS10970	2	2	1	1
EF3030_RS01080	13	4	3	3
EF3030_RS00435	13	4	3	3
EF3030_RS01135	13	4	3	3
EF3030_RS07245	2	2	1	1
EF3030_RS01360	13	4	3	3
EF3030_RS01120	2	2	1	1
EF3030_RS01485	7	4	3	3
EF3030_RS01045	13	4	3	3
EF3030_RS01175	13	4	3	3
EF3030_RS01355	2	2	1	1
EF3030_RS01170	13	4	3	3
EF3030_RS01115	7	4	3	3
EF3030_RS07635	15	7	5	2
EF3030_RS03645	2	2	1	1
EF3030_RS01095	13	4	3	3
EF3030_RS07235	13	4	3	3
EF3030_RS01070	13	4	3	3
EF3030_RS06605	2	2	1	1
EF3030_RS10850	17	3	2	2
EF3030_RS01315	2	2	1	1
EF3030_RS08245	13	4	3	3
EF3030_RS09635	7	4	3	3
EF3030_RS09640	7	4	3	3
EF3030_RS08190	6	1	1	1
EF3030_RS09560	7	4	3	3
EF3030_RS06175	7	4	3	3
EF3030_RS01615	7	4	3	3
EF3030_RS04495	7	4	3	3
EF3030_RS00925	13	4	3	3
EF3030_RS01295	12	4	3	3
EF3030_RS00985	7	4	3	3
EF3030_RS09000	12	4	3	3
EF3030_RS00535	12	4	3	3
EF3030_RS00540	12	4	3	3
EF3030_RS04820	8	5	4	2
EF3030_RS08025	2	2	1	1
EF3030_RS08330	9	6	4	2
EF3030_RS09830	13	4	3	3
EF3030_RS04690	6	1	1	1
EF3030_RS01150	2	2	1	1
EF3030_RS08350	19	7	5	2
EF3030_RS02010	7	4	3	3
EF3030_RS05215	7	4	3	3
EF3030_RS04700	2	2	1	1
EF3030_RS03600	8	5	4	2
EF3030_RS04400	7	4	3	3
EF3030_RS01340	8	5	4	2
EF3030_RS00970	13	4	3	3
EF3030_RS03435	9	6	4	2
EF3030_RS05920	3	2	1	1
EF3030_RS05355	11	3	2	2
EF3030_RS07240	6	1	1	1
EF3030_RS00320	8	5	4	2
EF3030_RS04115	13	4	3	3
EF3030_RS04095	12	4	3	3
EF3030_RS04100	13	4	3	3
EF3030_RS06110	13	4	3	3
EF3030_RS00125	12	4	3	3
EF3030_RS04705	2	2	1	1
EF3030_RS03395	11	3	2	2
EF3030_RS10075	12	4	3	3
EF3030_RS03415	21	8	6	3
EF3030_RS03410	20	8	6	3
EF3030_RS03370	12	4	3	3
EF3030_RS04190	13	4	3	3
EF3030_RS03365	12	4	3	3
EF3030_RS03400	17	3	2	2
EF3030_RS06335	13	4	3	3
EF3030_RS10115	11	3	2	2
EF3030_RS07665	2	2	1	1
EF3030_RS01960	7	4	3	3
EF3030_RS09940	11	3	2	2
EF3030_RS04480	7	4	3	3
EF3030_RS05135	12	4	3	3
EF3030_RS07420	8	5	4	2
EF3030_RS07765	8	5	4	2
EF3030_RS09040	9	6	4	2
EF3030_RS09050	9	6	4	2
EF3030_RS02295	2	2	1	1
EF3030_RS02610	7	4	3	3
EF3030_RS03670	7	4	3	3
EF3030_RS04525	12	4	3	3
EF3030_RS08710	6	1	1	1
EF3030_RS08715	6	1	1	1
EF3030_RS08725	6	1	1	1
EF3030_RS08730	6	1	1	1
EF3030_RS08740	6	1	1	1
EF3030_RS11040	6	1	1	1
EF3030_RS07520	19	7	5	2
EF3030_RS05385	13	4	3	3
EF3030_RS08445	8	5	4	2
EF3030_RS06835	5	3	2	2
EF3030_RS00710	6	1	1	1
EF3030_RS00720	12	4	3	3
EF3030_RS09470	12	4	3	3
EF3030_RS10965	18	8	6	3
EF3030_RS06980	2	2	1	1
EF3030_RS03210	12	4	3	3
EF3030_RS10355	11	3	2	2
EF3030_RS05400	7	4	3	3
EF3030_RS07445	9	6	4	2
EF3030_RS03500	3	2	1	1
EF3030_RS00955	12	4	3	3
EF3030_RS05260	7	4	3	3
EF3030_RS02910	12	4	3	3
EF3030_RS02830	15	7	5	2
EF3030_RS02835	19	7	5	2
EF3030_RS05320	12	4	3	3
EF3030_RS02840	4	1	1	1
EF3030_RS02845	15	7	5	2
EF3030_RS01725	13	4	3	3
EF3030_RS07370	2	2	1	1
EF3030_RS09010	18	8	6	3
EF3030_RS05635	4	1	1	1
EF3030_RS05405	12	4	3	3
EF3030_RS11025	12	4	3	3
EF3030_RS07280	12	4	3	3
EF3030_RS04490	4	1	1	1
EF3030_RS09935	8	5	4	2
EF3030_RS04655	18	8	6	3
EF3030_RS00020	13	4	3	3
EF3030_RS07305	12	4	3	3
EF3030_RS08265	8	5	4	2
EF3030_RS06205	7	4	3	3
EF3030_RS09590	12	4	3	3
EF3030_RS07390	7	4	3	3
EF3030_RS05650	3	2	1	1
EF3030_RS08270	7	4	3	3
EF3030_RS08255	9	6	4	2
EF3030_RS05315	4	1	1	1
EF3030_RS05240	10	6	4	2
